# Supplementary material for: Genomically mined acoustic reporter genes for real-time in vivo monitoring of tumors and tumor-homing bacteria
Source: Nat Biotechnol. 2023 Jan 2;41(7):919–31. doi: 10.1038/s41587-022-01581-y (PMC10344784; doi:10.1038/s41587-022-01581-y)
Supplement: Supplementary file 9 — Statistical Source Data [file 41587_2022_1581_MOESM9_ESM.xlsx]

## Sheet: Figure_S3_A
genotype	IPTG	xAM_SBR_dB
pET28a-T7-lac-Ana-cluster	5	13.544
pET28a-T7-lac-Bacillus megaterium ATCC 19213-cluster_2	5	0.885297
pET28a-T7-lac-GvpB_MegaR-U	5	10.311
pET28a-T7-lac-AnaA2C_MegaR-U	5	11.7927
pET28a-T7-lac-Desulfobacterium vacuolatum_DSM 3385-cluster	5	2.3427
pET28a-T7-lac-Desulfotomaculum acetoxidans_DSM 771-cluster_flipped	5	0.698797
pET28a-T7-lac-Halobacterium-salinarum-cluster-1_flipped	5	2.12409
pET28a-T7-lac-Halobacterium-salinarum-cluster-2_flipped	5	1.50891
pET28a-T7-lac-Methanosaeta thermophila_DSM-6194-cluster_flipped	5	0.745906
pET28a-T7-lac-Methanosarcina vacuolata_DSM-1232-cluster_A1	5	1.40384
pET28a-T7-lac-Methanosarcina vacuolata_DSM-1232-cluster_A1A2	5	0.945802
pET28a-T7-lac-Serratia-39006	5	40.3164
pET28a-T7-lac-Stella vacuolata_ATCC-43931-cluster_flipped	5	5.8726
pET28a-T7-lac-Streptomyces-coelicolor-A3(2)	5	1.63424
pET28a-T7-lac-Thiocapsa rosea DSM 235-cluster	5	0.88503
pET28a-T7-lac-Gene10-TrpBA-BCD-sfGFP	5	0.942633
pET28a-T7-lac-Ana-cluster	5	9.73804
pET28a-T7-lac-Bacillus megaterium ATCC 19213-cluster_2	5	0.928826
pET28a-T7-lac-GvpB_MegaR-U	5	5.04174
pET28a-T7-lac-AnaA2C_MegaR-U	5	12.6027
pET28a-T7-lac-Desulfobacterium vacuolatum_DSM 3385-cluster	5	2.53073
pET28a-T7-lac-Desulfotomaculum acetoxidans_DSM 771-cluster_flipped	5	0.936001
pET28a-T7-lac-Halobacterium-salinarum-cluster-1_flipped	5	1.06181
pET28a-T7-lac-Halobacterium-salinarum-cluster-2_flipped	5	0.738677
pET28a-T7-lac-Methanosaeta thermophila_DSM-6194-cluster_flipped	5	0.22474
pET28a-T7-lac-Methanosarcina vacuolata_DSM-1232-cluster_A1	5	1.25597
pET28a-T7-lac-Methanosarcina vacuolata_DSM-1232-cluster_A1A2	5	2.58825
pET28a-T7-lac-Serratia-39006	5	44.6118
pET28a-T7-lac-Stella vacuolata_ATCC-43931-cluster_flipped	5	1.51757
pET28a-T7-lac-Streptomyces-coelicolor-A3(2)	5	1.10618
pET28a-T7-lac-Thiocapsa rosea DSM 235-cluster	5	0.925289
pET28a-T7-lac-Gene10-TrpBA-BCD-sfGFP	5	2.24811
pET28a-T7-lac-Ana-cluster	5	13.1464
pET28a-T7-lac-Bacillus megaterium ATCC 19213-cluster_2	5	1.08971
pET28a-T7-lac-GvpB_MegaR-U	5	10.1935
pET28a-T7-lac-AnaA2C_MegaR-U	5	12.4073
pET28a-T7-lac-Desulfobacterium vacuolatum_DSM 3385-cluster	5	3.79831
pET28a-T7-lac-Desulfotomaculum acetoxidans_DSM 771-cluster_flipped	5	3.62044
pET28a-T7-lac-Halobacterium-salinarum-cluster-1_flipped	5	2.51722
pET28a-T7-lac-Halobacterium-salinarum-cluster-2_flipped	5	5.76594
pET28a-T7-lac-Methanosaeta thermophila_DSM-6194-cluster_flipped	5	0.779437
pET28a-T7-lac-Methanosarcina vacuolata_DSM-1232-cluster_A1	5	0.902061
pET28a-T7-lac-Methanosarcina vacuolata_DSM-1232-cluster_A1A2	5	0.536258
pET28a-T7-lac-Serratia-39006	5	38.7999
pET28a-T7-lac-Stella vacuolata_ATCC-43931-cluster_flipped	5	1.01422
pET28a-T7-lac-Streptomyces-coelicolor-A3(2)	5	1.53513
pET28a-T7-lac-Thiocapsa rosea DSM 235-cluster	5	1.54571
pET28a-T7-lac-Gene10-TrpBA-BCD-sfGFP	5	1.09983
pET28a-T7-lac-Ana-cluster	10	11.5541
pET28a-T7-lac-Bacillus megaterium ATCC 19213-cluster_2	10	0.846817
pET28a-T7-lac-GvpB_MegaR-U	10	9.16015
pET28a-T7-lac-AnaA2C_MegaR-U	10	11.1238
pET28a-T7-lac-Desulfobacterium vacuolatum_DSM 3385-cluster	10	1.0078
pET28a-T7-lac-Desulfotomaculum acetoxidans_DSM 771-cluster_flipped	10	2.28105
pET28a-T7-lac-Halobacterium-salinarum-cluster-1_flipped	10	0.572863
pET28a-T7-lac-Halobacterium-salinarum-cluster-2_flipped	10	0.800846
pET28a-T7-lac-Methanosaeta thermophila_DSM-6194-cluster_flipped	10	0.870141
pET28a-T7-lac-Methanosarcina vacuolata_DSM-1232-cluster_A1	10	1.51338
pET28a-T7-lac-Methanosarcina vacuolata_DSM-1232-cluster_A1A2	10	1.1832
pET28a-T7-lac-Serratia-39006	10	42.5798
pET28a-T7-lac-Stella vacuolata_ATCC-43931-cluster_flipped	10	1.34483
pET28a-T7-lac-Streptomyces-coelicolor-A3(2)	10	2.61474
pET28a-T7-lac-Thiocapsa rosea DSM 235-cluster	10	1.16432
pET28a-T7-lac-Gene10-TrpBA-BCD-sfGFP	10	1.07808
pET28a-T7-lac-Ana-cluster	10	8.50965
pET28a-T7-lac-Bacillus megaterium ATCC 19213-cluster_2	10	1.29088
pET28a-T7-lac-GvpB_MegaR-U	10	3.75348
pET28a-T7-lac-AnaA2C_MegaR-U	10	12.5837
pET28a-T7-lac-Desulfobacterium vacuolatum_DSM 3385-cluster	10	1.6604
pET28a-T7-lac-Desulfotomaculum acetoxidans_DSM 771-cluster_flipped	10	1.44426
pET28a-T7-lac-Halobacterium-salinarum-cluster-1_flipped	10	1.94061
pET28a-T7-lac-Halobacterium-salinarum-cluster-2_flipped	10	1.19512
pET28a-T7-lac-Methanosaeta thermophila_DSM-6194-cluster_flipped	10	0.310542
pET28a-T7-lac-Methanosarcina vacuolata_DSM-1232-cluster_A1	10	0.917764
pET28a-T7-lac-Methanosarcina vacuolata_DSM-1232-cluster_A1A2	10	1.23261
pET28a-T7-lac-Serratia-39006	10	42.2393
pET28a-T7-lac-Stella vacuolata_ATCC-43931-cluster_flipped	10	1.28293
pET28a-T7-lac-Streptomyces-coelicolor-A3(2)	10	0.832706
pET28a-T7-lac-Thiocapsa rosea DSM 235-cluster	10	1.17897
pET28a-T7-lac-Gene10-TrpBA-BCD-sfGFP	10	0.938946
pET28a-T7-lac-Ana-cluster	10	14.1171
pET28a-T7-lac-Bacillus megaterium ATCC 19213-cluster_2	10	0.744142
pET28a-T7-lac-GvpB_MegaR-U	10	4.76327
pET28a-T7-lac-AnaA2C_MegaR-U	10	10.6754
pET28a-T7-lac-Desulfobacterium vacuolatum_DSM 3385-cluster	10	6.77716
pET28a-T7-lac-Desulfotomaculum acetoxidans_DSM 771-cluster_flipped	10	1.04963
pET28a-T7-lac-Halobacterium-salinarum-cluster-1_flipped	10	0.905705
pET28a-T7-lac-Halobacterium-salinarum-cluster-2_flipped	10	1.45527
pET28a-T7-lac-Methanosaeta thermophila_DSM-6194-cluster_flipped	10	1.55247
pET28a-T7-lac-Methanosarcina vacuolata_DSM-1232-cluster_A1	10	1.69735
pET28a-T7-lac-Methanosarcina vacuolata_DSM-1232-cluster_A1A2	10	1.05445
pET28a-T7-lac-Serratia-39006	10	43.0544
pET28a-T7-lac-Stella vacuolata_ATCC-43931-cluster_flipped	10	0.831634
pET28a-T7-lac-Streptomyces-coelicolor-A3(2)	10	14.4292
pET28a-T7-lac-Thiocapsa rosea DSM 235-cluster	10	0.935145
pET28a-T7-lac-Gene10-TrpBA-BCD-sfGFP	10	1.10497
pET28a-T7-lac-Ana-cluster	25	20.2896
pET28a-T7-lac-Bacillus megaterium ATCC 19213-cluster_2	25	4.46285
pET28a-T7-lac-GvpB_MegaR-U	25	6.80418
pET28a-T7-lac-AnaA2C_MegaR-U	25	26.1164
pET28a-T7-lac-Desulfobacterium vacuolatum_DSM 3385-cluster	25	2.41337
pET28a-T7-lac-Desulfotomaculum acetoxidans_DSM 771-cluster_flipped	25	3.58256
pET28a-T7-lac-Halobacterium-salinarum-cluster-1_flipped	25	1.27142
pET28a-T7-lac-Halobacterium-salinarum-cluster-2_flipped	25	1.11609
pET28a-T7-lac-Methanosaeta thermophila_DSM-6194-cluster_flipped	25	0.799645
pET28a-T7-lac-Methanosarcina vacuolata_DSM-1232-cluster_A1	25	2.50625
pET28a-T7-lac-Methanosarcina vacuolata_DSM-1232-cluster_A1A2	25	0.73393
pET28a-T7-lac-Serratia-39006	25	41.3861
pET28a-T7-lac-Stella vacuolata_ATCC-43931-cluster_flipped	25	5.55924
pET28a-T7-lac-Streptomyces-coelicolor-A3(2)	25	1.12183
pET28a-T7-lac-Thiocapsa rosea DSM 235-cluster	25	1.19926
pET28a-T7-lac-Gene10-TrpBA-BCD-sfGFP	25	1.87241
pET28a-T7-lac-Ana-cluster	25	19.1347
pET28a-T7-lac-Bacillus megaterium ATCC 19213-cluster_2	25	1.34127
pET28a-T7-lac-GvpB_MegaR-U	25	7.5248
pET28a-T7-lac-AnaA2C_MegaR-U	25	26.2541
pET28a-T7-lac-Desulfobacterium vacuolatum_DSM 3385-cluster	25	2.66495
pET28a-T7-lac-Desulfotomaculum acetoxidans_DSM 771-cluster_flipped	25	2.65619
pET28a-T7-lac-Halobacterium-salinarum-cluster-1_flipped	25	0.993389
pET28a-T7-lac-Halobacterium-salinarum-cluster-2_flipped	25	6.82233
pET28a-T7-lac-Methanosaeta thermophila_DSM-6194-cluster_flipped	25	1.08524
pET28a-T7-lac-Methanosarcina vacuolata_DSM-1232-cluster_A1	25	1.21881
pET28a-T7-lac-Methanosarcina vacuolata_DSM-1232-cluster_A1A2	25	1.88955
pET28a-T7-lac-Serratia-39006	25	40.6545
pET28a-T7-lac-Stella vacuolata_ATCC-43931-cluster_flipped	25	2.14525
pET28a-T7-lac-Streptomyces-coelicolor-A3(2)	25	1.18141
pET28a-T7-lac-Thiocapsa rosea DSM 235-cluster	25	2.05347
pET28a-T7-lac-Gene10-TrpBA-BCD-sfGFP	25	3.01042
pET28a-T7-lac-Ana-cluster	25	19.7413
pET28a-T7-lac-Bacillus megaterium ATCC 19213-cluster_2	25	0.762026
pET28a-T7-lac-GvpB_MegaR-U	25	6.22354
pET28a-T7-lac-AnaA2C_MegaR-U	25	27.3541
pET28a-T7-lac-Desulfobacterium vacuolatum_DSM 3385-cluster	25	1.64939
pET28a-T7-lac-Desulfotomaculum acetoxidans_DSM 771-cluster_flipped	25	2.24951
pET28a-T7-lac-Halobacterium-salinarum-cluster-1_flipped	25	1.24433
pET28a-T7-lac-Halobacterium-salinarum-cluster-2_flipped	25	1.64022
pET28a-T7-lac-Methanosaeta thermophila_DSM-6194-cluster_flipped	25	1.94866
pET28a-T7-lac-Methanosarcina vacuolata_DSM-1232-cluster_A1	25	2.41224
pET28a-T7-lac-Methanosarcina vacuolata_DSM-1232-cluster_A1A2	25	1.37816
pET28a-T7-lac-Serratia-39006	25	45.2634
pET28a-T7-lac-Stella vacuolata_ATCC-43931-cluster_flipped	25	2.19442
pET28a-T7-lac-Streptomyces-coelicolor-A3(2)	25	1.60725
pET28a-T7-lac-Thiocapsa rosea DSM 235-cluster	25	1.36031
pET28a-T7-lac-Gene10-TrpBA-BCD-sfGFP	25	2.62775
pET28a-T7-lac-Ana-cluster	50	18.1981
pET28a-T7-lac-Bacillus megaterium ATCC 19213-cluster_2	50	1.05405
pET28a-T7-lac-GvpB_MegaR-U	50	7.67186
pET28a-T7-lac-AnaA2C_MegaR-U	50	19.3704
pET28a-T7-lac-Desulfobacterium vacuolatum_DSM 3385-cluster	50	21.2659
pET28a-T7-lac-Desulfotomaculum acetoxidans_DSM 771-cluster_flipped	50	7.94219
pET28a-T7-lac-Halobacterium-salinarum-cluster-1_flipped	50	4.70281
pET28a-T7-lac-Halobacterium-salinarum-cluster-2_flipped	50	1.84174
pET28a-T7-lac-Methanosaeta thermophila_DSM-6194-cluster_flipped	50	8.08073
pET28a-T7-lac-Methanosarcina vacuolata_DSM-1232-cluster_A1	50	2.96698
pET28a-T7-lac-Methanosarcina vacuolata_DSM-1232-cluster_A1A2	50	3.01385
pET28a-T7-lac-Serratia-39006	50	35.3617
pET28a-T7-lac-Stella vacuolata_ATCC-43931-cluster_flipped	50	6.96515
pET28a-T7-lac-Streptomyces-coelicolor-A3(2)	50	2.02198
pET28a-T7-lac-Thiocapsa rosea DSM 235-cluster	50	2.38411
pET28a-T7-lac-Gene10-TrpBA-BCD-sfGFP	50	1.75367
pET28a-T7-lac-Ana-cluster	50	20.3108
pET28a-T7-lac-Bacillus megaterium ATCC 19213-cluster_2	50	1.32349
pET28a-T7-lac-GvpB_MegaR-U	50	8.4419
pET28a-T7-lac-AnaA2C_MegaR-U	50	21.2971
pET28a-T7-lac-Desulfobacterium vacuolatum_DSM 3385-cluster	50	5.85241
pET28a-T7-lac-Desulfotomaculum acetoxidans_DSM 771-cluster_flipped	50	5.9252
pET28a-T7-lac-Halobacterium-salinarum-cluster-1_flipped	50	1.38101
pET28a-T7-lac-Halobacterium-salinarum-cluster-2_flipped	50	0.516153
pET28a-T7-lac-Methanosaeta thermophila_DSM-6194-cluster_flipped	50	2.18059
pET28a-T7-lac-Methanosarcina vacuolata_DSM-1232-cluster_A1	50	2.1493
pET28a-T7-lac-Methanosarcina vacuolata_DSM-1232-cluster_A1A2	50	2.28134
pET28a-T7-lac-Serratia-39006	50	34.1372
pET28a-T7-lac-Stella vacuolata_ATCC-43931-cluster_flipped	50	0.521258
pET28a-T7-lac-Streptomyces-coelicolor-A3(2)	50	0.999004
pET28a-T7-lac-Thiocapsa rosea DSM 235-cluster	50	5.19183
pET28a-T7-lac-Gene10-TrpBA-BCD-sfGFP	50	1.03003
pET28a-T7-lac-Ana-cluster	50	18.6348
pET28a-T7-lac-Bacillus megaterium ATCC 19213-cluster_2	50	0.882622
pET28a-T7-lac-GvpB_MegaR-U	50	8.0914
pET28a-T7-lac-AnaA2C_MegaR-U	50	19.8192
pET28a-T7-lac-Desulfobacterium vacuolatum_DSM 3385-cluster	50	20.4125
pET28a-T7-lac-Desulfotomaculum acetoxidans_DSM 771-cluster_flipped	50	6.65287
pET28a-T7-lac-Halobacterium-salinarum-cluster-1_flipped	50	2.33196
pET28a-T7-lac-Halobacterium-salinarum-cluster-2_flipped	50	0.868474
pET28a-T7-lac-Methanosaeta thermophila_DSM-6194-cluster_flipped	50	2.55131
pET28a-T7-lac-Methanosarcina vacuolata_DSM-1232-cluster_A1	50	1.84517
pET28a-T7-lac-Methanosarcina vacuolata_DSM-1232-cluster_A1A2	50	4.2187
pET28a-T7-lac-Serratia-39006	50	32.7866
pET28a-T7-lac-Stella vacuolata_ATCC-43931-cluster_flipped	50	0.547521
pET28a-T7-lac-Streptomyces-coelicolor-A3(2)	50	1.29238
pET28a-T7-lac-Thiocapsa rosea DSM 235-cluster	50	2.46371
pET28a-T7-lac-Gene10-TrpBA-BCD-sfGFP	50	1.28733
pET28a-T7-lac-Ana-cluster	100	31.5965
pET28a-T7-lac-Bacillus megaterium ATCC 19213-cluster_2	100	1.58161
pET28a-T7-lac-GvpB_MegaR-U	100	6.71814
pET28a-T7-lac-AnaA2C_MegaR-U	100	36.7483
pET28a-T7-lac-Desulfobacterium vacuolatum_DSM 3385-cluster	100	34.7243
pET28a-T7-lac-Desulfotomaculum acetoxidans_DSM 771-cluster_flipped	100	7.05885
pET28a-T7-lac-Halobacterium-salinarum-cluster-1_flipped	100	7.46455
pET28a-T7-lac-Halobacterium-salinarum-cluster-2_flipped	100	4.31766
pET28a-T7-lac-Methanosaeta thermophila_DSM-6194-cluster_flipped	100	3.69264
pET28a-T7-lac-Methanosarcina vacuolata_DSM-1232-cluster_A1	100	2.25409
pET28a-T7-lac-Methanosarcina vacuolata_DSM-1232-cluster_A1A2	100	9.78763
pET28a-T7-lac-Serratia-39006	100	36.5138
pET28a-T7-lac-Stella vacuolata_ATCC-43931-cluster_flipped	100	4.49088
pET28a-T7-lac-Streptomyces-coelicolor-A3(2)	100	3.64248
pET28a-T7-lac-Thiocapsa rosea DSM 235-cluster	100	3.49804
pET28a-T7-lac-Gene10-TrpBA-BCD-sfGFP	100	6.33807
pET28a-T7-lac-Ana-cluster	100	29.5393
pET28a-T7-lac-Bacillus megaterium ATCC 19213-cluster_2	100	1.24359
pET28a-T7-lac-GvpB_MegaR-U	100	6.24021
pET28a-T7-lac-AnaA2C_MegaR-U	100	37.134
pET28a-T7-lac-Desulfobacterium vacuolatum_DSM 3385-cluster	100	32.2952
pET28a-T7-lac-Desulfotomaculum acetoxidans_DSM 771-cluster_flipped	100	6.801
pET28a-T7-lac-Halobacterium-salinarum-cluster-1_flipped	100	6.21037
pET28a-T7-lac-Halobacterium-salinarum-cluster-2_flipped	100	3.37981
pET28a-T7-lac-Methanosaeta thermophila_DSM-6194-cluster_flipped	100	3.60176
pET28a-T7-lac-Methanosarcina vacuolata_DSM-1232-cluster_A1	100	1.76184
pET28a-T7-lac-Methanosarcina vacuolata_DSM-1232-cluster_A1A2	100	9.53447
pET28a-T7-lac-Serratia-39006	100	33.1839
pET28a-T7-lac-Stella vacuolata_ATCC-43931-cluster_flipped	100	3.53053
pET28a-T7-lac-Streptomyces-coelicolor-A3(2)	100	9.5992
pET28a-T7-lac-Thiocapsa rosea DSM 235-cluster	100	4.59312
pET28a-T7-lac-Gene10-TrpBA-BCD-sfGFP	100	6.9388
pET28a-T7-lac-Ana-cluster	100	31.1871
pET28a-T7-lac-Bacillus megaterium ATCC 19213-cluster_2	100	1.49857
pET28a-T7-lac-GvpB_MegaR-U	100	6.6582
pET28a-T7-lac-AnaA2C_MegaR-U	100	35.511
pET28a-T7-lac-Desulfobacterium vacuolatum_DSM 3385-cluster	100	34.1394
pET28a-T7-lac-Desulfotomaculum acetoxidans_DSM 771-cluster_flipped	100	6.69869
pET28a-T7-lac-Halobacterium-salinarum-cluster-1_flipped	100	6.75916
pET28a-T7-lac-Halobacterium-salinarum-cluster-2_flipped	100	2.47313
pET28a-T7-lac-Methanosaeta thermophila_DSM-6194-cluster_flipped	100	3.24774
pET28a-T7-lac-Methanosarcina vacuolata_DSM-1232-cluster_A1	100	1.33725
pET28a-T7-lac-Methanosarcina vacuolata_DSM-1232-cluster_A1A2	100	7.14013
pET28a-T7-lac-Serratia-39006	100	32.8308
pET28a-T7-lac-Stella vacuolata_ATCC-43931-cluster_flipped	100	2.98958
pET28a-T7-lac-Streptomyces-coelicolor-A3(2)	100	4.45054
pET28a-T7-lac-Thiocapsa rosea DSM 235-cluster	100	3.74584
pET28a-T7-lac-Gene10-TrpBA-BCD-sfGFP	100	6.8637
pET28a-T7-lac-Ana-cluster	5	11.9426
pET28a-T7-lac-Bacillus megaterium ATCC 19213-cluster_2	5	3.92279
pET28a-T7-lac-GvpB_MegaR-U	5	9.44638
pET28a-T7-lac-AnaA2C_MegaR-U	5	9.73142
pET28a-T7-lac-Desulfobacterium vacuolatum_DSM 3385-cluster	5	0.718591
pET28a-T7-lac-Desulfotomaculum acetoxidans_DSM 771-cluster_flipped	5	2.73686
pET28a-T7-lac-Halobacterium-salinarum-cluster-1_flipped	5	1.20157
pET28a-T7-lac-Halobacterium-salinarum-cluster-2_flipped	5	1.8124
pET28a-T7-lac-Methanosaeta thermophila_DSM-6194-cluster_flipped	5	0.499901
pET28a-T7-lac-Methanosarcina vacuolata_DSM-1232-cluster_A1	5	0.986119
pET28a-T7-lac-Methanosarcina vacuolata_DSM-1232-cluster_A1A2	5	0.683353
pET28a-T7-lac-Serratia-39006	5	39.2601
pET28a-T7-lac-Stella vacuolata_ATCC-43931-cluster_flipped	5	0.835587
pET28a-T7-lac-Streptomyces-coelicolor-A3(2)	5	0.667525
pET28a-T7-lac-Thiocapsa rosea DSM 235-cluster	5	0.944525
pET28a-T7-lac-Gene10-TrpBA-BCD-sfGFP	5	0.291144
pET28a-T7-lac-Ana-cluster	5	8.8068
pET28a-T7-lac-Bacillus megaterium ATCC 19213-cluster_2	5	2.09629
pET28a-T7-lac-GvpB_MegaR-U	5	4.86475
pET28a-T7-lac-AnaA2C_MegaR-U	5	13.9539
pET28a-T7-lac-Desulfobacterium vacuolatum_DSM 3385-cluster	5	1.30365
pET28a-T7-lac-Desulfotomaculum acetoxidans_DSM 771-cluster_flipped	5	0.976204
pET28a-T7-lac-Halobacterium-salinarum-cluster-1_flipped	5	1.31192
pET28a-T7-lac-Halobacterium-salinarum-cluster-2_flipped	5	0.796879
pET28a-T7-lac-Methanosaeta thermophila_DSM-6194-cluster_flipped	5	0.366077
pET28a-T7-lac-Methanosarcina vacuolata_DSM-1232-cluster_A1	5	1.1409
pET28a-T7-lac-Methanosarcina vacuolata_DSM-1232-cluster_A1A2	5	1.32932
pET28a-T7-lac-Serratia-39006	5	41.0304
pET28a-T7-lac-Stella vacuolata_ATCC-43931-cluster_flipped	5	1.90251
pET28a-T7-lac-Streptomyces-coelicolor-A3(2)	5	0.996873
pET28a-T7-lac-Thiocapsa rosea DSM 235-cluster	5	0.818542
pET28a-T7-lac-Gene10-TrpBA-BCD-sfGFP	5	1.38591
pET28a-T7-lac-Ana-cluster	5	11.5116
pET28a-T7-lac-Bacillus megaterium ATCC 19213-cluster_2	5	0.990902
pET28a-T7-lac-GvpB_MegaR-U	5	4.4408
pET28a-T7-lac-AnaA2C_MegaR-U	5	15.6811
pET28a-T7-lac-Desulfobacterium vacuolatum_DSM 3385-cluster	5	1.44105
pET28a-T7-lac-Desulfotomaculum acetoxidans_DSM 771-cluster_flipped	5	1.47016
pET28a-T7-lac-Halobacterium-salinarum-cluster-1_flipped	5	1.38603
pET28a-T7-lac-Halobacterium-salinarum-cluster-2_flipped	5	0.92944
pET28a-T7-lac-Methanosaeta thermophila_DSM-6194-cluster_flipped	5	0.22387
pET28a-T7-lac-Methanosarcina vacuolata_DSM-1232-cluster_A1	5	0.712272
pET28a-T7-lac-Methanosarcina vacuolata_DSM-1232-cluster_A1A2	5	1.27286
pET28a-T7-lac-Serratia-39006	5	43.1645
pET28a-T7-lac-Stella vacuolata_ATCC-43931-cluster_flipped	5	1.17578
pET28a-T7-lac-Streptomyces-coelicolor-A3(2)	5	0.8175
pET28a-T7-lac-Thiocapsa rosea DSM 235-cluster	5	0.929838
pET28a-T7-lac-Gene10-TrpBA-BCD-sfGFP	5	1.71231
pET28a-T7-lac-Ana-cluster	10	15.1502
pET28a-T7-lac-Bacillus megaterium ATCC 19213-cluster_2	10	1.59441
pET28a-T7-lac-GvpB_MegaR-U	10	14.338
pET28a-T7-lac-AnaA2C_MegaR-U	10	20.6147
pET28a-T7-lac-Desulfobacterium vacuolatum_DSM 3385-cluster	10	1.23193
pET28a-T7-lac-Desulfotomaculum acetoxidans_DSM 771-cluster_flipped	10	1.07397
pET28a-T7-lac-Halobacterium-salinarum-cluster-1_flipped	10	1.97536
pET28a-T7-lac-Halobacterium-salinarum-cluster-2_flipped	10	1.04203
pET28a-T7-lac-Methanosaeta thermophila_DSM-6194-cluster_flipped	10	0.760864
pET28a-T7-lac-Methanosarcina vacuolata_DSM-1232-cluster_A1	10	0.580475
pET28a-T7-lac-Methanosarcina vacuolata_DSM-1232-cluster_A1A2	10	1.17798
pET28a-T7-lac-Serratia-39006	10	39.7379
pET28a-T7-lac-Stella vacuolata_ATCC-43931-cluster_flipped	10	1.12272
pET28a-T7-lac-Streptomyces-coelicolor-A3(2)	10	1.30446
pET28a-T7-lac-Thiocapsa rosea DSM 235-cluster	10	1.46219
pET28a-T7-lac-Gene10-TrpBA-BCD-sfGFP	10	0.431008
pET28a-T7-lac-Ana-cluster	10	15.5167
pET28a-T7-lac-Bacillus megaterium ATCC 19213-cluster_2	10	3.19802
pET28a-T7-lac-GvpB_MegaR-U	10	7.5803
pET28a-T7-lac-AnaA2C_MegaR-U	10	24.8742
pET28a-T7-lac-Desulfobacterium vacuolatum_DSM 3385-cluster	10	0.828918
pET28a-T7-lac-Desulfotomaculum acetoxidans_DSM 771-cluster_flipped	10	0.832267
pET28a-T7-lac-Halobacterium-salinarum-cluster-1_flipped	10	1.5471
pET28a-T7-lac-Halobacterium-salinarum-cluster-2_flipped	10	0.435385
pET28a-T7-lac-Methanosaeta thermophila_DSM-6194-cluster_flipped	10	0.486658
pET28a-T7-lac-Methanosarcina vacuolata_DSM-1232-cluster_A1	10	1.12228
pET28a-T7-lac-Methanosarcina vacuolata_DSM-1232-cluster_A1A2	10	1.70297
pET28a-T7-lac-Serratia-39006	10	41.4779
pET28a-T7-lac-Stella vacuolata_ATCC-43931-cluster_flipped	10	1.31458
pET28a-T7-lac-Streptomyces-coelicolor-A3(2)	10	0.928298
pET28a-T7-lac-Thiocapsa rosea DSM 235-cluster	10	3.60777
pET28a-T7-lac-Gene10-TrpBA-BCD-sfGFP	10	0.783161
pET28a-T7-lac-Ana-cluster	10	18.7579
pET28a-T7-lac-Bacillus megaterium ATCC 19213-cluster_2	10	1.32138
pET28a-T7-lac-GvpB_MegaR-U	10	15.192
pET28a-T7-lac-AnaA2C_MegaR-U	10	15.4798
pET28a-T7-lac-Desulfobacterium vacuolatum_DSM 3385-cluster	10	1.36823
pET28a-T7-lac-Desulfotomaculum acetoxidans_DSM 771-cluster_flipped	10	1.2088
pET28a-T7-lac-Halobacterium-salinarum-cluster-1_flipped	10	1.33258
pET28a-T7-lac-Halobacterium-salinarum-cluster-2_flipped	10	8.64587
pET28a-T7-lac-Methanosaeta thermophila_DSM-6194-cluster_flipped	10	0.61827
pET28a-T7-lac-Methanosarcina vacuolata_DSM-1232-cluster_A1	10	1.48171
pET28a-T7-lac-Methanosarcina vacuolata_DSM-1232-cluster_A1A2	10	1.177
pET28a-T7-lac-Serratia-39006	10	38.0402
pET28a-T7-lac-Stella vacuolata_ATCC-43931-cluster_flipped	10	1.24994
pET28a-T7-lac-Streptomyces-coelicolor-A3(2)	10	0.208774
pET28a-T7-lac-Thiocapsa rosea DSM 235-cluster	10	0.734693
pET28a-T7-lac-Gene10-TrpBA-BCD-sfGFP	10	1.48579
pET28a-T7-lac-Ana-cluster	25	19.3832
pET28a-T7-lac-Bacillus megaterium ATCC 19213-cluster_2	25	1.19539
pET28a-T7-lac-GvpB_MegaR-U	25	7.46602
pET28a-T7-lac-AnaA2C_MegaR-U	25	27.728
pET28a-T7-lac-Desulfobacterium vacuolatum_DSM 3385-cluster	25	4.68771
pET28a-T7-lac-Desulfotomaculum acetoxidans_DSM 771-cluster_flipped	25	6.0082
pET28a-T7-lac-Halobacterium-salinarum-cluster-1_flipped	25	1.41985
pET28a-T7-lac-Halobacterium-salinarum-cluster-2_flipped	25	0.856288
pET28a-T7-lac-Methanosaeta thermophila_DSM-6194-cluster_flipped	25	0.42238
pET28a-T7-lac-Methanosarcina vacuolata_DSM-1232-cluster_A1	25	1.21877
pET28a-T7-lac-Methanosarcina vacuolata_DSM-1232-cluster_A1A2	25	1.4614
pET28a-T7-lac-Serratia-39006	25	41.1211
pET28a-T7-lac-Stella vacuolata_ATCC-43931-cluster_flipped	25	1.45421
pET28a-T7-lac-Streptomyces-coelicolor-A3(2)	25	3.24866
pET28a-T7-lac-Thiocapsa rosea DSM 235-cluster	25	1.92289
pET28a-T7-lac-Gene10-TrpBA-BCD-sfGFP	25	0.558409
pET28a-T7-lac-Ana-cluster	25	20.3195
pET28a-T7-lac-Bacillus megaterium ATCC 19213-cluster_2	25	1.17879
pET28a-T7-lac-GvpB_MegaR-U	25	7.09395
pET28a-T7-lac-AnaA2C_MegaR-U	25	29.0809
pET28a-T7-lac-Desulfobacterium vacuolatum_DSM 3385-cluster	25	1.91577
pET28a-T7-lac-Desulfotomaculum acetoxidans_DSM 771-cluster_flipped	25	2.73449
pET28a-T7-lac-Halobacterium-salinarum-cluster-1_flipped	25	1.43996
pET28a-T7-lac-Halobacterium-salinarum-cluster-2_flipped	25	1.14735
pET28a-T7-lac-Methanosaeta thermophila_DSM-6194-cluster_flipped	25	1.11293
pET28a-T7-lac-Methanosarcina vacuolata_DSM-1232-cluster_A1	25	2.91558
pET28a-T7-lac-Methanosarcina vacuolata_DSM-1232-cluster_A1A2	25	4.93484
pET28a-T7-lac-Serratia-39006	25	39.1706
pET28a-T7-lac-Stella vacuolata_ATCC-43931-cluster_flipped	25	1.70379
pET28a-T7-lac-Streptomyces-coelicolor-A3(2)	25	0.728214
pET28a-T7-lac-Thiocapsa rosea DSM 235-cluster	25	3.11489
pET28a-T7-lac-Gene10-TrpBA-BCD-sfGFP	25	4.36154
pET28a-T7-lac-Ana-cluster	25	20.3245
pET28a-T7-lac-Bacillus megaterium ATCC 19213-cluster_2	25	0.755796
pET28a-T7-lac-GvpB_MegaR-U	25	5.70494
pET28a-T7-lac-AnaA2C_MegaR-U	25	30.1439
pET28a-T7-lac-Desulfobacterium vacuolatum_DSM 3385-cluster	25	2.09961
pET28a-T7-lac-Desulfotomaculum acetoxidans_DSM 771-cluster_flipped	25	1.50981
pET28a-T7-lac-Halobacterium-salinarum-cluster-1_flipped	25	4.71719
pET28a-T7-lac-Halobacterium-salinarum-cluster-2_flipped	25	1.74981
pET28a-T7-lac-Methanosaeta thermophila_DSM-6194-cluster_flipped	25	0.503003
pET28a-T7-lac-Methanosarcina vacuolata_DSM-1232-cluster_A1	25	1.56895
pET28a-T7-lac-Methanosarcina vacuolata_DSM-1232-cluster_A1A2	25	1.55352
pET28a-T7-lac-Serratia-39006	25	43.1744
pET28a-T7-lac-Stella vacuolata_ATCC-43931-cluster_flipped	25	3.70708
pET28a-T7-lac-Streptomyces-coelicolor-A3(2)	25	1.18242
pET28a-T7-lac-Thiocapsa rosea DSM 235-cluster	25	2.02377
pET28a-T7-lac-Gene10-TrpBA-BCD-sfGFP	25	3.5689
pET28a-T7-lac-Ana-cluster	50	17.7268
pET28a-T7-lac-Bacillus megaterium ATCC 19213-cluster_2	50	0.240436
pET28a-T7-lac-GvpB_MegaR-U	50	10.1733
pET28a-T7-lac-AnaA2C_MegaR-U	50	19.5896
pET28a-T7-lac-Desulfobacterium vacuolatum_DSM 3385-cluster	50	20.1345
pET28a-T7-lac-Desulfotomaculum acetoxidans_DSM 771-cluster_flipped	50	6.28301
pET28a-T7-lac-Halobacterium-salinarum-cluster-1_flipped	50	2.49664
pET28a-T7-lac-Halobacterium-salinarum-cluster-2_flipped	50	0.623616
pET28a-T7-lac-Methanosaeta thermophila_DSM-6194-cluster_flipped	50	2.8774
pET28a-T7-lac-Methanosarcina vacuolata_DSM-1232-cluster_A1	50	1.79385
pET28a-T7-lac-Methanosarcina vacuolata_DSM-1232-cluster_A1A2	50	2.21241
pET28a-T7-lac-Serratia-39006	50	33.4629
pET28a-T7-lac-Stella vacuolata_ATCC-43931-cluster_flipped	50	1.36788
pET28a-T7-lac-Streptomyces-coelicolor-A3(2)	50	0.84807
pET28a-T7-lac-Thiocapsa rosea DSM 235-cluster	50	2.12086
pET28a-T7-lac-Gene10-TrpBA-BCD-sfGFP	50	1.27478
pET28a-T7-lac-Ana-cluster	50	20.7297
pET28a-T7-lac-Bacillus megaterium ATCC 19213-cluster_2	50	0.594968
pET28a-T7-lac-GvpB_MegaR-U	50	8.54043
pET28a-T7-lac-AnaA2C_MegaR-U	50	21.39
pET28a-T7-lac-Desulfobacterium vacuolatum_DSM 3385-cluster	50	3.34695
pET28a-T7-lac-Desulfotomaculum acetoxidans_DSM 771-cluster_flipped	50	5.63969
pET28a-T7-lac-Halobacterium-salinarum-cluster-1_flipped	50	2.14907
pET28a-T7-lac-Halobacterium-salinarum-cluster-2_flipped	50	0.817995
pET28a-T7-lac-Methanosaeta thermophila_DSM-6194-cluster_flipped	50	3.12321
pET28a-T7-lac-Methanosarcina vacuolata_DSM-1232-cluster_A1	50	2.34708
pET28a-T7-lac-Methanosarcina vacuolata_DSM-1232-cluster_A1A2	50	1.8993
pET28a-T7-lac-Serratia-39006	50	33.6874
pET28a-T7-lac-Stella vacuolata_ATCC-43931-cluster_flipped	50	1.22444
pET28a-T7-lac-Streptomyces-coelicolor-A3(2)	50	1.34438
pET28a-T7-lac-Thiocapsa rosea DSM 235-cluster	50	3.77043
pET28a-T7-lac-Gene10-TrpBA-BCD-sfGFP	50	0.843861
pET28a-T7-lac-Ana-cluster	50	17.9184
pET28a-T7-lac-Bacillus megaterium ATCC 19213-cluster_2	50	0.77181
pET28a-T7-lac-GvpB_MegaR-U	50	7.93701
pET28a-T7-lac-AnaA2C_MegaR-U	50	19.319
pET28a-T7-lac-Desulfobacterium vacuolatum_DSM 3385-cluster	50	20.0141
pET28a-T7-lac-Desulfotomaculum acetoxidans_DSM 771-cluster_flipped	50	5.72027
pET28a-T7-lac-Halobacterium-salinarum-cluster-1_flipped	50	2.40296
pET28a-T7-lac-Halobacterium-salinarum-cluster-2_flipped	50	1.88826
pET28a-T7-lac-Methanosaeta thermophila_DSM-6194-cluster_flipped	50	2.29473
pET28a-T7-lac-Methanosarcina vacuolata_DSM-1232-cluster_A1	50	2.38751
pET28a-T7-lac-Methanosarcina vacuolata_DSM-1232-cluster_A1A2	50	5.24689
pET28a-T7-lac-Serratia-39006	50	31.6452
pET28a-T7-lac-Stella vacuolata_ATCC-43931-cluster_flipped	50	0.998944
pET28a-T7-lac-Streptomyces-coelicolor-A3(2)	50	2.5678
pET28a-T7-lac-Thiocapsa rosea DSM 235-cluster	50	2.72051
pET28a-T7-lac-Gene10-TrpBA-BCD-sfGFP	50	3.89776
pET28a-T7-lac-Ana-cluster	100	31.0016
pET28a-T7-lac-Bacillus megaterium ATCC 19213-cluster_2	100	1.3716
pET28a-T7-lac-GvpB_MegaR-U	100	5.08974
pET28a-T7-lac-AnaA2C_MegaR-U	100	39.7538
pET28a-T7-lac-Desulfobacterium vacuolatum_DSM 3385-cluster	100	34.5051
pET28a-T7-lac-Desulfotomaculum acetoxidans_DSM 771-cluster_flipped	100	5.25342
pET28a-T7-lac-Halobacterium-salinarum-cluster-1_flipped	100	11.1056
pET28a-T7-lac-Halobacterium-salinarum-cluster-2_flipped	100	4.51151
pET28a-T7-lac-Methanosaeta thermophila_DSM-6194-cluster_flipped	100	6.00821
pET28a-T7-lac-Methanosarcina vacuolata_DSM-1232-cluster_A1	100	2.58778
pET28a-T7-lac-Methanosarcina vacuolata_DSM-1232-cluster_A1A2	100	6.54447
pET28a-T7-lac-Serratia-39006	100	34.4216
pET28a-T7-lac-Stella vacuolata_ATCC-43931-cluster_flipped	100	3.83654
pET28a-T7-lac-Streptomyces-coelicolor-A3(2)	100	2.7605
pET28a-T7-lac-Thiocapsa rosea DSM 235-cluster	100	3.2675
pET28a-T7-lac-Gene10-TrpBA-BCD-sfGFP	100	6.45441
pET28a-T7-lac-Ana-cluster	100	26.4936
pET28a-T7-lac-Bacillus megaterium ATCC 19213-cluster_2	100	2.33671
pET28a-T7-lac-GvpB_MegaR-U	100	4.24154
pET28a-T7-lac-AnaA2C_MegaR-U	100	30.746
pET28a-T7-lac-Desulfobacterium vacuolatum_DSM 3385-cluster	100	30.9976
pET28a-T7-lac-Desulfotomaculum acetoxidans_DSM 771-cluster_flipped	100	5.20184
pET28a-T7-lac-Halobacterium-salinarum-cluster-1_flipped	100	7.20004
pET28a-T7-lac-Halobacterium-salinarum-cluster-2_flipped	100	2.33321
pET28a-T7-lac-Methanosaeta thermophila_DSM-6194-cluster_flipped	100	6.6517
pET28a-T7-lac-Methanosarcina vacuolata_DSM-1232-cluster_A1	100	3.44358
pET28a-T7-lac-Methanosarcina vacuolata_DSM-1232-cluster_A1A2	100	9.45391
pET28a-T7-lac-Serratia-39006	100	32.2697
pET28a-T7-lac-Stella vacuolata_ATCC-43931-cluster_flipped	100	1.90096
pET28a-T7-lac-Streptomyces-coelicolor-A3(2)	100	3.19898
pET28a-T7-lac-Thiocapsa rosea DSM 235-cluster	100	3.14506
pET28a-T7-lac-Gene10-TrpBA-BCD-sfGFP	100	7.14822
pET28a-T7-lac-Ana-cluster	100	31.785
pET28a-T7-lac-Bacillus megaterium ATCC 19213-cluster_2	100	0.818964
pET28a-T7-lac-GvpB_MegaR-U	100	5.45791
pET28a-T7-lac-AnaA2C_MegaR-U	100	34.3768
pET28a-T7-lac-Desulfobacterium vacuolatum_DSM 3385-cluster	100	33.31
pET28a-T7-lac-Desulfotomaculum acetoxidans_DSM 771-cluster_flipped	100	6.74687
pET28a-T7-lac-Halobacterium-salinarum-cluster-1_flipped	100	7.65219
pET28a-T7-lac-Halobacterium-salinarum-cluster-2_flipped	100	4.54476
pET28a-T7-lac-Methanosaeta thermophila_DSM-6194-cluster_flipped	100	2.74965
pET28a-T7-lac-Methanosarcina vacuolata_DSM-1232-cluster_A1	100	1.89012
pET28a-T7-lac-Methanosarcina vacuolata_DSM-1232-cluster_A1A2	100	9.02649
pET28a-T7-lac-Serratia-39006	100	32.9446
pET28a-T7-lac-Stella vacuolata_ATCC-43931-cluster_flipped	100	2.18617
pET28a-T7-lac-Streptomyces-coelicolor-A3(2)	100	3.61892
pET28a-T7-lac-Thiocapsa rosea DSM 235-cluster	100	3.55466
pET28a-T7-lac-Gene10-TrpBA-BCD-sfGFP	100	8.80442

## Sheet: Figure_S3_B
genotype	IPTG	xAM_SBR_dB
pET28a-T7-lac-Ana-cluster	5	19.2522
pET28a-T7-lac-Bacillus megaterium ATCC 19213-cluster_2	5	0.561249
pET28a-T7-lac-GvpB_MegaR-U	5	0.721859
pET28a-T7-lac-AnaA2C_MegaR-U	5	25.3704
pET28a-T7-lac-Desulfobacterium vacuolatum_DSM 3385-cluster	5	1.86152
pET28a-T7-lac-Desulfotomaculum acetoxidans_DSM 771-cluster_flipped	5	0.392338
pET28a-T7-lac-Halobacterium-salinarum-cluster-1_flipped	5	2.29806
pET28a-T7-lac-Halobacterium-salinarum-cluster-2_flipped	5	1.209
pET28a-T7-lac-Methanosaeta thermophila_DSM-6194-cluster_flipped	5	0.902383
pET28a-T7-lac-Methanosarcina vacuolata_DSM-1232-cluster_A1	5	7.05988
pET28a-T7-lac-Methanosarcina vacuolata_DSM-1232-cluster_A1A2	5	4.44586
pET28a-T7-lac-Serratia-39006	5	42.7156
pET28a-T7-lac-Stella vacuolata_ATCC-43931-cluster_flipped	5	1.36555
pET28a-T7-lac-Streptomyces-coelicolor-A3(2)	5	1.47243
pET28a-T7-lac-Thiocapsa rosea DSM 235-cluster	5	0.9177
pET28a-T7-lac-Gene10-TrpBA-BCD-sfGFP	5	1.33861
pET28a-T7-lac-Ana-cluster	5	20.605
pET28a-T7-lac-Bacillus megaterium ATCC 19213-cluster_2	5	1.19975
pET28a-T7-lac-GvpB_MegaR-U	5	10.1365
pET28a-T7-lac-AnaA2C_MegaR-U	5	21.6474
pET28a-T7-lac-Desulfobacterium vacuolatum_DSM 3385-cluster	5	3.32132
pET28a-T7-lac-Desulfotomaculum acetoxidans_DSM 771-cluster_flipped	5	0.437982
pET28a-T7-lac-Halobacterium-salinarum-cluster-1_flipped	5	0.981371
pET28a-T7-lac-Halobacterium-salinarum-cluster-2_flipped	5	1.145
pET28a-T7-lac-Methanosaeta thermophila_DSM-6194-cluster_flipped	5	0.394065
pET28a-T7-lac-Methanosarcina vacuolata_DSM-1232-cluster_A1	5	1.04949
pET28a-T7-lac-Methanosarcina vacuolata_DSM-1232-cluster_A1A2	5	6.68256
pET28a-T7-lac-Serratia-39006	5	40.6226
pET28a-T7-lac-Stella vacuolata_ATCC-43931-cluster_flipped	5	2.20018
pET28a-T7-lac-Streptomyces-coelicolor-A3(2)	5	0.720269
pET28a-T7-lac-Thiocapsa rosea DSM 235-cluster	5	1.04378
pET28a-T7-lac-Gene10-TrpBA-BCD-sfGFP	5	0.896339
pET28a-T7-lac-Ana-cluster	5	22.7718
pET28a-T7-lac-Bacillus megaterium ATCC 19213-cluster_2	5	1.33286
pET28a-T7-lac-GvpB_MegaR-U	5	2.1515
pET28a-T7-lac-AnaA2C_MegaR-U	5	26.6597
pET28a-T7-lac-Desulfobacterium vacuolatum_DSM 3385-cluster	5	5.95775
pET28a-T7-lac-Desulfotomaculum acetoxidans_DSM 771-cluster_flipped	5	4.855
pET28a-T7-lac-Halobacterium-salinarum-cluster-1_flipped	5	3.30703
pET28a-T7-lac-Halobacterium-salinarum-cluster-2_flipped	5	3.34786
pET28a-T7-lac-Methanosaeta thermophila_DSM-6194-cluster_flipped	5	-0.162833
pET28a-T7-lac-Methanosarcina vacuolata_DSM-1232-cluster_A1	5	1.59298
pET28a-T7-lac-Methanosarcina vacuolata_DSM-1232-cluster_A1A2	5	4.01056
pET28a-T7-lac-Serratia-39006	5	40.0536
pET28a-T7-lac-Stella vacuolata_ATCC-43931-cluster_flipped	5	1.43088
pET28a-T7-lac-Streptomyces-coelicolor-A3(2)	5	5.28936
pET28a-T7-lac-Thiocapsa rosea DSM 235-cluster	5	1.19022
pET28a-T7-lac-Gene10-TrpBA-BCD-sfGFP	5	2.36707
pET28a-T7-lac-Ana-cluster	10	20.567
pET28a-T7-lac-Bacillus megaterium ATCC 19213-cluster_2	10	0.114624
pET28a-T7-lac-GvpB_MegaR-U	10	1.17834
pET28a-T7-lac-AnaA2C_MegaR-U	10	18.6558
pET28a-T7-lac-Desulfobacterium vacuolatum_DSM 3385-cluster	10	0.701835
pET28a-T7-lac-Desulfotomaculum acetoxidans_DSM 771-cluster_flipped	10	0.219172
pET28a-T7-lac-Halobacterium-salinarum-cluster-1_flipped	10	1.43683
pET28a-T7-lac-Halobacterium-salinarum-cluster-2_flipped	10	0.634051
pET28a-T7-lac-Methanosaeta thermophila_DSM-6194-cluster_flipped	10	0.530307
pET28a-T7-lac-Methanosarcina vacuolata_DSM-1232-cluster_A1	10	0.22464
pET28a-T7-lac-Methanosarcina vacuolata_DSM-1232-cluster_A1A2	10	0.956884
pET28a-T7-lac-Serratia-39006	10	41.0161
pET28a-T7-lac-Stella vacuolata_ATCC-43931-cluster_flipped	10	3.4586
pET28a-T7-lac-Streptomyces-coelicolor-A3(2)	10	1.75257
pET28a-T7-lac-Thiocapsa rosea DSM 235-cluster	10	1.33372
pET28a-T7-lac-Gene10-TrpBA-BCD-sfGFP	10	0.586727
pET28a-T7-lac-Ana-cluster	10	24.0854
pET28a-T7-lac-Bacillus megaterium ATCC 19213-cluster_2	10	1.03048
pET28a-T7-lac-GvpB_MegaR-U	10	2.96074
pET28a-T7-lac-AnaA2C_MegaR-U	10	22.5363
pET28a-T7-lac-Desulfobacterium vacuolatum_DSM 3385-cluster	10	18.5363
pET28a-T7-lac-Desulfotomaculum acetoxidans_DSM 771-cluster_flipped	10	0.755119
pET28a-T7-lac-Halobacterium-salinarum-cluster-1_flipped	10	0.6811
pET28a-T7-lac-Halobacterium-salinarum-cluster-2_flipped	10	0.408986
pET28a-T7-lac-Methanosaeta thermophila_DSM-6194-cluster_flipped	10	0.362671
pET28a-T7-lac-Methanosarcina vacuolata_DSM-1232-cluster_A1	10	0.628774
pET28a-T7-lac-Methanosarcina vacuolata_DSM-1232-cluster_A1A2	10	1.56757
pET28a-T7-lac-Serratia-39006	10	37.6584
pET28a-T7-lac-Stella vacuolata_ATCC-43931-cluster_flipped	10	1.80322
pET28a-T7-lac-Streptomyces-coelicolor-A3(2)	10	0.882276
pET28a-T7-lac-Thiocapsa rosea DSM 235-cluster	10	2.40656
pET28a-T7-lac-Gene10-TrpBA-BCD-sfGFP	10	0.539222
pET28a-T7-lac-Ana-cluster	10	21.3641
pET28a-T7-lac-Bacillus megaterium ATCC 19213-cluster_2	10	0.822167
pET28a-T7-lac-GvpB_MegaR-U	10	3.49539
pET28a-T7-lac-AnaA2C_MegaR-U	10	23.504
pET28a-T7-lac-Desulfobacterium vacuolatum_DSM 3385-cluster	10	8.63988
pET28a-T7-lac-Desulfotomaculum acetoxidans_DSM 771-cluster_flipped	10	0.834988
pET28a-T7-lac-Halobacterium-salinarum-cluster-1_flipped	10	0.716764
pET28a-T7-lac-Halobacterium-salinarum-cluster-2_flipped	10	0.69883
pET28a-T7-lac-Methanosaeta thermophila_DSM-6194-cluster_flipped	10	0.957733
pET28a-T7-lac-Methanosarcina vacuolata_DSM-1232-cluster_A1	10	1.05737
pET28a-T7-lac-Methanosarcina vacuolata_DSM-1232-cluster_A1A2	10	1.24099
pET28a-T7-lac-Serratia-39006	10	43.2379
pET28a-T7-lac-Stella vacuolata_ATCC-43931-cluster_flipped	10	1.19193
pET28a-T7-lac-Streptomyces-coelicolor-A3(2)	10	2.99815
pET28a-T7-lac-Thiocapsa rosea DSM 235-cluster	10	1.63308
pET28a-T7-lac-Gene10-TrpBA-BCD-sfGFP	10	3.29181
pET28a-T7-lac-Ana-cluster	25	17.8833
pET28a-T7-lac-Bacillus megaterium ATCC 19213-cluster_2	25	0.617306
pET28a-T7-lac-GvpB_MegaR-U	25	8.79494
pET28a-T7-lac-AnaA2C_MegaR-U	25	30.3646
pET28a-T7-lac-Desulfobacterium vacuolatum_DSM 3385-cluster	25	2.64234
pET28a-T7-lac-Desulfotomaculum acetoxidans_DSM 771-cluster_flipped	25	3.09315
pET28a-T7-lac-Halobacterium-salinarum-cluster-1_flipped	25	1.1684
pET28a-T7-lac-Halobacterium-salinarum-cluster-2_flipped	25	2.00165
pET28a-T7-lac-Methanosaeta thermophila_DSM-6194-cluster_flipped	25	5.11191
pET28a-T7-lac-Methanosarcina vacuolata_DSM-1232-cluster_A1	25	2.37882
pET28a-T7-lac-Methanosarcina vacuolata_DSM-1232-cluster_A1A2	25	7.62775
pET28a-T7-lac-Serratia-39006	25	38.1459
pET28a-T7-lac-Stella vacuolata_ATCC-43931-cluster_flipped	25	6.78666
pET28a-T7-lac-Streptomyces-coelicolor-A3(2)	25	11.5018
pET28a-T7-lac-Thiocapsa rosea DSM 235-cluster	25	3.80917
pET28a-T7-lac-Gene10-TrpBA-BCD-sfGFP	25	1.10225
pET28a-T7-lac-Ana-cluster	25	19.5152
pET28a-T7-lac-Bacillus megaterium ATCC 19213-cluster_2	25	2.24225
pET28a-T7-lac-GvpB_MegaR-U	25	4.49012
pET28a-T7-lac-AnaA2C_MegaR-U	25	32.2861
pET28a-T7-lac-Desulfobacterium vacuolatum_DSM 3385-cluster	25	7.78791
pET28a-T7-lac-Desulfotomaculum acetoxidans_DSM 771-cluster_flipped	25	3.50707
pET28a-T7-lac-Halobacterium-salinarum-cluster-1_flipped	25	1.74578
pET28a-T7-lac-Halobacterium-salinarum-cluster-2_flipped	25	4.96085
pET28a-T7-lac-Methanosaeta thermophila_DSM-6194-cluster_flipped	25	6.68934
pET28a-T7-lac-Methanosarcina vacuolata_DSM-1232-cluster_A1	25	5.8725
pET28a-T7-lac-Methanosarcina vacuolata_DSM-1232-cluster_A1A2	25	2.24393
pET28a-T7-lac-Serratia-39006	25	39.4211
pET28a-T7-lac-Stella vacuolata_ATCC-43931-cluster_flipped	25	6.39487
pET28a-T7-lac-Streptomyces-coelicolor-A3(2)	25	1.75057
pET28a-T7-lac-Thiocapsa rosea DSM 235-cluster	25	3.1647
pET28a-T7-lac-Gene10-TrpBA-BCD-sfGFP	25	1.07648
pET28a-T7-lac-Ana-cluster	25	15.976
pET28a-T7-lac-Bacillus megaterium ATCC 19213-cluster_2	25	1.33096
pET28a-T7-lac-GvpB_MegaR-U	25	5.0208
pET28a-T7-lac-AnaA2C_MegaR-U	25	31.9914
pET28a-T7-lac-Desulfobacterium vacuolatum_DSM 3385-cluster	25	1.7625
pET28a-T7-lac-Desulfotomaculum acetoxidans_DSM 771-cluster_flipped	25	1.7084
pET28a-T7-lac-Halobacterium-salinarum-cluster-1_flipped	25	3.12101
pET28a-T7-lac-Halobacterium-salinarum-cluster-2_flipped	25	5.9972
pET28a-T7-lac-Methanosaeta thermophila_DSM-6194-cluster_flipped	25	7.62518
pET28a-T7-lac-Methanosarcina vacuolata_DSM-1232-cluster_A1	25	1.05262
pET28a-T7-lac-Methanosarcina vacuolata_DSM-1232-cluster_A1A2	25	2.57873
pET28a-T7-lac-Serratia-39006	25	40.2823
pET28a-T7-lac-Stella vacuolata_ATCC-43931-cluster_flipped	25	3.99947
pET28a-T7-lac-Streptomyces-coelicolor-A3(2)	25	7.31352
pET28a-T7-lac-Thiocapsa rosea DSM 235-cluster	25	3.22808
pET28a-T7-lac-Gene10-TrpBA-BCD-sfGFP	25	1.47983
pET28a-T7-lac-Ana-cluster	50	20.2862
pET28a-T7-lac-Bacillus megaterium ATCC 19213-cluster_2	50	5.12659
pET28a-T7-lac-GvpB_MegaR-U	50	21.1141
pET28a-T7-lac-AnaA2C_MegaR-U	50	41.2069
pET28a-T7-lac-Desulfobacterium vacuolatum_DSM 3385-cluster	50	5.35309
pET28a-T7-lac-Desulfotomaculum acetoxidans_DSM 771-cluster_flipped	50	9.15291
pET28a-T7-lac-Halobacterium-salinarum-cluster-1_flipped	50	6.13857
pET28a-T7-lac-Halobacterium-salinarum-cluster-2_flipped	50	3.31369
pET28a-T7-lac-Methanosaeta thermophila_DSM-6194-cluster_flipped	50	10.0112
pET28a-T7-lac-Methanosarcina vacuolata_DSM-1232-cluster_A1	50	1.14149
pET28a-T7-lac-Methanosarcina vacuolata_DSM-1232-cluster_A1A2	50	9.93568
pET28a-T7-lac-Serratia-39006	50	33.9325
pET28a-T7-lac-Stella vacuolata_ATCC-43931-cluster_flipped	50	6.39917
pET28a-T7-lac-Streptomyces-coelicolor-A3(2)	50	4.26898
pET28a-T7-lac-Thiocapsa rosea DSM 235-cluster	50	3.72636
pET28a-T7-lac-Gene10-TrpBA-BCD-sfGFP	50	0.694571
pET28a-T7-lac-Ana-cluster	50	20.3065
pET28a-T7-lac-Bacillus megaterium ATCC 19213-cluster_2	50	1.27082
pET28a-T7-lac-GvpB_MegaR-U	50	17.956
pET28a-T7-lac-AnaA2C_MegaR-U	50	41.0027
pET28a-T7-lac-Desulfobacterium vacuolatum_DSM 3385-cluster	50	4.09769
pET28a-T7-lac-Desulfotomaculum acetoxidans_DSM 771-cluster_flipped	50	8.27228
pET28a-T7-lac-Halobacterium-salinarum-cluster-1_flipped	50	8.33613
pET28a-T7-lac-Halobacterium-salinarum-cluster-2_flipped	50	3.48629
pET28a-T7-lac-Methanosaeta thermophila_DSM-6194-cluster_flipped	50	10.9459
pET28a-T7-lac-Methanosarcina vacuolata_DSM-1232-cluster_A1	50	15.7112
pET28a-T7-lac-Methanosarcina vacuolata_DSM-1232-cluster_A1A2	50	9.27399
pET28a-T7-lac-Serratia-39006	50	32.5516
pET28a-T7-lac-Stella vacuolata_ATCC-43931-cluster_flipped	50	7.04359
pET28a-T7-lac-Streptomyces-coelicolor-A3(2)	50	4.81113
pET28a-T7-lac-Thiocapsa rosea DSM 235-cluster	50	5.53788
pET28a-T7-lac-Gene10-TrpBA-BCD-sfGFP	50	5.61463
pET28a-T7-lac-Ana-cluster	50	20.845
pET28a-T7-lac-Bacillus megaterium ATCC 19213-cluster_2	50	1.7679
pET28a-T7-lac-GvpB_MegaR-U	50	19.0506
pET28a-T7-lac-AnaA2C_MegaR-U	50	41.8625
pET28a-T7-lac-Desulfobacterium vacuolatum_DSM 3385-cluster	50	6.56408
pET28a-T7-lac-Desulfotomaculum acetoxidans_DSM 771-cluster_flipped	50	9.18458
pET28a-T7-lac-Halobacterium-salinarum-cluster-1_flipped	50	4.94495
pET28a-T7-lac-Halobacterium-salinarum-cluster-2_flipped	50	3.25481
pET28a-T7-lac-Methanosaeta thermophila_DSM-6194-cluster_flipped	50	10.4439
pET28a-T7-lac-Methanosarcina vacuolata_DSM-1232-cluster_A1	50	1.44434
pET28a-T7-lac-Methanosarcina vacuolata_DSM-1232-cluster_A1A2	50	10.5896
pET28a-T7-lac-Serratia-39006	50	32.4918
pET28a-T7-lac-Stella vacuolata_ATCC-43931-cluster_flipped	50	1.9972
pET28a-T7-lac-Streptomyces-coelicolor-A3(2)	50	3.54485
pET28a-T7-lac-Thiocapsa rosea DSM 235-cluster	50	9.83105
pET28a-T7-lac-Gene10-TrpBA-BCD-sfGFP	50	5.47748
pET28a-T7-lac-Ana-cluster	100	23.1014
pET28a-T7-lac-Bacillus megaterium ATCC 19213-cluster_2	100	0.657943
pET28a-T7-lac-GvpB_MegaR-U	100	21.0442
pET28a-T7-lac-AnaA2C_MegaR-U	100	40.7898
pET28a-T7-lac-Desulfobacterium vacuolatum_DSM 3385-cluster	100	20.219
pET28a-T7-lac-Desulfotomaculum acetoxidans_DSM 771-cluster_flipped	100	23.494
pET28a-T7-lac-Halobacterium-salinarum-cluster-1_flipped	100	20.5959
pET28a-T7-lac-Halobacterium-salinarum-cluster-2_flipped	100	2.26645
pET28a-T7-lac-Methanosaeta thermophila_DSM-6194-cluster_flipped	100	23.926
pET28a-T7-lac-Methanosarcina vacuolata_DSM-1232-cluster_A1	100	6.02556
pET28a-T7-lac-Methanosarcina vacuolata_DSM-1232-cluster_A1A2	100	18.4781
pET28a-T7-lac-Serratia-39006	100	33.2354
pET28a-T7-lac-Stella vacuolata_ATCC-43931-cluster_flipped	100	21.7735
pET28a-T7-lac-Streptomyces-coelicolor-A3(2)	100	18.5449
pET28a-T7-lac-Thiocapsa rosea DSM 235-cluster	100	1.56664
pET28a-T7-lac-Gene10-TrpBA-BCD-sfGFP	100	7.19103
pET28a-T7-lac-Ana-cluster	100	23.2278
pET28a-T7-lac-Bacillus megaterium ATCC 19213-cluster_2	100	0.728184
pET28a-T7-lac-GvpB_MegaR-U	100	17.3668
pET28a-T7-lac-AnaA2C_MegaR-U	100	38.3458
pET28a-T7-lac-Desulfobacterium vacuolatum_DSM 3385-cluster	100	22.4881
pET28a-T7-lac-Desulfotomaculum acetoxidans_DSM 771-cluster_flipped	100	21.147
pET28a-T7-lac-Halobacterium-salinarum-cluster-1_flipped	100	15.6646
pET28a-T7-lac-Halobacterium-salinarum-cluster-2_flipped	100	0.922612
pET28a-T7-lac-Methanosaeta thermophila_DSM-6194-cluster_flipped	100	21.184
pET28a-T7-lac-Methanosarcina vacuolata_DSM-1232-cluster_A1	100	0.726956
pET28a-T7-lac-Methanosarcina vacuolata_DSM-1232-cluster_A1A2	100	15.4658
pET28a-T7-lac-Serratia-39006	100	37.004
pET28a-T7-lac-Stella vacuolata_ATCC-43931-cluster_flipped	100	3.49621
pET28a-T7-lac-Streptomyces-coelicolor-A3(2)	100	5.0717
pET28a-T7-lac-Thiocapsa rosea DSM 235-cluster	100	6.78012
pET28a-T7-lac-Gene10-TrpBA-BCD-sfGFP	100	8.21155
pET28a-T7-lac-Ana-cluster	100	21.0644
pET28a-T7-lac-Bacillus megaterium ATCC 19213-cluster_2	100	6.86478
pET28a-T7-lac-GvpB_MegaR-U	100	19.432
pET28a-T7-lac-AnaA2C_MegaR-U	100	30.0054
pET28a-T7-lac-Desulfobacterium vacuolatum_DSM 3385-cluster	100	22.0957
pET28a-T7-lac-Desulfotomaculum acetoxidans_DSM 771-cluster_flipped	100	21.6494
pET28a-T7-lac-Halobacterium-salinarum-cluster-1_flipped	100	24.4384
pET28a-T7-lac-Halobacterium-salinarum-cluster-2_flipped	100	2.88991
pET28a-T7-lac-Methanosaeta thermophila_DSM-6194-cluster_flipped	100	23.1543
pET28a-T7-lac-Methanosarcina vacuolata_DSM-1232-cluster_A1	100	3.83177
pET28a-T7-lac-Methanosarcina vacuolata_DSM-1232-cluster_A1A2	100	15.6542
pET28a-T7-lac-Serratia-39006	100	29.8992
pET28a-T7-lac-Stella vacuolata_ATCC-43931-cluster_flipped	100	4.09128
pET28a-T7-lac-Streptomyces-coelicolor-A3(2)	100	11.8957
pET28a-T7-lac-Thiocapsa rosea DSM 235-cluster	100	3.18438
pET28a-T7-lac-Gene10-TrpBA-BCD-sfGFP	100	8.69442
pET28a-T7-lac-Ana-cluster	5	19.1232
pET28a-T7-lac-Bacillus megaterium ATCC 19213-cluster_2	5	0.866943
pET28a-T7-lac-GvpB_MegaR-U	5	0.408301
pET28a-T7-lac-AnaA2C_MegaR-U	5	25.6636
pET28a-T7-lac-Desulfobacterium vacuolatum_DSM 3385-cluster	5	0.417667
pET28a-T7-lac-Desulfotomaculum acetoxidans_DSM 771-cluster_flipped	5	0.445622
pET28a-T7-lac-Halobacterium-salinarum-cluster-1_flipped	5	6.14586
pET28a-T7-lac-Halobacterium-salinarum-cluster-2_flipped	5	0.364024
pET28a-T7-lac-Methanosaeta thermophila_DSM-6194-cluster_flipped	5	1.09761
pET28a-T7-lac-Methanosarcina vacuolata_DSM-1232-cluster_A1	5	2.3103
pET28a-T7-lac-Methanosarcina vacuolata_DSM-1232-cluster_A1A2	5	4.84191
pET28a-T7-lac-Serratia-39006	5	44.1076
pET28a-T7-lac-Stella vacuolata_ATCC-43931-cluster_flipped	5	0.383719
pET28a-T7-lac-Streptomyces-coelicolor-A3(2)	5	1.08154
pET28a-T7-lac-Thiocapsa rosea DSM 235-cluster	5	1.12865
pET28a-T7-lac-Gene10-TrpBA-BCD-sfGFP	5	0.924659
pET28a-T7-lac-Ana-cluster	5	21.6629
pET28a-T7-lac-Bacillus megaterium ATCC 19213-cluster_2	5	1.75673
pET28a-T7-lac-GvpB_MegaR-U	5	0.507776
pET28a-T7-lac-AnaA2C_MegaR-U	5	25.4035
pET28a-T7-lac-Desulfobacterium vacuolatum_DSM 3385-cluster	5	1.30846
pET28a-T7-lac-Desulfotomaculum acetoxidans_DSM 771-cluster_flipped	5	1.5283
pET28a-T7-lac-Halobacterium-salinarum-cluster-1_flipped	5	4.04711
pET28a-T7-lac-Halobacterium-salinarum-cluster-2_flipped	5	0.700808
pET28a-T7-lac-Methanosaeta thermophila_DSM-6194-cluster_flipped	5	0.606037
pET28a-T7-lac-Methanosarcina vacuolata_DSM-1232-cluster_A1	5	0.356278
pET28a-T7-lac-Methanosarcina vacuolata_DSM-1232-cluster_A1A2	5	1.61136
pET28a-T7-lac-Serratia-39006	5	44.6306
pET28a-T7-lac-Stella vacuolata_ATCC-43931-cluster_flipped	5	1.95423
pET28a-T7-lac-Streptomyces-coelicolor-A3(2)	5	1.77085
pET28a-T7-lac-Thiocapsa rosea DSM 235-cluster	5	0.534961
pET28a-T7-lac-Gene10-TrpBA-BCD-sfGFP	5	0.533272
pET28a-T7-lac-Ana-cluster	5	23.8997
pET28a-T7-lac-Bacillus megaterium ATCC 19213-cluster_2	5	0.540042
pET28a-T7-lac-GvpB_MegaR-U	5	1.49408
pET28a-T7-lac-AnaA2C_MegaR-U	5	29.688
pET28a-T7-lac-Desulfobacterium vacuolatum_DSM 3385-cluster	5	1.34126
pET28a-T7-lac-Desulfotomaculum acetoxidans_DSM 771-cluster_flipped	5	1.34907
pET28a-T7-lac-Halobacterium-salinarum-cluster-1_flipped	5	1.39389
pET28a-T7-lac-Halobacterium-salinarum-cluster-2_flipped	5	0.6405
pET28a-T7-lac-Methanosaeta thermophila_DSM-6194-cluster_flipped	5	1.37069
pET28a-T7-lac-Methanosarcina vacuolata_DSM-1232-cluster_A1	5	0.76029
pET28a-T7-lac-Methanosarcina vacuolata_DSM-1232-cluster_A1A2	5	1.34509
pET28a-T7-lac-Serratia-39006	5	43.7264
pET28a-T7-lac-Stella vacuolata_ATCC-43931-cluster_flipped	5	0.883319
pET28a-T7-lac-Streptomyces-coelicolor-A3(2)	5	0.121662
pET28a-T7-lac-Thiocapsa rosea DSM 235-cluster	5	3.26981
pET28a-T7-lac-Gene10-TrpBA-BCD-sfGFP	5	0.556706
pET28a-T7-lac-Ana-cluster	10	18.5054
pET28a-T7-lac-Bacillus megaterium ATCC 19213-cluster_2	10	1.46631
pET28a-T7-lac-GvpB_MegaR-U	10	0.742197
pET28a-T7-lac-AnaA2C_MegaR-U	10	23.7671
pET28a-T7-lac-Desulfobacterium vacuolatum_DSM 3385-cluster	10	6.26562
pET28a-T7-lac-Desulfotomaculum acetoxidans_DSM 771-cluster_flipped	10	2.4645
pET28a-T7-lac-Halobacterium-salinarum-cluster-1_flipped	10	1.12129
pET28a-T7-lac-Halobacterium-salinarum-cluster-2_flipped	10	0.741046
pET28a-T7-lac-Methanosaeta thermophila_DSM-6194-cluster_flipped	10	0.849249
pET28a-T7-lac-Methanosarcina vacuolata_DSM-1232-cluster_A1	10	0.816715
pET28a-T7-lac-Methanosarcina vacuolata_DSM-1232-cluster_A1A2	10	1.66682
pET28a-T7-lac-Serratia-39006	10	40.1921
pET28a-T7-lac-Stella vacuolata_ATCC-43931-cluster_flipped	10	2.80308
pET28a-T7-lac-Streptomyces-coelicolor-A3(2)	10	2.93119
pET28a-T7-lac-Thiocapsa rosea DSM 235-cluster	10	1.47777
pET28a-T7-lac-Gene10-TrpBA-BCD-sfGFP	10	0.485813
pET28a-T7-lac-Ana-cluster	10	19.6567
pET28a-T7-lac-Bacillus megaterium ATCC 19213-cluster_2	10	1.29676
pET28a-T7-lac-GvpB_MegaR-U	10	0.907784
pET28a-T7-lac-AnaA2C_MegaR-U	10	19.6134
pET28a-T7-lac-Desulfobacterium vacuolatum_DSM 3385-cluster	10	0.599208
pET28a-T7-lac-Desulfotomaculum acetoxidans_DSM 771-cluster_flipped	10	0.24184
pET28a-T7-lac-Halobacterium-salinarum-cluster-1_flipped	10	0.716614
pET28a-T7-lac-Halobacterium-salinarum-cluster-2_flipped	10	0.35218
pET28a-T7-lac-Methanosaeta thermophila_DSM-6194-cluster_flipped	10	0.629915
pET28a-T7-lac-Methanosarcina vacuolata_DSM-1232-cluster_A1	10	0.994313
pET28a-T7-lac-Methanosarcina vacuolata_DSM-1232-cluster_A1A2	10	5.95998
pET28a-T7-lac-Serratia-39006	10	40.068
pET28a-T7-lac-Stella vacuolata_ATCC-43931-cluster_flipped	10	0.878879
pET28a-T7-lac-Streptomyces-coelicolor-A3(2)	10	0.812705
pET28a-T7-lac-Thiocapsa rosea DSM 235-cluster	10	3.64951
pET28a-T7-lac-Gene10-TrpBA-BCD-sfGFP	10	0.911684
pET28a-T7-lac-Ana-cluster	10	19.7288
pET28a-T7-lac-Bacillus megaterium ATCC 19213-cluster_2	10	2.23573
pET28a-T7-lac-GvpB_MegaR-U	10	1.4806
pET28a-T7-lac-AnaA2C_MegaR-U	10	20.856
pET28a-T7-lac-Desulfobacterium vacuolatum_DSM 3385-cluster	10	1.2918
pET28a-T7-lac-Desulfotomaculum acetoxidans_DSM 771-cluster_flipped	10	1.08105
pET28a-T7-lac-Halobacterium-salinarum-cluster-1_flipped	10	3.04358
pET28a-T7-lac-Halobacterium-salinarum-cluster-2_flipped	10	0.62508
pET28a-T7-lac-Methanosaeta thermophila_DSM-6194-cluster_flipped	10	1.26815
pET28a-T7-lac-Methanosarcina vacuolata_DSM-1232-cluster_A1	10	1.69228
pET28a-T7-lac-Methanosarcina vacuolata_DSM-1232-cluster_A1A2	10	5.22908
pET28a-T7-lac-Serratia-39006	10	37.9169
pET28a-T7-lac-Stella vacuolata_ATCC-43931-cluster_flipped	10	1.10975
pET28a-T7-lac-Streptomyces-coelicolor-A3(2)	10	1.01289
pET28a-T7-lac-Thiocapsa rosea DSM 235-cluster	10	1.0171
pET28a-T7-lac-Gene10-TrpBA-BCD-sfGFP	10	0.926179
pET28a-T7-lac-Ana-cluster	25	19.1005
pET28a-T7-lac-Bacillus megaterium ATCC 19213-cluster_2	25	1.61608
pET28a-T7-lac-GvpB_MegaR-U	25	7.55541
pET28a-T7-lac-AnaA2C_MegaR-U	25	33.1345
pET28a-T7-lac-Desulfobacterium vacuolatum_DSM 3385-cluster	25	1.61922
pET28a-T7-lac-Desulfotomaculum acetoxidans_DSM 771-cluster_flipped	25	3.38966
pET28a-T7-lac-Halobacterium-salinarum-cluster-1_flipped	25	2.30654
pET28a-T7-lac-Halobacterium-salinarum-cluster-2_flipped	25	1.39071
pET28a-T7-lac-Methanosaeta thermophila_DSM-6194-cluster_flipped	25	2.8617
pET28a-T7-lac-Methanosarcina vacuolata_DSM-1232-cluster_A1	25	3.58328
pET28a-T7-lac-Methanosarcina vacuolata_DSM-1232-cluster_A1A2	25	2.408
pET28a-T7-lac-Serratia-39006	25	38.495
pET28a-T7-lac-Stella vacuolata_ATCC-43931-cluster_flipped	25	1.43558
pET28a-T7-lac-Streptomyces-coelicolor-A3(2)	25	1.14367
pET28a-T7-lac-Thiocapsa rosea DSM 235-cluster	25	3.33102
pET28a-T7-lac-Gene10-TrpBA-BCD-sfGFP	25	0.644167
pET28a-T7-lac-Ana-cluster	25	22.2827
pET28a-T7-lac-Bacillus megaterium ATCC 19213-cluster_2	25	1.31234
pET28a-T7-lac-GvpB_MegaR-U	25	6.00335
pET28a-T7-lac-AnaA2C_MegaR-U	25	34.5545
pET28a-T7-lac-Desulfobacterium vacuolatum_DSM 3385-cluster	25	2.92431
pET28a-T7-lac-Desulfotomaculum acetoxidans_DSM 771-cluster_flipped	25	1.54215
pET28a-T7-lac-Halobacterium-salinarum-cluster-1_flipped	25	2.81876
pET28a-T7-lac-Halobacterium-salinarum-cluster-2_flipped	25	1.2036
pET28a-T7-lac-Methanosaeta thermophila_DSM-6194-cluster_flipped	25	4.50288
pET28a-T7-lac-Methanosarcina vacuolata_DSM-1232-cluster_A1	25	2.42478
pET28a-T7-lac-Methanosarcina vacuolata_DSM-1232-cluster_A1A2	25	4.85787
pET28a-T7-lac-Serratia-39006	25	37.7697
pET28a-T7-lac-Stella vacuolata_ATCC-43931-cluster_flipped	25	4.55911
pET28a-T7-lac-Streptomyces-coelicolor-A3(2)	25	0.492706
pET28a-T7-lac-Thiocapsa rosea DSM 235-cluster	25	2.38679
pET28a-T7-lac-Gene10-TrpBA-BCD-sfGFP	25	1.27265
pET28a-T7-lac-Ana-cluster	25	17.1877
pET28a-T7-lac-Bacillus megaterium ATCC 19213-cluster_2	25	0.540644
pET28a-T7-lac-GvpB_MegaR-U	25	8.5099
pET28a-T7-lac-AnaA2C_MegaR-U	25	33.6089
pET28a-T7-lac-Desulfobacterium vacuolatum_DSM 3385-cluster	25	0.703266
pET28a-T7-lac-Desulfotomaculum acetoxidans_DSM 771-cluster_flipped	25	1.87086
pET28a-T7-lac-Halobacterium-salinarum-cluster-1_flipped	25	0.965898
pET28a-T7-lac-Halobacterium-salinarum-cluster-2_flipped	25	0.73636
pET28a-T7-lac-Methanosaeta thermophila_DSM-6194-cluster_flipped	25	4.1947
pET28a-T7-lac-Methanosarcina vacuolata_DSM-1232-cluster_A1	25	1.63645
pET28a-T7-lac-Methanosarcina vacuolata_DSM-1232-cluster_A1A2	25	5.53103
pET28a-T7-lac-Serratia-39006	25	37.1595
pET28a-T7-lac-Stella vacuolata_ATCC-43931-cluster_flipped	25	1.27965
pET28a-T7-lac-Streptomyces-coelicolor-A3(2)	25	1.11174
pET28a-T7-lac-Thiocapsa rosea DSM 235-cluster	25	2.15637
pET28a-T7-lac-Gene10-TrpBA-BCD-sfGFP	25	0.679979
pET28a-T7-lac-Ana-cluster	50	23.9615
pET28a-T7-lac-Bacillus megaterium ATCC 19213-cluster_2	50	4.14713
pET28a-T7-lac-GvpB_MegaR-U	50	8.82921
pET28a-T7-lac-AnaA2C_MegaR-U	50	45.0079
pET28a-T7-lac-Desulfobacterium vacuolatum_DSM 3385-cluster	50	3.04099
pET28a-T7-lac-Desulfotomaculum acetoxidans_DSM 771-cluster_flipped	50	8.9824
pET28a-T7-lac-Halobacterium-salinarum-cluster-1_flipped	50	5.99275
pET28a-T7-lac-Halobacterium-salinarum-cluster-2_flipped	50	2.6139
pET28a-T7-lac-Methanosaeta thermophila_DSM-6194-cluster_flipped	50	7.53286
pET28a-T7-lac-Methanosarcina vacuolata_DSM-1232-cluster_A1	50	1.15444
pET28a-T7-lac-Methanosarcina vacuolata_DSM-1232-cluster_A1A2	50	9.56139
pET28a-T7-lac-Serratia-39006	50	34.1037
pET28a-T7-lac-Stella vacuolata_ATCC-43931-cluster_flipped	50	9.76317
pET28a-T7-lac-Streptomyces-coelicolor-A3(2)	50	3.66946
pET28a-T7-lac-Thiocapsa rosea DSM 235-cluster	50	2.45239
pET28a-T7-lac-Gene10-TrpBA-BCD-sfGFP	50	0.63022
pET28a-T7-lac-Ana-cluster	50	19.9872
pET28a-T7-lac-Bacillus megaterium ATCC 19213-cluster_2	50	0.584754
pET28a-T7-lac-GvpB_MegaR-U	50	9.63897
pET28a-T7-lac-AnaA2C_MegaR-U	50	42.8522
pET28a-T7-lac-Desulfobacterium vacuolatum_DSM 3385-cluster	50	2.72902
pET28a-T7-lac-Desulfotomaculum acetoxidans_DSM 771-cluster_flipped	50	7.28066
pET28a-T7-lac-Halobacterium-salinarum-cluster-1_flipped	50	5.22599
pET28a-T7-lac-Halobacterium-salinarum-cluster-2_flipped	50	1.75707
pET28a-T7-lac-Methanosaeta thermophila_DSM-6194-cluster_flipped	50	8.85185
pET28a-T7-lac-Methanosarcina vacuolata_DSM-1232-cluster_A1	50	2.74734
pET28a-T7-lac-Methanosarcina vacuolata_DSM-1232-cluster_A1A2	50	9.66188
pET28a-T7-lac-Serratia-39006	50	31.6858
pET28a-T7-lac-Stella vacuolata_ATCC-43931-cluster_flipped	50	4.07746
pET28a-T7-lac-Streptomyces-coelicolor-A3(2)	50	3.94663
pET28a-T7-lac-Thiocapsa rosea DSM 235-cluster	50	3.60973
pET28a-T7-lac-Gene10-TrpBA-BCD-sfGFP	50	2.96014
pET28a-T7-lac-Ana-cluster	50	20.727
pET28a-T7-lac-Bacillus megaterium ATCC 19213-cluster_2	50	1.00673
pET28a-T7-lac-GvpB_MegaR-U	50	19.1703
pET28a-T7-lac-AnaA2C_MegaR-U	50	43.0396
pET28a-T7-lac-Desulfobacterium vacuolatum_DSM 3385-cluster	50	2.16878
pET28a-T7-lac-Desulfotomaculum acetoxidans_DSM 771-cluster_flipped	50	7.67515
pET28a-T7-lac-Halobacterium-salinarum-cluster-1_flipped	50	6.47485
pET28a-T7-lac-Halobacterium-salinarum-cluster-2_flipped	50	3.25311
pET28a-T7-lac-Methanosaeta thermophila_DSM-6194-cluster_flipped	50	10.1801
pET28a-T7-lac-Methanosarcina vacuolata_DSM-1232-cluster_A1	50	1.58037
pET28a-T7-lac-Methanosarcina vacuolata_DSM-1232-cluster_A1A2	50	12.9382
pET28a-T7-lac-Serratia-39006	50	34.2295
pET28a-T7-lac-Stella vacuolata_ATCC-43931-cluster_flipped	50	2.08865
pET28a-T7-lac-Streptomyces-coelicolor-A3(2)	50	2.97489
pET28a-T7-lac-Thiocapsa rosea DSM 235-cluster	50	2.53445
pET28a-T7-lac-Gene10-TrpBA-BCD-sfGFP	50	1.76153
pET28a-T7-lac-Ana-cluster	100	31.1258
pET28a-T7-lac-Bacillus megaterium ATCC 19213-cluster_2	100	2.18746
pET28a-T7-lac-GvpB_MegaR-U	100	18.9937
pET28a-T7-lac-AnaA2C_MegaR-U	100	36.4609
pET28a-T7-lac-Desulfobacterium vacuolatum_DSM 3385-cluster	100	23.976
pET28a-T7-lac-Desulfotomaculum acetoxidans_DSM 771-cluster_flipped	100	23.8833
pET28a-T7-lac-Halobacterium-salinarum-cluster-1_flipped	100	21.8455
pET28a-T7-lac-Halobacterium-salinarum-cluster-2_flipped	100	3.51614
pET28a-T7-lac-Methanosaeta thermophila_DSM-6194-cluster_flipped	100	23.0145
pET28a-T7-lac-Methanosarcina vacuolata_DSM-1232-cluster_A1	100	6.57326
pET28a-T7-lac-Methanosarcina vacuolata_DSM-1232-cluster_A1A2	100	19.9959
pET28a-T7-lac-Serratia-39006	100	28.1777
pET28a-T7-lac-Stella vacuolata_ATCC-43931-cluster_flipped	100	3.39884
pET28a-T7-lac-Streptomyces-coelicolor-A3(2)	100	12.2482
pET28a-T7-lac-Thiocapsa rosea DSM 235-cluster	100	7.63574
pET28a-T7-lac-Gene10-TrpBA-BCD-sfGFP	100	12.117
pET28a-T7-lac-Ana-cluster	100	23.2318
pET28a-T7-lac-Bacillus megaterium ATCC 19213-cluster_2	100	1.60826
pET28a-T7-lac-GvpB_MegaR-U	100	19.8041
pET28a-T7-lac-AnaA2C_MegaR-U	100	37.3915
pET28a-T7-lac-Desulfobacterium vacuolatum_DSM 3385-cluster	100	23.3425
pET28a-T7-lac-Desulfotomaculum acetoxidans_DSM 771-cluster_flipped	100	22.3628
pET28a-T7-lac-Halobacterium-salinarum-cluster-1_flipped	100	21.3361
pET28a-T7-lac-Halobacterium-salinarum-cluster-2_flipped	100	3.4553
pET28a-T7-lac-Methanosaeta thermophila_DSM-6194-cluster_flipped	100	23.5697
pET28a-T7-lac-Methanosarcina vacuolata_DSM-1232-cluster_A1	100	4.66276
pET28a-T7-lac-Methanosarcina vacuolata_DSM-1232-cluster_A1A2	100	16.3414
pET28a-T7-lac-Serratia-39006	100	28.4886
pET28a-T7-lac-Stella vacuolata_ATCC-43931-cluster_flipped	100	4.65321
pET28a-T7-lac-Streptomyces-coelicolor-A3(2)	100	13.5315
pET28a-T7-lac-Thiocapsa rosea DSM 235-cluster	100	10.956
pET28a-T7-lac-Gene10-TrpBA-BCD-sfGFP	100	13.1239
pET28a-T7-lac-Ana-cluster	100	23.0376
pET28a-T7-lac-Bacillus megaterium ATCC 19213-cluster_2	100	1.85892
pET28a-T7-lac-GvpB_MegaR-U	100	19.8351
pET28a-T7-lac-AnaA2C_MegaR-U	100	36.2496
pET28a-T7-lac-Desulfobacterium vacuolatum_DSM 3385-cluster	100	20.1681
pET28a-T7-lac-Desulfotomaculum acetoxidans_DSM 771-cluster_flipped	100	21.2002
pET28a-T7-lac-Halobacterium-salinarum-cluster-1_flipped	100	20.2628
pET28a-T7-lac-Halobacterium-salinarum-cluster-2_flipped	100	5.64936
pET28a-T7-lac-Methanosaeta thermophila_DSM-6194-cluster_flipped	100	22.9607
pET28a-T7-lac-Methanosarcina vacuolata_DSM-1232-cluster_A1	100	1.43573
pET28a-T7-lac-Methanosarcina vacuolata_DSM-1232-cluster_A1A2	100	20.4232
pET28a-T7-lac-Serratia-39006	100	25.2118
pET28a-T7-lac-Stella vacuolata_ATCC-43931-cluster_flipped	100	2.09856
pET28a-T7-lac-Streptomyces-coelicolor-A3(2)	100	18.0542
pET28a-T7-lac-Thiocapsa rosea DSM 235-cluster	100	13.2666
pET28a-T7-lac-Gene10-TrpBA-BCD-sfGFP	100	14.0833
