# Supplementary material for: Genomically mined acoustic reporter genes for real-time in vivo monitoring of tumors and tumor-homing bacteria
Source: Nat Biotechnol. 2023 Jan 2;41(7):919–31. doi: 10.1038/s41587-022-01581-y (PMC10344784; doi:10.1038/s41587-022-01581-y)
Supplement: Supplementary file 10 — Statistical Source Data [file 41587_2022_1581_MOESM10_ESM.xlsx]

## Sheet: Figure_S5_A
genotype	IPTG	xAM_pre_post_collapse_difference_SBR
pET28a-T7-lac-Ana-cluster	5	2.66577
pET28a-T7-lac-Bacillus megaterium ATCC 19213-cluster_2	5	0.0490723
pET28a-T7-lac-GvpB_MegaR-U	5	2.21263
pET28a-T7-lac-AnaA2C_MegaR-U	5	2.66424
pET28a-T7-lac-Desulfobacterium vacuolatum_DSM 3385-cluster	5	0.00686
pET28a-T7-lac-Desulfotomaculum acetoxidans_DSM 771-cluster_flipped	5	-0.0219628
pET28a-T7-lac-Halobacterium-salinarum-cluster-1_flipped	5	0.049035
pET28a-T7-lac-Halobacterium-salinarum-cluster-2_flipped	5	0.117322
pET28a-T7-lac-Methanosaeta thermophila_DSM-6194-cluster_flipped	5	-0.000306161
pET28a-T7-lac-Methanosarcina vacuolata_DSM-1232-cluster_A1	5	0.0634977
pET28a-T7-lac-Methanosarcina vacuolata_DSM-1232-cluster_A1A2	5	-0.0649468
pET28a-T7-lac-Serratia-39006	5	102.288
pET28a-T7-lac-Stella vacuolata_ATCC-43931-cluster_flipped	5	0.144436
pET28a-T7-lac-Streptomyces-coelicolor-A3(2)	5	0.0692708
pET28a-T7-lac-Thiocapsa rosea DSM 235-cluster	5	-0.0331472
pET28a-T7-lac-Gene10-TrpBA-BCD-sfGFP	5	0.00552668
pET28a-T7-lac-Ana-cluster	5	0.930621
pET28a-T7-lac-Bacillus megaterium ATCC 19213-cluster_2	5	0.0159665
pET28a-T7-lac-GvpB_MegaR-U	5	0.553509
pET28a-T7-lac-AnaA2C_MegaR-U	5	3.06564
pET28a-T7-lac-Desulfobacterium vacuolatum_DSM 3385-cluster	5	0.0280021
pET28a-T7-lac-Desulfotomaculum acetoxidans_DSM 771-cluster_flipped	5	0.099291
pET28a-T7-lac-Halobacterium-salinarum-cluster-1_flipped	5	0.0105573
pET28a-T7-lac-Halobacterium-salinarum-cluster-2_flipped	5	-0.0503174
pET28a-T7-lac-Methanosaeta thermophila_DSM-6194-cluster_flipped	5	-0.0118802
pET28a-T7-lac-Methanosarcina vacuolata_DSM-1232-cluster_A1	5	-0.0190629
pET28a-T7-lac-Methanosarcina vacuolata_DSM-1232-cluster_A1A2	5	0.183437
pET28a-T7-lac-Serratia-39006	5	168.858
pET28a-T7-lac-Stella vacuolata_ATCC-43931-cluster_flipped	5	-0.0581581
pET28a-T7-lac-Streptomyces-coelicolor-A3(2)	5	-0.0227459
pET28a-T7-lac-Thiocapsa rosea DSM 235-cluster	5	0.0368648
pET28a-T7-lac-Gene10-TrpBA-BCD-sfGFP	5	0.0570311
pET28a-T7-lac-Ana-cluster	5	2.38937
pET28a-T7-lac-Bacillus megaterium ATCC 19213-cluster_2	5	-0.0372736
pET28a-T7-lac-GvpB_MegaR-U	5	1.71781
pET28a-T7-lac-AnaA2C_MegaR-U	5	2.91986
pET28a-T7-lac-Desulfobacterium vacuolatum_DSM 3385-cluster	5	0.178131
pET28a-T7-lac-Desulfotomaculum acetoxidans_DSM 771-cluster_flipped	5	-0.0599814
pET28a-T7-lac-Halobacterium-salinarum-cluster-1_flipped	5	-0.0870117
pET28a-T7-lac-Halobacterium-salinarum-cluster-2_flipped	5	0.11559
pET28a-T7-lac-Methanosaeta thermophila_DSM-6194-cluster_flipped	5	-0.0132349
pET28a-T7-lac-Methanosarcina vacuolata_DSM-1232-cluster_A1	5	-0.0400209
pET28a-T7-lac-Methanosarcina vacuolata_DSM-1232-cluster_A1A2	5	-0.0394493
pET28a-T7-lac-Serratia-39006	5	85.9323
pET28a-T7-lac-Stella vacuolata_ATCC-43931-cluster_flipped	5	-0.00952488
pET28a-T7-lac-Streptomyces-coelicolor-A3(2)	5	0.0289288
pET28a-T7-lac-Thiocapsa rosea DSM 235-cluster	5	0.0074686
pET28a-T7-lac-Gene10-TrpBA-BCD-sfGFP	5	0.0286654
pET28a-T7-lac-Ana-cluster	10	1.71856
pET28a-T7-lac-Bacillus megaterium ATCC 19213-cluster_2	10	-0.0110347
pET28a-T7-lac-GvpB_MegaR-U	10	1.78764
pET28a-T7-lac-AnaA2C_MegaR-U	10	2.44386
pET28a-T7-lac-Desulfobacterium vacuolatum_DSM 3385-cluster	10	0.0254546
pET28a-T7-lac-Desulfotomaculum acetoxidans_DSM 771-cluster_flipped	10	0.261059
pET28a-T7-lac-Halobacterium-salinarum-cluster-1_flipped	10	-0.0318843
pET28a-T7-lac-Halobacterium-salinarum-cluster-2_flipped	10	-0.0117151
pET28a-T7-lac-Methanosaeta thermophila_DSM-6194-cluster_flipped	10	-0.032649
pET28a-T7-lac-Methanosarcina vacuolata_DSM-1232-cluster_A1	10	0.0757795
pET28a-T7-lac-Methanosarcina vacuolata_DSM-1232-cluster_A1A2	10	0.0136266
pET28a-T7-lac-Serratia-39006	10	133.436
pET28a-T7-lac-Stella vacuolata_ATCC-43931-cluster_flipped	10	-0.102215
pET28a-T7-lac-Streptomyces-coelicolor-A3(2)	10	0.0794003
pET28a-T7-lac-Thiocapsa rosea DSM 235-cluster	10	0.0374061
pET28a-T7-lac-Gene10-TrpBA-BCD-sfGFP	10	0.0774742
pET28a-T7-lac-Ana-cluster	10	0.561194
pET28a-T7-lac-Bacillus megaterium ATCC 19213-cluster_2	10	0.01093
pET28a-T7-lac-GvpB_MegaR-U	10	0.482245
pET28a-T7-lac-AnaA2C_MegaR-U	10	3.03549
pET28a-T7-lac-Desulfobacterium vacuolatum_DSM 3385-cluster	10	0.103615
pET28a-T7-lac-Desulfotomaculum acetoxidans_DSM 771-cluster_flipped	10	0.0284357
pET28a-T7-lac-Halobacterium-salinarum-cluster-1_flipped	10	0.127101
pET28a-T7-lac-Halobacterium-salinarum-cluster-2_flipped	10	0.0279418
pET28a-T7-lac-Methanosaeta thermophila_DSM-6194-cluster_flipped	10	-0.0295218
pET28a-T7-lac-Methanosarcina vacuolata_DSM-1232-cluster_A1	10	-0.073634
pET28a-T7-lac-Methanosarcina vacuolata_DSM-1232-cluster_A1A2	10	0.0597347
pET28a-T7-lac-Serratia-39006	10	128.285
pET28a-T7-lac-Stella vacuolata_ATCC-43931-cluster_flipped	10	0.0432582
pET28a-T7-lac-Streptomyces-coelicolor-A3(2)	10	0.0160729
pET28a-T7-lac-Thiocapsa rosea DSM 235-cluster	10	0.0656761
pET28a-T7-lac-Gene10-TrpBA-BCD-sfGFP	10	-0.00295674
pET28a-T7-lac-Ana-cluster	10	3.05221
pET28a-T7-lac-Bacillus megaterium ATCC 19213-cluster_2	10	-0.00621716
pET28a-T7-lac-GvpB_MegaR-U	10	0.503091
pET28a-T7-lac-AnaA2C_MegaR-U	10	1.94901
pET28a-T7-lac-Desulfobacterium vacuolatum_DSM 3385-cluster	10	-0.30959
pET28a-T7-lac-Desulfotomaculum acetoxidans_DSM 771-cluster_flipped	10	-0.046044
pET28a-T7-lac-Halobacterium-salinarum-cluster-1_flipped	10	-0.0209334
pET28a-T7-lac-Halobacterium-salinarum-cluster-2_flipped	10	0.0210507
pET28a-T7-lac-Methanosaeta thermophila_DSM-6194-cluster_flipped	10	0.0478148
pET28a-T7-lac-Methanosarcina vacuolata_DSM-1232-cluster_A1	10	0.0282899
pET28a-T7-lac-Methanosarcina vacuolata_DSM-1232-cluster_A1A2	10	-0.0364467
pET28a-T7-lac-Serratia-39006	10	140.901
pET28a-T7-lac-Stella vacuolata_ATCC-43931-cluster_flipped	10	-0.0430664
pET28a-T7-lac-Streptomyces-coelicolor-A3(2)	10	0.256467
pET28a-T7-lac-Thiocapsa rosea DSM 235-cluster	10	-0.0166335
pET28a-T7-lac-Gene10-TrpBA-BCD-sfGFP	10	0.0287209
pET28a-T7-lac-Ana-cluster	25	8.76677
pET28a-T7-lac-Bacillus megaterium ATCC 19213-cluster_2	25	-0.0382571
pET28a-T7-lac-GvpB_MegaR-U	25	0.261848
pET28a-T7-lac-AnaA2C_MegaR-U	25	17.1842
pET28a-T7-lac-Desulfobacterium vacuolatum_DSM 3385-cluster	25	-0.203724
pET28a-T7-lac-Desulfotomaculum acetoxidans_DSM 771-cluster_flipped	25	0.0577926
pET28a-T7-lac-Halobacterium-salinarum-cluster-1_flipped	25	0.0280997
pET28a-T7-lac-Halobacterium-salinarum-cluster-2_flipped	25	0.0457774
pET28a-T7-lac-Methanosaeta thermophila_DSM-6194-cluster_flipped	25	-0.0303381
pET28a-T7-lac-Methanosarcina vacuolata_DSM-1232-cluster_A1	25	0.00833584
pET28a-T7-lac-Methanosarcina vacuolata_DSM-1232-cluster_A1A2	25	-0.125248
pET28a-T7-lac-Serratia-39006	25	104.816
pET28a-T7-lac-Stella vacuolata_ATCC-43931-cluster_flipped	25	-0.0654832
pET28a-T7-lac-Streptomyces-coelicolor-A3(2)	25	0.00683154
pET28a-T7-lac-Thiocapsa rosea DSM 235-cluster	25	-0.00673007
pET28a-T7-lac-Gene10-TrpBA-BCD-sfGFP	25	0.0750896
pET28a-T7-lac-Ana-cluster	25	7.4899
pET28a-T7-lac-Bacillus megaterium ATCC 19213-cluster_2	25	-0.0702033
pET28a-T7-lac-GvpB_MegaR-U	25	0.731149
pET28a-T7-lac-AnaA2C_MegaR-U	25	17.6242
pET28a-T7-lac-Desulfobacterium vacuolatum_DSM 3385-cluster	25	-0.00494905
pET28a-T7-lac-Desulfotomaculum acetoxidans_DSM 771-cluster_flipped	25	-0.0449004
pET28a-T7-lac-Halobacterium-salinarum-cluster-1_flipped	25	0.0514317
pET28a-T7-lac-Halobacterium-salinarum-cluster-2_flipped	25	0.0687244
pET28a-T7-lac-Methanosaeta thermophila_DSM-6194-cluster_flipped	25	0.0406029
pET28a-T7-lac-Methanosarcina vacuolata_DSM-1232-cluster_A1	25	-0.00335814
pET28a-T7-lac-Methanosarcina vacuolata_DSM-1232-cluster_A1A2	25	0.0699402
pET28a-T7-lac-Serratia-39006	25	97.311
pET28a-T7-lac-Stella vacuolata_ATCC-43931-cluster_flipped	25	0.0576051
pET28a-T7-lac-Streptomyces-coelicolor-A3(2)	25	0.000659043
pET28a-T7-lac-Thiocapsa rosea DSM 235-cluster	25	-0.040593
pET28a-T7-lac-Gene10-TrpBA-BCD-sfGFP	25	0.025509
pET28a-T7-lac-Ana-cluster	25	8.19114
pET28a-T7-lac-Bacillus megaterium ATCC 19213-cluster_2	25	-0.00608424
pET28a-T7-lac-GvpB_MegaR-U	25	0.547426
pET28a-T7-lac-AnaA2C_MegaR-U	25	20.6173
pET28a-T7-lac-Desulfobacterium vacuolatum_DSM 3385-cluster	25	-0.0477064
pET28a-T7-lac-Desulfotomaculum acetoxidans_DSM 771-cluster_flipped	25	0.029694
pET28a-T7-lac-Halobacterium-salinarum-cluster-1_flipped	25	0.0026432
pET28a-T7-lac-Halobacterium-salinarum-cluster-2_flipped	25	0.0535957
pET28a-T7-lac-Methanosaeta thermophila_DSM-6194-cluster_flipped	25	0.0151594
pET28a-T7-lac-Methanosarcina vacuolata_DSM-1232-cluster_A1	25	-0.0385372
pET28a-T7-lac-Methanosarcina vacuolata_DSM-1232-cluster_A1A2	25	-0.00658864
pET28a-T7-lac-Serratia-39006	25	173.683
pET28a-T7-lac-Stella vacuolata_ATCC-43931-cluster_flipped	25	0.0078225
pET28a-T7-lac-Streptomyces-coelicolor-A3(2)	25	-0.0181019
pET28a-T7-lac-Thiocapsa rosea DSM 235-cluster	25	-0.0546226
pET28a-T7-lac-Gene10-TrpBA-BCD-sfGFP	25	-0.0267255
pET28a-T7-lac-Ana-cluster	50	6.79184
pET28a-T7-lac-Bacillus megaterium ATCC 19213-cluster_2	50	-0.00201085
pET28a-T7-lac-GvpB_MegaR-U	50	0.273055
pET28a-T7-lac-AnaA2C_MegaR-U	50	7.46503
pET28a-T7-lac-Desulfobacterium vacuolatum_DSM 3385-cluster	50	9.95499
pET28a-T7-lac-Desulfotomaculum acetoxidans_DSM 771-cluster_flipped	50	-0.0249926
pET28a-T7-lac-Halobacterium-salinarum-cluster-1_flipped	50	0.0524271
pET28a-T7-lac-Halobacterium-salinarum-cluster-2_flipped	50	0.00925354
pET28a-T7-lac-Methanosaeta thermophila_DSM-6194-cluster_flipped	50	0.0391098
pET28a-T7-lac-Methanosarcina vacuolata_DSM-1232-cluster_A1	50	0.114683
pET28a-T7-lac-Methanosarcina vacuolata_DSM-1232-cluster_A1A2	50	-0.0138967
pET28a-T7-lac-Serratia-39006	50	56.0807
pET28a-T7-lac-Stella vacuolata_ATCC-43931-cluster_flipped	50	0.680196
pET28a-T7-lac-Streptomyces-coelicolor-A3(2)	50	0.0364151
pET28a-T7-lac-Thiocapsa rosea DSM 235-cluster	50	-0.0202346
pET28a-T7-lac-Gene10-TrpBA-BCD-sfGFP	50	-0.00992267
pET28a-T7-lac-Ana-cluster	50	8.53726
pET28a-T7-lac-Bacillus megaterium ATCC 19213-cluster_2	50	0.0120382
pET28a-T7-lac-GvpB_MegaR-U	50	0.176406
pET28a-T7-lac-AnaA2C_MegaR-U	50	9.91621
pET28a-T7-lac-Desulfobacterium vacuolatum_DSM 3385-cluster	50	0.578859
pET28a-T7-lac-Desulfotomaculum acetoxidans_DSM 771-cluster_flipped	50	0.105927
pET28a-T7-lac-Halobacterium-salinarum-cluster-1_flipped	50	-0.0147485
pET28a-T7-lac-Halobacterium-salinarum-cluster-2_flipped	50	-0.00506094
pET28a-T7-lac-Methanosaeta thermophila_DSM-6194-cluster_flipped	50	-0.00390293
pET28a-T7-lac-Methanosarcina vacuolata_DSM-1232-cluster_A1	50	-0.000294769
pET28a-T7-lac-Methanosarcina vacuolata_DSM-1232-cluster_A1A2	50	-0.00555477
pET28a-T7-lac-Serratia-39006	50	49.7579
pET28a-T7-lac-Stella vacuolata_ATCC-43931-cluster_flipped	50	-0.0606909
pET28a-T7-lac-Streptomyces-coelicolor-A3(2)	50	0.0046114
pET28a-T7-lac-Thiocapsa rosea DSM 235-cluster	50	-0.0360482
pET28a-T7-lac-Gene10-TrpBA-BCD-sfGFP	50	-0.00630902
pET28a-T7-lac-Ana-cluster	50	6.67785
pET28a-T7-lac-Bacillus megaterium ATCC 19213-cluster_2	50	0.0254114
pET28a-T7-lac-GvpB_MegaR-U	50	0.216563
pET28a-T7-lac-AnaA2C_MegaR-U	50	7.95271
pET28a-T7-lac-Desulfobacterium vacuolatum_DSM 3385-cluster	50	8.92706
pET28a-T7-lac-Desulfotomaculum acetoxidans_DSM 771-cluster_flipped	50	0.0227635
pET28a-T7-lac-Halobacterium-salinarum-cluster-1_flipped	50	0.120566
pET28a-T7-lac-Halobacterium-salinarum-cluster-2_flipped	50	-0.00854017
pET28a-T7-lac-Methanosaeta thermophila_DSM-6194-cluster_flipped	50	-0.00791348
pET28a-T7-lac-Methanosarcina vacuolata_DSM-1232-cluster_A1	50	-0.0333523
pET28a-T7-lac-Methanosarcina vacuolata_DSM-1232-cluster_A1A2	50	0.0417983
pET28a-T7-lac-Serratia-39006	50	42.4071
pET28a-T7-lac-Stella vacuolata_ATCC-43931-cluster_flipped	50	-0.0648096
pET28a-T7-lac-Streptomyces-coelicolor-A3(2)	50	0.0342673
pET28a-T7-lac-Thiocapsa rosea DSM 235-cluster	50	-0.0474161
pET28a-T7-lac-Gene10-TrpBA-BCD-sfGFP	50	0.0223577
pET28a-T7-lac-Ana-cluster	100	28.0124
pET28a-T7-lac-Bacillus megaterium ATCC 19213-cluster_2	100	-0.0821312
pET28a-T7-lac-GvpB_MegaR-U	100	0.12029
pET28a-T7-lac-AnaA2C_MegaR-U	100	59.7114
pET28a-T7-lac-Desulfobacterium vacuolatum_DSM 3385-cluster	100	52.4898
pET28a-T7-lac-Desulfotomaculum acetoxidans_DSM 771-cluster_flipped	100	0.00336653
pET28a-T7-lac-Halobacterium-salinarum-cluster-1_flipped	100	-0.0198458
pET28a-T7-lac-Halobacterium-salinarum-cluster-2_flipped	100	-0.0276653
pET28a-T7-lac-Methanosaeta thermophila_DSM-6194-cluster_flipped	100	0.00808254
pET28a-T7-lac-Methanosarcina vacuolata_DSM-1232-cluster_A1	100	0.0136863
pET28a-T7-lac-Methanosarcina vacuolata_DSM-1232-cluster_A1A2	100	0.0230775
pET28a-T7-lac-Serratia-39006	100	65.0433
pET28a-T7-lac-Stella vacuolata_ATCC-43931-cluster_flipped	100	-0.0344756
pET28a-T7-lac-Streptomyces-coelicolor-A3(2)	100	0.0436068
pET28a-T7-lac-Thiocapsa rosea DSM 235-cluster	100	-0.11397
pET28a-T7-lac-Gene10-TrpBA-BCD-sfGFP	100	0.126434
pET28a-T7-lac-Ana-cluster	100	24.6365
pET28a-T7-lac-Bacillus megaterium ATCC 19213-cluster_2	100	0.00386523
pET28a-T7-lac-GvpB_MegaR-U	100	0.260458
pET28a-T7-lac-AnaA2C_MegaR-U	100	61.0604
pET28a-T7-lac-Desulfobacterium vacuolatum_DSM 3385-cluster	100	39.5628
pET28a-T7-lac-Desulfotomaculum acetoxidans_DSM 771-cluster_flipped	100	0.145029
pET28a-T7-lac-Halobacterium-salinarum-cluster-1_flipped	100	-0.0214726
pET28a-T7-lac-Halobacterium-salinarum-cluster-2_flipped	100	0.113177
pET28a-T7-lac-Methanosaeta thermophila_DSM-6194-cluster_flipped	100	0.0607194
pET28a-T7-lac-Methanosarcina vacuolata_DSM-1232-cluster_A1	100	-0.0126501
pET28a-T7-lac-Methanosarcina vacuolata_DSM-1232-cluster_A1A2	100	0.0578715
pET28a-T7-lac-Serratia-39006	100	43.8969
pET28a-T7-lac-Stella vacuolata_ATCC-43931-cluster_flipped	100	0.0621885
pET28a-T7-lac-Streptomyces-coelicolor-A3(2)	100	1.3555
pET28a-T7-lac-Thiocapsa rosea DSM 235-cluster	100	-0.0977821
pET28a-T7-lac-Gene10-TrpBA-BCD-sfGFP	100	-0.19674
pET28a-T7-lac-Ana-cluster	100	22.6946
pET28a-T7-lac-Bacillus megaterium ATCC 19213-cluster_2	100	-0.121763
pET28a-T7-lac-GvpB_MegaR-U	100	0.0278713
pET28a-T7-lac-AnaA2C_MegaR-U	100	46.7533
pET28a-T7-lac-Desulfobacterium vacuolatum_DSM 3385-cluster	100	49.021
pET28a-T7-lac-Desulfotomaculum acetoxidans_DSM 771-cluster_flipped	100	0.0237659
pET28a-T7-lac-Halobacterium-salinarum-cluster-1_flipped	100	0.0101535
pET28a-T7-lac-Halobacterium-salinarum-cluster-2_flipped	100	-0.134062
pET28a-T7-lac-Methanosaeta thermophila_DSM-6194-cluster_flipped	100	0.0348514
pET28a-T7-lac-Methanosarcina vacuolata_DSM-1232-cluster_A1	100	-0.00540828
pET28a-T7-lac-Methanosarcina vacuolata_DSM-1232-cluster_A1A2	100	0.122806
pET28a-T7-lac-Serratia-39006	100	42.2648
pET28a-T7-lac-Stella vacuolata_ATCC-43931-cluster_flipped	100	0.0604071
pET28a-T7-lac-Streptomyces-coelicolor-A3(2)	100	0.0183841
pET28a-T7-lac-Thiocapsa rosea DSM 235-cluster	100	0.0352021
pET28a-T7-lac-Gene10-TrpBA-BCD-sfGFP	100	-0.00159091
pET28a-T7-lac-Ana-cluster	5	2.02096
pET28a-T7-lac-Bacillus megaterium ATCC 19213-cluster_2	5	-0.0525302
pET28a-T7-lac-GvpB_MegaR-U	5	1.83148
pET28a-T7-lac-AnaA2C_MegaR-U	5	1.81038
pET28a-T7-lac-Desulfobacterium vacuolatum_DSM 3385-cluster	5	0.00306124
pET28a-T7-lac-Desulfotomaculum acetoxidans_DSM 771-cluster_flipped	5	0.0303723
pET28a-T7-lac-Halobacterium-salinarum-cluster-1_flipped	5	-0.00141279
pET28a-T7-lac-Halobacterium-salinarum-cluster-2_flipped	5	0.141516
pET28a-T7-lac-Methanosaeta thermophila_DSM-6194-cluster_flipped	5	-0.078388
pET28a-T7-lac-Methanosarcina vacuolata_DSM-1232-cluster_A1	5	-0.0139176
pET28a-T7-lac-Methanosarcina vacuolata_DSM-1232-cluster_A1A2	5	-0.0243193
pET28a-T7-lac-Serratia-39006	5	90.6732
pET28a-T7-lac-Stella vacuolata_ATCC-43931-cluster_flipped	5	0.0121781
pET28a-T7-lac-Streptomyces-coelicolor-A3(2)	5	-0.0138095
pET28a-T7-lac-Thiocapsa rosea DSM 235-cluster	5	-0.0514555
pET28a-T7-lac-Gene10-TrpBA-BCD-sfGFP	5	-0.0262819
pET28a-T7-lac-Ana-cluster	5	0.716018
pET28a-T7-lac-Bacillus megaterium ATCC 19213-cluster_2	5	0.0578879
pET28a-T7-lac-GvpB_MegaR-U	5	0.627745
pET28a-T7-lac-AnaA2C_MegaR-U	5	3.7414
pET28a-T7-lac-Desulfobacterium vacuolatum_DSM 3385-cluster	5	0.080731
pET28a-T7-lac-Desulfotomaculum acetoxidans_DSM 771-cluster_flipped	5	0.00556281
pET28a-T7-lac-Halobacterium-salinarum-cluster-1_flipped	5	-0.0118063
pET28a-T7-lac-Halobacterium-salinarum-cluster-2_flipped	5	0.000801181
pET28a-T7-lac-Methanosaeta thermophila_DSM-6194-cluster_flipped	5	-0.0357337
pET28a-T7-lac-Methanosarcina vacuolata_DSM-1232-cluster_A1	5	0.00246913
pET28a-T7-lac-Methanosarcina vacuolata_DSM-1232-cluster_A1A2	5	-0.0263637
pET28a-T7-lac-Serratia-39006	5	111.375
pET28a-T7-lac-Stella vacuolata_ATCC-43931-cluster_flipped	5	0.0736278
pET28a-T7-lac-Streptomyces-coelicolor-A3(2)	5	0.0423649
pET28a-T7-lac-Thiocapsa rosea DSM 235-cluster	5	-0.00546387
pET28a-T7-lac-Gene10-TrpBA-BCD-sfGFP	5	0.0375777
pET28a-T7-lac-Ana-cluster	5	1.40334
pET28a-T7-lac-Bacillus megaterium ATCC 19213-cluster_2	5	-0.0346479
pET28a-T7-lac-GvpB_MegaR-U	5	0.550352
pET28a-T7-lac-AnaA2C_MegaR-U	5	4.87072
pET28a-T7-lac-Desulfobacterium vacuolatum_DSM 3385-cluster	5	0.00770493
pET28a-T7-lac-Desulfotomaculum acetoxidans_DSM 771-cluster_flipped	5	0.0431189
pET28a-T7-lac-Halobacterium-salinarum-cluster-1_flipped	5	0.042223
pET28a-T7-lac-Halobacterium-salinarum-cluster-2_flipped	5	0.0204062
pET28a-T7-lac-Methanosaeta thermophila_DSM-6194-cluster_flipped	5	-0.0355237
pET28a-T7-lac-Methanosarcina vacuolata_DSM-1232-cluster_A1	5	-0.0106972
pET28a-T7-lac-Methanosarcina vacuolata_DSM-1232-cluster_A1A2	5	-0.0370179
pET28a-T7-lac-Serratia-39006	5	142.357
pET28a-T7-lac-Stella vacuolata_ATCC-43931-cluster_flipped	5	0.0269238
pET28a-T7-lac-Streptomyces-coelicolor-A3(2)	5	0.0286285
pET28a-T7-lac-Thiocapsa rosea DSM 235-cluster	5	0.0139513
pET28a-T7-lac-Gene10-TrpBA-BCD-sfGFP	5	0.0470123
pET28a-T7-lac-Ana-cluster	10	3.63014
pET28a-T7-lac-Bacillus megaterium ATCC 19213-cluster_2	10	-0.0233758
pET28a-T7-lac-GvpB_MegaR-U	10	4.08578
pET28a-T7-lac-AnaA2C_MegaR-U	10	9.48931
pET28a-T7-lac-Desulfobacterium vacuolatum_DSM 3385-cluster	10	0.0617302
pET28a-T7-lac-Desulfotomaculum acetoxidans_DSM 771-cluster_flipped	10	-0.0149077
pET28a-T7-lac-Halobacterium-salinarum-cluster-1_flipped	10	0.0695656
pET28a-T7-lac-Halobacterium-salinarum-cluster-2_flipped	10	0.00840884
pET28a-T7-lac-Methanosaeta thermophila_DSM-6194-cluster_flipped	10	0.0164718
pET28a-T7-lac-Methanosarcina vacuolata_DSM-1232-cluster_A1	10	-0.0516876
pET28a-T7-lac-Methanosarcina vacuolata_DSM-1232-cluster_A1A2	10	-0.0160888
pET28a-T7-lac-Serratia-39006	10	88.2007
pET28a-T7-lac-Stella vacuolata_ATCC-43931-cluster_flipped	10	0.00873031
pET28a-T7-lac-Streptomyces-coelicolor-A3(2)	10	0.0372178
pET28a-T7-lac-Thiocapsa rosea DSM 235-cluster	10	-0.0172305
pET28a-T7-lac-Gene10-TrpBA-BCD-sfGFP	10	-0.0886856
pET28a-T7-lac-Ana-cluster	10	4.06284
pET28a-T7-lac-Bacillus megaterium ATCC 19213-cluster_2	10	0.0385663
pET28a-T7-lac-GvpB_MegaR-U	10	1.24538
pET28a-T7-lac-AnaA2C_MegaR-U	10	15.595
pET28a-T7-lac-Desulfobacterium vacuolatum_DSM 3385-cluster	10	-0.0374197
pET28a-T7-lac-Desulfotomaculum acetoxidans_DSM 771-cluster_flipped	10	-0.0378093
pET28a-T7-lac-Halobacterium-salinarum-cluster-1_flipped	10	0.0538246
pET28a-T7-lac-Halobacterium-salinarum-cluster-2_flipped	10	-0.0254936
pET28a-T7-lac-Methanosaeta thermophila_DSM-6194-cluster_flipped	10	0.0105004
pET28a-T7-lac-Methanosarcina vacuolata_DSM-1232-cluster_A1	10	-0.0186698
pET28a-T7-lac-Methanosarcina vacuolata_DSM-1232-cluster_A1A2	10	-0.0302088
pET28a-T7-lac-Serratia-39006	10	116.933
pET28a-T7-lac-Stella vacuolata_ATCC-43931-cluster_flipped	10	-0.0116558
pET28a-T7-lac-Streptomyces-coelicolor-A3(2)	10	-0.017791
pET28a-T7-lac-Thiocapsa rosea DSM 235-cluster	10	0.0641815
pET28a-T7-lac-Gene10-TrpBA-BCD-sfGFP	10	0.0262689
pET28a-T7-lac-Ana-cluster	10	6.61894
pET28a-T7-lac-Bacillus megaterium ATCC 19213-cluster_2	10	-0.00784041
pET28a-T7-lac-GvpB_MegaR-U	10	4.5743
pET28a-T7-lac-AnaA2C_MegaR-U	10	4.78918
pET28a-T7-lac-Desulfobacterium vacuolatum_DSM 3385-cluster	10	-0.00152638
pET28a-T7-lac-Desulfotomaculum acetoxidans_DSM 771-cluster_flipped	10	0.023998
pET28a-T7-lac-Halobacterium-salinarum-cluster-1_flipped	10	0.031352
pET28a-T7-lac-Halobacterium-salinarum-cluster-2_flipped	10	0.14084
pET28a-T7-lac-Methanosaeta thermophila_DSM-6194-cluster_flipped	10	0.000860124
pET28a-T7-lac-Methanosarcina vacuolata_DSM-1232-cluster_A1	10	0.00588112
pET28a-T7-lac-Methanosarcina vacuolata_DSM-1232-cluster_A1A2	10	0.0309082
pET28a-T7-lac-Serratia-39006	10	78.6934
pET28a-T7-lac-Stella vacuolata_ATCC-43931-cluster_flipped	10	-0.0203146
pET28a-T7-lac-Streptomyces-coelicolor-A3(2)	10	-0.0473838
pET28a-T7-lac-Thiocapsa rosea DSM 235-cluster	10	-0.00272449
pET28a-T7-lac-Gene10-TrpBA-BCD-sfGFP	10	0.0344683
pET28a-T7-lac-Ana-cluster	25	7.59695
pET28a-T7-lac-Bacillus megaterium ATCC 19213-cluster_2	25	-0.0175584
pET28a-T7-lac-GvpB_MegaR-U	25	-0.015466
pET28a-T7-lac-AnaA2C_MegaR-U	25	21.9289
pET28a-T7-lac-Desulfobacterium vacuolatum_DSM 3385-cluster	25	0.185655
pET28a-T7-lac-Desulfotomaculum acetoxidans_DSM 771-cluster_flipped	25	0.0973639
pET28a-T7-lac-Halobacterium-salinarum-cluster-1_flipped	25	0.0112392
pET28a-T7-lac-Halobacterium-salinarum-cluster-2_flipped	25	-0.053748
pET28a-T7-lac-Methanosaeta thermophila_DSM-6194-cluster_flipped	25	-0.0382182
pET28a-T7-lac-Methanosarcina vacuolata_DSM-1232-cluster_A1	25	-0.0388756
pET28a-T7-lac-Methanosarcina vacuolata_DSM-1232-cluster_A1A2	25	-0.0523148
pET28a-T7-lac-Serratia-39006	25	106.529
pET28a-T7-lac-Stella vacuolata_ATCC-43931-cluster_flipped	25	0.00812732
pET28a-T7-lac-Streptomyces-coelicolor-A3(2)	25	0.055482
pET28a-T7-lac-Thiocapsa rosea DSM 235-cluster	25	0.0199901
pET28a-T7-lac-Gene10-TrpBA-BCD-sfGFP	25	-0.0405132
pET28a-T7-lac-Ana-cluster	25	8.63648
pET28a-T7-lac-Bacillus megaterium ATCC 19213-cluster_2	25	-0.00999154
pET28a-T7-lac-GvpB_MegaR-U	25	-0.295003
pET28a-T7-lac-AnaA2C_MegaR-U	25	24.1841
pET28a-T7-lac-Desulfobacterium vacuolatum_DSM 3385-cluster	25	0.0452233
pET28a-T7-lac-Desulfotomaculum acetoxidans_DSM 771-cluster_flipped	25	-0.0161961
pET28a-T7-lac-Halobacterium-salinarum-cluster-1_flipped	25	-0.0931968
pET28a-T7-lac-Halobacterium-salinarum-cluster-2_flipped	25	0.0209304
pET28a-T7-lac-Methanosaeta thermophila_DSM-6194-cluster_flipped	25	-0.0116223
pET28a-T7-lac-Methanosarcina vacuolata_DSM-1232-cluster_A1	25	-0.0229215
pET28a-T7-lac-Methanosarcina vacuolata_DSM-1232-cluster_A1A2	25	-0.035374
pET28a-T7-lac-Serratia-39006	25	80.9562
pET28a-T7-lac-Stella vacuolata_ATCC-43931-cluster_flipped	25	0.0735913
pET28a-T7-lac-Streptomyces-coelicolor-A3(2)	25	-0.0217726
pET28a-T7-lac-Thiocapsa rosea DSM 235-cluster	25	0.0526544
pET28a-T7-lac-Gene10-TrpBA-BCD-sfGFP	25	0.0127486
pET28a-T7-lac-Ana-cluster	25	8.85828
pET28a-T7-lac-Bacillus megaterium ATCC 19213-cluster_2	25	0.00737488
pET28a-T7-lac-GvpB_MegaR-U	25	0.427366
pET28a-T7-lac-AnaA2C_MegaR-U	25	29.8993
pET28a-T7-lac-Desulfobacterium vacuolatum_DSM 3385-cluster	25	0.0149265
pET28a-T7-lac-Desulfotomaculum acetoxidans_DSM 771-cluster_flipped	25	0.0236446
pET28a-T7-lac-Halobacterium-salinarum-cluster-1_flipped	25	-0.149235
pET28a-T7-lac-Halobacterium-salinarum-cluster-2_flipped	25	-0.0196481
pET28a-T7-lac-Methanosaeta thermophila_DSM-6194-cluster_flipped	25	-0.0100746
pET28a-T7-lac-Methanosarcina vacuolata_DSM-1232-cluster_A1	25	-0.0816954
pET28a-T7-lac-Methanosarcina vacuolata_DSM-1232-cluster_A1A2	25	-0.0938418
pET28a-T7-lac-Serratia-39006	25	137.237
pET28a-T7-lac-Stella vacuolata_ATCC-43931-cluster_flipped	25	0.112391
pET28a-T7-lac-Streptomyces-coelicolor-A3(2)	25	-0.00380268
pET28a-T7-lac-Thiocapsa rosea DSM 235-cluster	25	-0.0798803
pET28a-T7-lac-Gene10-TrpBA-BCD-sfGFP	25	-0.0297581
pET28a-T7-lac-Ana-cluster	50	6.32333
pET28a-T7-lac-Bacillus megaterium ATCC 19213-cluster_2	50	-0.0387995
pET28a-T7-lac-GvpB_MegaR-U	50	0.0201303
pET28a-T7-lac-AnaA2C_MegaR-U	50	8.05375
pET28a-T7-lac-Desulfobacterium vacuolatum_DSM 3385-cluster	50	8.71737
pET28a-T7-lac-Desulfotomaculum acetoxidans_DSM 771-cluster_flipped	50	-0.049678
pET28a-T7-lac-Halobacterium-salinarum-cluster-1_flipped	50	0.0346971
pET28a-T7-lac-Halobacterium-salinarum-cluster-2_flipped	50	-0.0190638
pET28a-T7-lac-Methanosaeta thermophila_DSM-6194-cluster_flipped	50	0.0166599
pET28a-T7-lac-Methanosarcina vacuolata_DSM-1232-cluster_A1	50	0.0459303
pET28a-T7-lac-Methanosarcina vacuolata_DSM-1232-cluster_A1A2	50	0.0289071
pET28a-T7-lac-Serratia-39006	50	45.859
pET28a-T7-lac-Stella vacuolata_ATCC-43931-cluster_flipped	50	0.00565661
pET28a-T7-lac-Streptomyces-coelicolor-A3(2)	50	-0.00583293
pET28a-T7-lac-Thiocapsa rosea DSM 235-cluster	50	0.0820588
pET28a-T7-lac-Gene10-TrpBA-BCD-sfGFP	50	0.0763896
pET28a-T7-lac-Ana-cluster	50	9.51409
pET28a-T7-lac-Bacillus megaterium ATCC 19213-cluster_2	50	-0.0563192
pET28a-T7-lac-GvpB_MegaR-U	50	0.349461
pET28a-T7-lac-AnaA2C_MegaR-U	50	10.315
pET28a-T7-lac-Desulfobacterium vacuolatum_DSM 3385-cluster	50	0.201633
pET28a-T7-lac-Desulfotomaculum acetoxidans_DSM 771-cluster_flipped	50	0.0312413
pET28a-T7-lac-Halobacterium-salinarum-cluster-1_flipped	50	0.0345887
pET28a-T7-lac-Halobacterium-salinarum-cluster-2_flipped	50	0.05802
pET28a-T7-lac-Methanosaeta thermophila_DSM-6194-cluster_flipped	50	-9.61296e-05
pET28a-T7-lac-Methanosarcina vacuolata_DSM-1232-cluster_A1	50	0.0946199
pET28a-T7-lac-Methanosarcina vacuolata_DSM-1232-cluster_A1A2	50	0.0387432
pET28a-T7-lac-Serratia-39006	50	46.6355
pET28a-T7-lac-Stella vacuolata_ATCC-43931-cluster_flipped	50	-0.0366243
pET28a-T7-lac-Streptomyces-coelicolor-A3(2)	50	0.00225457
pET28a-T7-lac-Thiocapsa rosea DSM 235-cluster	50	0.0523332
pET28a-T7-lac-Gene10-TrpBA-BCD-sfGFP	50	-0.0216342
pET28a-T7-lac-Ana-cluster	50	6.20349
pET28a-T7-lac-Bacillus megaterium ATCC 19213-cluster_2	50	-0.0314986
pET28a-T7-lac-GvpB_MegaR-U	50	0.327331
pET28a-T7-lac-AnaA2C_MegaR-U	50	7.68566
pET28a-T7-lac-Desulfobacterium vacuolatum_DSM 3385-cluster	50	8.63103
pET28a-T7-lac-Desulfotomaculum acetoxidans_DSM 771-cluster_flipped	50	0.0512528
pET28a-T7-lac-Halobacterium-salinarum-cluster-1_flipped	50	0.0619419
pET28a-T7-lac-Halobacterium-salinarum-cluster-2_flipped	50	0.0542486
pET28a-T7-lac-Methanosaeta thermophila_DSM-6194-cluster_flipped	50	0.0337041
pET28a-T7-lac-Methanosarcina vacuolata_DSM-1232-cluster_A1	50	-0.0245977
pET28a-T7-lac-Methanosarcina vacuolata_DSM-1232-cluster_A1A2	50	0.131061
pET28a-T7-lac-Serratia-39006	50	37.0887
pET28a-T7-lac-Stella vacuolata_ATCC-43931-cluster_flipped	50	0.00828065
pET28a-T7-lac-Streptomyces-coelicolor-A3(2)	50	0.070298
pET28a-T7-lac-Thiocapsa rosea DSM 235-cluster	50	0.0334063
pET28a-T7-lac-Gene10-TrpBA-BCD-sfGFP	50	0.00551386
pET28a-T7-lac-Ana-cluster	100	28.1082
pET28a-T7-lac-Bacillus megaterium ATCC 19213-cluster_2	100	0.0264339
pET28a-T7-lac-GvpB_MegaR-U	100	-0.0350507
pET28a-T7-lac-AnaA2C_MegaR-U	100	84.741
pET28a-T7-lac-Desulfobacterium vacuolatum_DSM 3385-cluster	100	51.4621
pET28a-T7-lac-Desulfotomaculum acetoxidans_DSM 771-cluster_flipped	100	-0.150778
pET28a-T7-lac-Halobacterium-salinarum-cluster-1_flipped	100	-0.496299
pET28a-T7-lac-Halobacterium-salinarum-cluster-2_flipped	100	0.0926929
pET28a-T7-lac-Methanosaeta thermophila_DSM-6194-cluster_flipped	100	-0.0600276
pET28a-T7-lac-Methanosarcina vacuolata_DSM-1232-cluster_A1	100	-0.0828214
pET28a-T7-lac-Methanosarcina vacuolata_DSM-1232-cluster_A1A2	100	-0.0470373
pET28a-T7-lac-Serratia-39006	100	49.6696
pET28a-T7-lac-Stella vacuolata_ATCC-43931-cluster_flipped	100	-0.234745
pET28a-T7-lac-Streptomyces-coelicolor-A3(2)	100	-0.0561638
pET28a-T7-lac-Thiocapsa rosea DSM 235-cluster	100	-0.0612035
pET28a-T7-lac-Gene10-TrpBA-BCD-sfGFP	100	-0.030475
pET28a-T7-lac-Ana-cluster	100	18.0414
pET28a-T7-lac-Bacillus megaterium ATCC 19213-cluster_2	100	-0.0336713
pET28a-T7-lac-GvpB_MegaR-U	100	0.0760827
pET28a-T7-lac-AnaA2C_MegaR-U	100	29.1795
pET28a-T7-lac-Desulfobacterium vacuolatum_DSM 3385-cluster	100	33.7737
pET28a-T7-lac-Desulfotomaculum acetoxidans_DSM 771-cluster_flipped	100	-0.00167129
pET28a-T7-lac-Halobacterium-salinarum-cluster-1_flipped	100	0.0450308
pET28a-T7-lac-Halobacterium-salinarum-cluster-2_flipped	100	-0.016945
pET28a-T7-lac-Methanosaeta thermophila_DSM-6194-cluster_flipped	100	0.110985
pET28a-T7-lac-Methanosarcina vacuolata_DSM-1232-cluster_A1	100	-0.0837618
pET28a-T7-lac-Methanosarcina vacuolata_DSM-1232-cluster_A1A2	100	0.277967
pET28a-T7-lac-Serratia-39006	100	39.5149
pET28a-T7-lac-Stella vacuolata_ATCC-43931-cluster_flipped	100	-0.123087
pET28a-T7-lac-Streptomyces-coelicolor-A3(2)	100	-0.0319277
pET28a-T7-lac-Thiocapsa rosea DSM 235-cluster	100	0.026207
pET28a-T7-lac-Gene10-TrpBA-BCD-sfGFP	100	-0.00552722
pET28a-T7-lac-Ana-cluster	100	29.8336
pET28a-T7-lac-Bacillus megaterium ATCC 19213-cluster_2	100	-0.0601061
pET28a-T7-lac-GvpB_MegaR-U	100	0.148344
pET28a-T7-lac-AnaA2C_MegaR-U	100	44.3068
pET28a-T7-lac-Desulfobacterium vacuolatum_DSM 3385-cluster	100	44.5042
pET28a-T7-lac-Desulfotomaculum acetoxidans_DSM 771-cluster_flipped	100	-0.00303728
pET28a-T7-lac-Halobacterium-salinarum-cluster-1_flipped	100	-0.133035
pET28a-T7-lac-Halobacterium-salinarum-cluster-2_flipped	100	0.184802
pET28a-T7-lac-Methanosaeta thermophila_DSM-6194-cluster_flipped	100	-0.0258755
pET28a-T7-lac-Methanosarcina vacuolata_DSM-1232-cluster_A1	100	-0.0752588
pET28a-T7-lac-Methanosarcina vacuolata_DSM-1232-cluster_A1A2	100	0.215197
pET28a-T7-lac-Serratia-39006	100	42.9619
pET28a-T7-lac-Stella vacuolata_ATCC-43931-cluster_flipped	100	0.0486258
pET28a-T7-lac-Streptomyces-coelicolor-A3(2)	100	0.0588302
pET28a-T7-lac-Thiocapsa rosea DSM 235-cluster	100	-0.0457022
pET28a-T7-lac-Gene10-TrpBA-BCD-sfGFP	100	0.037933

## Sheet: Figure_S5_B
genotype	IPTG	xAM_pre_post_collapse_difference_SBR
pET28a-T7-lac-Ana-cluster	5	7.58495
pET28a-T7-lac-Bacillus megaterium ATCC 19213-cluster_2	5	-0.070241
pET28a-T7-lac-GvpB_MegaR-U	5	0.00103881
pET28a-T7-lac-AnaA2C_MegaR-U	5	16.6948
pET28a-T7-lac-Desulfobacterium vacuolatum_DSM 3385-cluster	5	0.0373237
pET28a-T7-lac-Desulfotomaculum acetoxidans_DSM 771-cluster_flipped	5	-0.0128269
pET28a-T7-lac-Halobacterium-salinarum-cluster-1_flipped	5	-1.20783
pET28a-T7-lac-Halobacterium-salinarum-cluster-2_flipped	5	-0.0147831
pET28a-T7-lac-Methanosaeta thermophila_DSM-6194-cluster_flipped	5	0.024847
pET28a-T7-lac-Methanosarcina vacuolata_DSM-1232-cluster_A1	5	0.44191
pET28a-T7-lac-Methanosarcina vacuolata_DSM-1232-cluster_A1A2	5	0.354874
pET28a-T7-lac-Serratia-39006	5	135.609
pET28a-T7-lac-Stella vacuolata_ATCC-43931-cluster_flipped	5	-0.00409132
pET28a-T7-lac-Streptomyces-coelicolor-A3(2)	5	-0.0216757
pET28a-T7-lac-Thiocapsa rosea DSM 235-cluster	5	-0.0230884
pET28a-T7-lac-Gene10-TrpBA-BCD-sfGFP	5	0.0350978
pET28a-T7-lac-Ana-cluster	5	9.18638
pET28a-T7-lac-Bacillus megaterium ATCC 19213-cluster_2	5	-0.0276931
pET28a-T7-lac-GvpB_MegaR-U	5	2.06546
pET28a-T7-lac-AnaA2C_MegaR-U	5	10.8213
pET28a-T7-lac-Desulfobacterium vacuolatum_DSM 3385-cluster	5	0.153074
pET28a-T7-lac-Desulfotomaculum acetoxidans_DSM 771-cluster_flipped	5	-0.0110351
pET28a-T7-lac-Halobacterium-salinarum-cluster-1_flipped	5	0.0129326
pET28a-T7-lac-Halobacterium-salinarum-cluster-2_flipped	5	0.0223403
pET28a-T7-lac-Methanosaeta thermophila_DSM-6194-cluster_flipped	5	-0.049187
pET28a-T7-lac-Methanosarcina vacuolata_DSM-1232-cluster_A1	5	-0.0575613
pET28a-T7-lac-Methanosarcina vacuolata_DSM-1232-cluster_A1A2	5	-0.0540118
pET28a-T7-lac-Serratia-39006	5	106.275
pET28a-T7-lac-Stella vacuolata_ATCC-43931-cluster_flipped	5	0.0479235
pET28a-T7-lac-Streptomyces-coelicolor-A3(2)	5	0.0101861
pET28a-T7-lac-Thiocapsa rosea DSM 235-cluster	5	-0.0185618
pET28a-T7-lac-Gene10-TrpBA-BCD-sfGFP	5	-0.167997
pET28a-T7-lac-Ana-cluster	5	12.0648
pET28a-T7-lac-Bacillus megaterium ATCC 19213-cluster_2	5	-0.0529794
pET28a-T7-lac-GvpB_MegaR-U	5	-0.176861
pET28a-T7-lac-AnaA2C_MegaR-U	5	20.0417
pET28a-T7-lac-Desulfobacterium vacuolatum_DSM 3385-cluster	5	-0.19893
pET28a-T7-lac-Desulfotomaculum acetoxidans_DSM 771-cluster_flipped	5	0.358471
pET28a-T7-lac-Halobacterium-salinarum-cluster-1_flipped	5	0.192832
pET28a-T7-lac-Halobacterium-salinarum-cluster-2_flipped	5	0.243855
pET28a-T7-lac-Methanosaeta thermophila_DSM-6194-cluster_flipped	5	-0.0273832
pET28a-T7-lac-Methanosarcina vacuolata_DSM-1232-cluster_A1	5	0.0517003
pET28a-T7-lac-Methanosarcina vacuolata_DSM-1232-cluster_A1A2	5	0.160843
pET28a-T7-lac-Serratia-39006	5	99.4811
pET28a-T7-lac-Stella vacuolata_ATCC-43931-cluster_flipped	5	0.0484236
pET28a-T7-lac-Streptomyces-coelicolor-A3(2)	5	0.583828
pET28a-T7-lac-Thiocapsa rosea DSM 235-cluster	5	0.0286217
pET28a-T7-lac-Gene10-TrpBA-BCD-sfGFP	5	0.15605
pET28a-T7-lac-Ana-cluster	10	9.16108
pET28a-T7-lac-Bacillus megaterium ATCC 19213-cluster_2	10	-0.0254362
pET28a-T7-lac-GvpB_MegaR-U	10	0.0766103
pET28a-T7-lac-AnaA2C_MegaR-U	10	6.25309
pET28a-T7-lac-Desulfobacterium vacuolatum_DSM 3385-cluster	10	0.0283737
pET28a-T7-lac-Desulfotomaculum acetoxidans_DSM 771-cluster_flipped	10	-0.0072709
pET28a-T7-lac-Halobacterium-salinarum-cluster-1_flipped	10	0.0267779
pET28a-T7-lac-Halobacterium-salinarum-cluster-2_flipped	10	0.00217357
pET28a-T7-lac-Methanosaeta thermophila_DSM-6194-cluster_flipped	10	0.0119021
pET28a-T7-lac-Methanosarcina vacuolata_DSM-1232-cluster_A1	10	-0.01462
pET28a-T7-lac-Methanosarcina vacuolata_DSM-1232-cluster_A1A2	10	0.0126935
pET28a-T7-lac-Serratia-39006	10	111.273
pET28a-T7-lac-Stella vacuolata_ATCC-43931-cluster_flipped	10	-0.0881808
pET28a-T7-lac-Streptomyces-coelicolor-A3(2)	10	0.0684891
pET28a-T7-lac-Thiocapsa rosea DSM 235-cluster	10	0.0284409
pET28a-T7-lac-Gene10-TrpBA-BCD-sfGFP	10	-0.121728
pET28a-T7-lac-Ana-cluster	10	14.2758
pET28a-T7-lac-Bacillus megaterium ATCC 19213-cluster_2	10	-0.020612
pET28a-T7-lac-GvpB_MegaR-U	10	0.258673
pET28a-T7-lac-AnaA2C_MegaR-U	10	11.686
pET28a-T7-lac-Desulfobacterium vacuolatum_DSM 3385-cluster	10	0.111116
pET28a-T7-lac-Desulfotomaculum acetoxidans_DSM 771-cluster_flipped	10	0.0185936
pET28a-T7-lac-Halobacterium-salinarum-cluster-1_flipped	10	0.0207794
pET28a-T7-lac-Halobacterium-salinarum-cluster-2_flipped	10	0.0236075
pET28a-T7-lac-Methanosaeta thermophila_DSM-6194-cluster_flipped	10	0.023099
pET28a-T7-lac-Methanosarcina vacuolata_DSM-1232-cluster_A1	10	0.0252009
pET28a-T7-lac-Methanosarcina vacuolata_DSM-1232-cluster_A1A2	10	0.0893062
pET28a-T7-lac-Serratia-39006	10	75.1807
pET28a-T7-lac-Stella vacuolata_ATCC-43931-cluster_flipped	10	-0.000875302
pET28a-T7-lac-Streptomyces-coelicolor-A3(2)	10	0.0517858
pET28a-T7-lac-Thiocapsa rosea DSM 235-cluster	10	0.0416335
pET28a-T7-lac-Gene10-TrpBA-BCD-sfGFP	10	0.0067281
pET28a-T7-lac-Ana-cluster	10	10.1194
pET28a-T7-lac-Bacillus megaterium ATCC 19213-cluster_2	10	0.00294455
pET28a-T7-lac-GvpB_MegaR-U	10	0.106931
pET28a-T7-lac-AnaA2C_MegaR-U	10	13.2318
pET28a-T7-lac-Desulfobacterium vacuolatum_DSM 3385-cluster	10	-0.238872
pET28a-T7-lac-Desulfotomaculum acetoxidans_DSM 771-cluster_flipped	10	0.0405399
pET28a-T7-lac-Halobacterium-salinarum-cluster-1_flipped	10	0.042752
pET28a-T7-lac-Halobacterium-salinarum-cluster-2_flipped	10	-0.00496901
pET28a-T7-lac-Methanosaeta thermophila_DSM-6194-cluster_flipped	10	0.0274923
pET28a-T7-lac-Methanosarcina vacuolata_DSM-1232-cluster_A1	10	-0.00726334
pET28a-T7-lac-Methanosarcina vacuolata_DSM-1232-cluster_A1A2	10	-0.0510435
pET28a-T7-lac-Serratia-39006	10	143.883
pET28a-T7-lac-Stella vacuolata_ATCC-43931-cluster_flipped	10	-0.0835603
pET28a-T7-lac-Streptomyces-coelicolor-A3(2)	10	2.98198e-05
pET28a-T7-lac-Thiocapsa rosea DSM 235-cluster	10	0.0187056
pET28a-T7-lac-Gene10-TrpBA-BCD-sfGFP	10	-0.0517163
pET28a-T7-lac-Ana-cluster	25	5.52781
pET28a-T7-lac-Bacillus megaterium ATCC 19213-cluster_2	25	0.000195135
pET28a-T7-lac-GvpB_MegaR-U	25	-0.0241562
pET28a-T7-lac-AnaA2C_MegaR-U	25	30.4391
pET28a-T7-lac-Desulfobacterium vacuolatum_DSM 3385-cluster	25	-0.0656596
pET28a-T7-lac-Desulfotomaculum acetoxidans_DSM 771-cluster_flipped	25	-0.0111143
pET28a-T7-lac-Halobacterium-salinarum-cluster-1_flipped	25	0.0362028
pET28a-T7-lac-Halobacterium-salinarum-cluster-2_flipped	25	0.0429131
pET28a-T7-lac-Methanosaeta thermophila_DSM-6194-cluster_flipped	25	0.0174565
pET28a-T7-lac-Methanosarcina vacuolata_DSM-1232-cluster_A1	25	0.0092244
pET28a-T7-lac-Methanosarcina vacuolata_DSM-1232-cluster_A1A2	25	0.0297309
pET28a-T7-lac-Serratia-39006	25	79.0603
pET28a-T7-lac-Stella vacuolata_ATCC-43931-cluster_flipped	25	0.134594
pET28a-T7-lac-Streptomyces-coelicolor-A3(2)	25	0.214643
pET28a-T7-lac-Thiocapsa rosea DSM 235-cluster	25	0.0378471
pET28a-T7-lac-Gene10-TrpBA-BCD-sfGFP	25	-0.0148707
pET28a-T7-lac-Ana-cluster	25	8.05034
pET28a-T7-lac-Bacillus megaterium ATCC 19213-cluster_2	25	0.0316331
pET28a-T7-lac-GvpB_MegaR-U	25	0.0263583
pET28a-T7-lac-AnaA2C_MegaR-U	25	38.7776
pET28a-T7-lac-Desulfobacterium vacuolatum_DSM 3385-cluster	25	0.0492759
pET28a-T7-lac-Desulfotomaculum acetoxidans_DSM 771-cluster_flipped	25	-0.0446881
pET28a-T7-lac-Halobacterium-salinarum-cluster-1_flipped	25	0.0297757
pET28a-T7-lac-Halobacterium-salinarum-cluster-2_flipped	25	0.0854646
pET28a-T7-lac-Methanosaeta thermophila_DSM-6194-cluster_flipped	25	-0.0503306
pET28a-T7-lac-Methanosarcina vacuolata_DSM-1232-cluster_A1	25	-0.0534938
pET28a-T7-lac-Methanosarcina vacuolata_DSM-1232-cluster_A1A2	25	0.0455234
pET28a-T7-lac-Serratia-39006	25	90.3972
pET28a-T7-lac-Stella vacuolata_ATCC-43931-cluster_flipped	25	0.0482867
pET28a-T7-lac-Streptomyces-coelicolor-A3(2)	25	-0.0557167
pET28a-T7-lac-Thiocapsa rosea DSM 235-cluster	25	0.0312722
pET28a-T7-lac-Gene10-TrpBA-BCD-sfGFP	25	-0.00642235
pET28a-T7-lac-Ana-cluster	25	4.96313
pET28a-T7-lac-Bacillus megaterium ATCC 19213-cluster_2	25	0.0648838
pET28a-T7-lac-GvpB_MegaR-U	25	0.2191
pET28a-T7-lac-AnaA2C_MegaR-U	25	37.0342
pET28a-T7-lac-Desulfobacterium vacuolatum_DSM 3385-cluster	25	-0.0633502
pET28a-T7-lac-Desulfotomaculum acetoxidans_DSM 771-cluster_flipped	25	-0.00654817
pET28a-T7-lac-Halobacterium-salinarum-cluster-1_flipped	25	0.0628538
pET28a-T7-lac-Halobacterium-salinarum-cluster-2_flipped	25	0.23309
pET28a-T7-lac-Methanosaeta thermophila_DSM-6194-cluster_flipped	25	-0.0308326
pET28a-T7-lac-Methanosarcina vacuolata_DSM-1232-cluster_A1	25	-0.0272492
pET28a-T7-lac-Methanosarcina vacuolata_DSM-1232-cluster_A1A2	25	-0.0135248
pET28a-T7-lac-Serratia-39006	25	101.379
pET28a-T7-lac-Stella vacuolata_ATCC-43931-cluster_flipped	25	0.118655
pET28a-T7-lac-Streptomyces-coelicolor-A3(2)	25	0.23274
pET28a-T7-lac-Thiocapsa rosea DSM 235-cluster	25	0.0147494
pET28a-T7-lac-Gene10-TrpBA-BCD-sfGFP	25	-0.0139029
pET28a-T7-lac-Ana-cluster	50	7.18421
pET28a-T7-lac-Bacillus megaterium ATCC 19213-cluster_2	50	0.460042
pET28a-T7-lac-GvpB_MegaR-U	50	-0.0360801
pET28a-T7-lac-AnaA2C_MegaR-U	50	97.5411
pET28a-T7-lac-Desulfobacterium vacuolatum_DSM 3385-cluster	50	-0.0745461
pET28a-T7-lac-Desulfotomaculum acetoxidans_DSM 771-cluster_flipped	50	0.0176587
pET28a-T7-lac-Halobacterium-salinarum-cluster-1_flipped	50	-0.07859
pET28a-T7-lac-Halobacterium-salinarum-cluster-2_flipped	50	-0.0395478
pET28a-T7-lac-Methanosaeta thermophila_DSM-6194-cluster_flipped	50	-0.00910622
pET28a-T7-lac-Methanosarcina vacuolata_DSM-1232-cluster_A1	50	-0.0558616
pET28a-T7-lac-Methanosarcina vacuolata_DSM-1232-cluster_A1A2	50	0.130878
pET28a-T7-lac-Serratia-39006	50	48.057
pET28a-T7-lac-Stella vacuolata_ATCC-43931-cluster_flipped	50	-0.211033
pET28a-T7-lac-Streptomyces-coelicolor-A3(2)	50	0.00670336
pET28a-T7-lac-Thiocapsa rosea DSM 235-cluster	50	-0.0850696
pET28a-T7-lac-Gene10-TrpBA-BCD-sfGFP	50	0.00607663
pET28a-T7-lac-Ana-cluster	50	5.68093
pET28a-T7-lac-Bacillus megaterium ATCC 19213-cluster_2	50	-0.00735606
pET28a-T7-lac-GvpB_MegaR-U	50	-0.208653
pET28a-T7-lac-AnaA2C_MegaR-U	50	95.7737
pET28a-T7-lac-Desulfobacterium vacuolatum_DSM 3385-cluster	50	0.19194
pET28a-T7-lac-Desulfotomaculum acetoxidans_DSM 771-cluster_flipped	50	0.0554948
pET28a-T7-lac-Halobacterium-salinarum-cluster-1_flipped	50	-0.188669
pET28a-T7-lac-Halobacterium-salinarum-cluster-2_flipped	50	-0.00309248
pET28a-T7-lac-Methanosaeta thermophila_DSM-6194-cluster_flipped	50	-0.183396
pET28a-T7-lac-Methanosarcina vacuolata_DSM-1232-cluster_A1	50	0.965989
pET28a-T7-lac-Methanosarcina vacuolata_DSM-1232-cluster_A1A2	50	-0.150778
pET28a-T7-lac-Serratia-39006	50	41.0592
pET28a-T7-lac-Stella vacuolata_ATCC-43931-cluster_flipped	50	0.192808
pET28a-T7-lac-Streptomyces-coelicolor-A3(2)	50	0.0197231
pET28a-T7-lac-Thiocapsa rosea DSM 235-cluster	50	-0.072433
pET28a-T7-lac-Gene10-TrpBA-BCD-sfGFP	50	-0.0182313
pET28a-T7-lac-Ana-cluster	50	6.73449
pET28a-T7-lac-Bacillus megaterium ATCC 19213-cluster_2	50	-0.0255809
pET28a-T7-lac-GvpB_MegaR-U	50	-0.621368
pET28a-T7-lac-AnaA2C_MegaR-U	50	98.4296
pET28a-T7-lac-Desulfobacterium vacuolatum_DSM 3385-cluster	50	-0.15449
pET28a-T7-lac-Desulfotomaculum acetoxidans_DSM 771-cluster_flipped	50	-0.0459879
pET28a-T7-lac-Halobacterium-salinarum-cluster-1_flipped	50	0.0307772
pET28a-T7-lac-Halobacterium-salinarum-cluster-2_flipped	50	0.0266904
pET28a-T7-lac-Methanosaeta thermophila_DSM-6194-cluster_flipped	50	-0.0947515
pET28a-T7-lac-Methanosarcina vacuolata_DSM-1232-cluster_A1	50	-0.0408401
pET28a-T7-lac-Methanosarcina vacuolata_DSM-1232-cluster_A1A2	50	0.153043
pET28a-T7-lac-Serratia-39006	50	40.6164
pET28a-T7-lac-Stella vacuolata_ATCC-43931-cluster_flipped	50	0.0271084
pET28a-T7-lac-Streptomyces-coelicolor-A3(2)	50	-0.0483611
pET28a-T7-lac-Thiocapsa rosea DSM 235-cluster	50	-0.0440973
pET28a-T7-lac-Gene10-TrpBA-BCD-sfGFP	50	-0.0014042
pET28a-T7-lac-Ana-cluster	100	1.56941
pET28a-T7-lac-Bacillus megaterium ATCC 19213-cluster_2	100	-0.0331522
pET28a-T7-lac-GvpB_MegaR-U	100	-0.681992
pET28a-T7-lac-AnaA2C_MegaR-U	100	82.8024
pET28a-T7-lac-Desulfobacterium vacuolatum_DSM 3385-cluster	100	-0.103674
pET28a-T7-lac-Desulfotomaculum acetoxidans_DSM 771-cluster_flipped	100	-0.20472
pET28a-T7-lac-Halobacterium-salinarum-cluster-1_flipped	100	0.286279
pET28a-T7-lac-Halobacterium-salinarum-cluster-2_flipped	100	0.0875513
pET28a-T7-lac-Methanosaeta thermophila_DSM-6194-cluster_flipped	100	0.103646
pET28a-T7-lac-Methanosarcina vacuolata_DSM-1232-cluster_A1	100	-0.102313
pET28a-T7-lac-Methanosarcina vacuolata_DSM-1232-cluster_A1A2	100	-0.305861
pET28a-T7-lac-Serratia-39006	100	43.4797
pET28a-T7-lac-Stella vacuolata_ATCC-43931-cluster_flipped	100	-0.0913125
pET28a-T7-lac-Streptomyces-coelicolor-A3(2)	100	-0.592729
pET28a-T7-lac-Thiocapsa rosea DSM 235-cluster	100	-0.0313067
pET28a-T7-lac-Gene10-TrpBA-BCD-sfGFP	100	-0.13109
pET28a-T7-lac-Ana-cluster	100	2.08154
pET28a-T7-lac-Bacillus megaterium ATCC 19213-cluster_2	100	0.0247299
pET28a-T7-lac-GvpB_MegaR-U	100	-0.568784
pET28a-T7-lac-AnaA2C_MegaR-U	100	64.3271
pET28a-T7-lac-Desulfobacterium vacuolatum_DSM 3385-cluster	100	0.40003
pET28a-T7-lac-Desulfotomaculum acetoxidans_DSM 771-cluster_flipped	100	-0.0934823
pET28a-T7-lac-Halobacterium-salinarum-cluster-1_flipped	100	0.0860935
pET28a-T7-lac-Halobacterium-salinarum-cluster-2_flipped	100	0.0337022
pET28a-T7-lac-Methanosaeta thermophila_DSM-6194-cluster_flipped	100	0.0886318
pET28a-T7-lac-Methanosarcina vacuolata_DSM-1232-cluster_A1	100	0.0143329
pET28a-T7-lac-Methanosarcina vacuolata_DSM-1232-cluster_A1A2	100	-0.0927338
pET28a-T7-lac-Serratia-39006	100	66.4216
pET28a-T7-lac-Stella vacuolata_ATCC-43931-cluster_flipped	100	0.174537
pET28a-T7-lac-Streptomyces-coelicolor-A3(2)	100	-0.0404775
pET28a-T7-lac-Thiocapsa rosea DSM 235-cluster	100	-0.0488512
pET28a-T7-lac-Gene10-TrpBA-BCD-sfGFP	100	-0.0366568
pET28a-T7-lac-Ana-cluster	100	1.47784
pET28a-T7-lac-Bacillus megaterium ATCC 19213-cluster_2	100	-0.043253
pET28a-T7-lac-GvpB_MegaR-U	100	-0.297979
pET28a-T7-lac-AnaA2C_MegaR-U	100	15.8299
pET28a-T7-lac-Desulfobacterium vacuolatum_DSM 3385-cluster	100	0.312713
pET28a-T7-lac-Desulfotomaculum acetoxidans_DSM 771-cluster_flipped	100	-0.138273
pET28a-T7-lac-Halobacterium-salinarum-cluster-1_flipped	100	1.58593
pET28a-T7-lac-Halobacterium-salinarum-cluster-2_flipped	100	0.0497764
pET28a-T7-lac-Methanosaeta thermophila_DSM-6194-cluster_flipped	100	-0.0855435
pET28a-T7-lac-Methanosarcina vacuolata_DSM-1232-cluster_A1	100	-0.0293582
pET28a-T7-lac-Methanosarcina vacuolata_DSM-1232-cluster_A1A2	100	-0.219715
pET28a-T7-lac-Serratia-39006	100	28.7413
pET28a-T7-lac-Stella vacuolata_ATCC-43931-cluster_flipped	100	0.040036
pET28a-T7-lac-Streptomyces-coelicolor-A3(2)	100	0.057592
pET28a-T7-lac-Thiocapsa rosea DSM 235-cluster	100	0.0726765
pET28a-T7-lac-Gene10-TrpBA-BCD-sfGFP	100	0.0454715
pET28a-T7-lac-Ana-cluster	5	7.25797
pET28a-T7-lac-Bacillus megaterium ATCC 19213-cluster_2	5	0.000504867
pET28a-T7-lac-GvpB_MegaR-U	5	-0.0252729
pET28a-T7-lac-AnaA2C_MegaR-U	5	18.1098
pET28a-T7-lac-Desulfobacterium vacuolatum_DSM 3385-cluster	5	-0.040025
pET28a-T7-lac-Desulfotomaculum acetoxidans_DSM 771-cluster_flipped	5	-0.0803244
pET28a-T7-lac-Halobacterium-salinarum-cluster-1_flipped	5	-0.274235
pET28a-T7-lac-Halobacterium-salinarum-cluster-2_flipped	5	-0.00276192
pET28a-T7-lac-Methanosaeta thermophila_DSM-6194-cluster_flipped	5	0.00603083
pET28a-T7-lac-Methanosarcina vacuolata_DSM-1232-cluster_A1	5	0.223323
pET28a-T7-lac-Methanosarcina vacuolata_DSM-1232-cluster_A1A2	5	0.655228
pET28a-T7-lac-Serratia-39006	5	159.165
pET28a-T7-lac-Stella vacuolata_ATCC-43931-cluster_flipped	5	-0.051344
pET28a-T7-lac-Streptomyces-coelicolor-A3(2)	5	-0.0198645
pET28a-T7-lac-Thiocapsa rosea DSM 235-cluster	5	0.046603
pET28a-T7-lac-Gene10-TrpBA-BCD-sfGFP	5	0.00707363
pET28a-T7-lac-Ana-cluster	5	10.5211
pET28a-T7-lac-Bacillus megaterium ATCC 19213-cluster_2	5	-0.0348922
pET28a-T7-lac-GvpB_MegaR-U	5	-0.0205443
pET28a-T7-lac-AnaA2C_MegaR-U	5	17.3405
pET28a-T7-lac-Desulfobacterium vacuolatum_DSM 3385-cluster	5	-0.00871121
pET28a-T7-lac-Desulfotomaculum acetoxidans_DSM 771-cluster_flipped	5	-0.0262239
pET28a-T7-lac-Halobacterium-salinarum-cluster-1_flipped	5	-0.0206269
pET28a-T7-lac-Halobacterium-salinarum-cluster-2_flipped	5	-0.0101887
pET28a-T7-lac-Methanosaeta thermophila_DSM-6194-cluster_flipped	5	0.0133508
pET28a-T7-lac-Methanosarcina vacuolata_DSM-1232-cluster_A1	5	-0.127681
pET28a-T7-lac-Methanosarcina vacuolata_DSM-1232-cluster_A1A2	5	0.00891396
pET28a-T7-lac-Serratia-39006	5	169.217
pET28a-T7-lac-Stella vacuolata_ATCC-43931-cluster_flipped	5	-0.0141314
pET28a-T7-lac-Streptomyces-coelicolor-A3(2)	5	-0.0450736
pET28a-T7-lac-Thiocapsa rosea DSM 235-cluster	5	-0.042215
pET28a-T7-lac-Gene10-TrpBA-BCD-sfGFP	5	0.0292573
pET28a-T7-lac-Ana-cluster	5	14.0093
pET28a-T7-lac-Bacillus megaterium ATCC 19213-cluster_2	5	-0.0441151
pET28a-T7-lac-GvpB_MegaR-U	5	0.0295836
pET28a-T7-lac-AnaA2C_MegaR-U	5	29.3799
pET28a-T7-lac-Desulfobacterium vacuolatum_DSM 3385-cluster	5	-0.00660599
pET28a-T7-lac-Desulfotomaculum acetoxidans_DSM 771-cluster_flipped	5	-0.077285
pET28a-T7-lac-Halobacterium-salinarum-cluster-1_flipped	5	-0.0973452
pET28a-T7-lac-Halobacterium-salinarum-cluster-2_flipped	5	0.0137291
pET28a-T7-lac-Methanosaeta thermophila_DSM-6194-cluster_flipped	5	0.00293875
pET28a-T7-lac-Methanosarcina vacuolata_DSM-1232-cluster_A1	5	-0.0172702
pET28a-T7-lac-Methanosarcina vacuolata_DSM-1232-cluster_A1A2	5	0.00173747
pET28a-T7-lac-Serratia-39006	5	152.313
pET28a-T7-lac-Stella vacuolata_ATCC-43931-cluster_flipped	5	-0.111015
pET28a-T7-lac-Streptomyces-coelicolor-A3(2)	5	-0.0270431
pET28a-T7-lac-Thiocapsa rosea DSM 235-cluster	5	0.374986
pET28a-T7-lac-Gene10-TrpBA-BCD-sfGFP	5	-0.013446
pET28a-T7-lac-Ana-cluster	10	7.10185
pET28a-T7-lac-Bacillus megaterium ATCC 19213-cluster_2	10	0.0121872
pET28a-T7-lac-GvpB_MegaR-U	10	-0.09371
pET28a-T7-lac-AnaA2C_MegaR-U	10	9.77792
pET28a-T7-lac-Desulfobacterium vacuolatum_DSM 3385-cluster	10	0.106364
pET28a-T7-lac-Desulfotomaculum acetoxidans_DSM 771-cluster_flipped	10	0.0253737
pET28a-T7-lac-Halobacterium-salinarum-cluster-1_flipped	10	-0.0257828
pET28a-T7-lac-Halobacterium-salinarum-cluster-2_flipped	10	-0.0239615
pET28a-T7-lac-Methanosaeta thermophila_DSM-6194-cluster_flipped	10	0.0771545
pET28a-T7-lac-Methanosarcina vacuolata_DSM-1232-cluster_A1	10	-0.0358456
pET28a-T7-lac-Methanosarcina vacuolata_DSM-1232-cluster_A1A2	10	0.0411811
pET28a-T7-lac-Serratia-39006	10	100.968
pET28a-T7-lac-Stella vacuolata_ATCC-43931-cluster_flipped	10	0.0451844
pET28a-T7-lac-Streptomyces-coelicolor-A3(2)	10	0.331742
pET28a-T7-lac-Thiocapsa rosea DSM 235-cluster	10	0.0303931
pET28a-T7-lac-Gene10-TrpBA-BCD-sfGFP	10	-0.0391242
pET28a-T7-lac-Ana-cluster	10	8.36118
pET28a-T7-lac-Bacillus megaterium ATCC 19213-cluster_2	10	0.0797553
pET28a-T7-lac-GvpB_MegaR-U	10	-0.0292736
pET28a-T7-lac-AnaA2C_MegaR-U	10	4.90662
pET28a-T7-lac-Desulfobacterium vacuolatum_DSM 3385-cluster	10	-0.0207576
pET28a-T7-lac-Desulfotomaculum acetoxidans_DSM 771-cluster_flipped	10	-0.0345876
pET28a-T7-lac-Halobacterium-salinarum-cluster-1_flipped	10	0.0131606
pET28a-T7-lac-Halobacterium-salinarum-cluster-2_flipped	10	-0.0019254
pET28a-T7-lac-Methanosaeta thermophila_DSM-6194-cluster_flipped	10	-0.0199825
pET28a-T7-lac-Methanosarcina vacuolata_DSM-1232-cluster_A1	10	-0.0373538
pET28a-T7-lac-Methanosarcina vacuolata_DSM-1232-cluster_A1A2	10	0.139761
pET28a-T7-lac-Serratia-39006	10	99.5238
pET28a-T7-lac-Stella vacuolata_ATCC-43931-cluster_flipped	10	0.00174441
pET28a-T7-lac-Streptomyces-coelicolor-A3(2)	10	-0.00904683
pET28a-T7-lac-Thiocapsa rosea DSM 235-cluster	10	-0.0813311
pET28a-T7-lac-Gene10-TrpBA-BCD-sfGFP	10	-0.00882236
pET28a-T7-lac-Ana-cluster	10	8.39153
pET28a-T7-lac-Bacillus megaterium ATCC 19213-cluster_2	10	-0.230333
pET28a-T7-lac-GvpB_MegaR-U	10	-0.0615346
pET28a-T7-lac-AnaA2C_MegaR-U	10	6.48939
pET28a-T7-lac-Desulfobacterium vacuolatum_DSM 3385-cluster	10	-0.00221034
pET28a-T7-lac-Desulfotomaculum acetoxidans_DSM 771-cluster_flipped	10	0.083365
pET28a-T7-lac-Halobacterium-salinarum-cluster-1_flipped	10	0.0129387
pET28a-T7-lac-Halobacterium-salinarum-cluster-2_flipped	10	-0.0276545
pET28a-T7-lac-Methanosaeta thermophila_DSM-6194-cluster_flipped	10	0.0312435
pET28a-T7-lac-Methanosarcina vacuolata_DSM-1232-cluster_A1	10	0.0174704
pET28a-T7-lac-Methanosarcina vacuolata_DSM-1232-cluster_A1A2	10	0.426225
pET28a-T7-lac-Serratia-39006	10	77.488
pET28a-T7-lac-Stella vacuolata_ATCC-43931-cluster_flipped	10	0.0186567
pET28a-T7-lac-Streptomyces-coelicolor-A3(2)	10	-0.0375424
pET28a-T7-lac-Thiocapsa rosea DSM 235-cluster	10	-0.0265084
pET28a-T7-lac-Gene10-TrpBA-BCD-sfGFP	10	-0.021426
pET28a-T7-lac-Ana-cluster	25	7.54703
pET28a-T7-lac-Bacillus megaterium ATCC 19213-cluster_2	25	0.104512
pET28a-T7-lac-GvpB_MegaR-U	25	0.244875
pET28a-T7-lac-AnaA2C_MegaR-U	25	42.5201
pET28a-T7-lac-Desulfobacterium vacuolatum_DSM 3385-cluster	25	0.0268178
pET28a-T7-lac-Desulfotomaculum acetoxidans_DSM 771-cluster_flipped	25	0.0281321
pET28a-T7-lac-Halobacterium-salinarum-cluster-1_flipped	25	0.0929618
pET28a-T7-lac-Halobacterium-salinarum-cluster-2_flipped	25	0.0739898
pET28a-T7-lac-Methanosaeta thermophila_DSM-6194-cluster_flipped	25	-0.0331491
pET28a-T7-lac-Methanosarcina vacuolata_DSM-1232-cluster_A1	25	0.324027
pET28a-T7-lac-Methanosarcina vacuolata_DSM-1232-cluster_A1A2	25	0.0534996
pET28a-T7-lac-Serratia-39006	25	82.2762
pET28a-T7-lac-Stella vacuolata_ATCC-43931-cluster_flipped	25	0.0399936
pET28a-T7-lac-Streptomyces-coelicolor-A3(2)	25	-0.0286644
pET28a-T7-lac-Thiocapsa rosea DSM 235-cluster	25	-0.053436
pET28a-T7-lac-Gene10-TrpBA-BCD-sfGFP	25	0.0465206
pET28a-T7-lac-Ana-cluster	25	11.423
pET28a-T7-lac-Bacillus megaterium ATCC 19213-cluster_2	25	0.080165
pET28a-T7-lac-GvpB_MegaR-U	25	0.43411
pET28a-T7-lac-AnaA2C_MegaR-U	25	48.6371
pET28a-T7-lac-Desulfobacterium vacuolatum_DSM 3385-cluster	25	-0.0137874
pET28a-T7-lac-Desulfotomaculum acetoxidans_DSM 771-cluster_flipped	25	-0.0818794
pET28a-T7-lac-Halobacterium-salinarum-cluster-1_flipped	25	0.00441434
pET28a-T7-lac-Halobacterium-salinarum-cluster-2_flipped	25	0.00200857
pET28a-T7-lac-Methanosaeta thermophila_DSM-6194-cluster_flipped	25	0.0583813
pET28a-T7-lac-Methanosarcina vacuolata_DSM-1232-cluster_A1	25	0.178826
pET28a-T7-lac-Methanosarcina vacuolata_DSM-1232-cluster_A1A2	25	0.612962
pET28a-T7-lac-Serratia-39006	25	75.7709
pET28a-T7-lac-Stella vacuolata_ATCC-43931-cluster_flipped	25	0.233321
pET28a-T7-lac-Streptomyces-coelicolor-A3(2)	25	-0.0116435
pET28a-T7-lac-Thiocapsa rosea DSM 235-cluster	25	0.00277048
pET28a-T7-lac-Gene10-TrpBA-BCD-sfGFP	25	-0.00815655
pET28a-T7-lac-Ana-cluster	25	5.97223
pET28a-T7-lac-Bacillus megaterium ATCC 19213-cluster_2	25	-0.0419166
pET28a-T7-lac-GvpB_MegaR-U	25	1.10394
pET28a-T7-lac-AnaA2C_MegaR-U	25	45.2598
pET28a-T7-lac-Desulfobacterium vacuolatum_DSM 3385-cluster	25	-0.0293806
pET28a-T7-lac-Desulfotomaculum acetoxidans_DSM 771-cluster_flipped	25	0.000470879
pET28a-T7-lac-Halobacterium-salinarum-cluster-1_flipped	25	-0.0638107
pET28a-T7-lac-Halobacterium-salinarum-cluster-2_flipped	25	0.0231433
pET28a-T7-lac-Methanosaeta thermophila_DSM-6194-cluster_flipped	25	-0.0960313
pET28a-T7-lac-Methanosarcina vacuolata_DSM-1232-cluster_A1	25	0.0562685
pET28a-T7-lac-Methanosarcina vacuolata_DSM-1232-cluster_A1A2	25	-0.0225008
pET28a-T7-lac-Serratia-39006	25	70.5937
pET28a-T7-lac-Stella vacuolata_ATCC-43931-cluster_flipped	25	0.0135706
pET28a-T7-lac-Streptomyces-coelicolor-A3(2)	25	0.0111227
pET28a-T7-lac-Thiocapsa rosea DSM 235-cluster	25	0.0609912
pET28a-T7-lac-Gene10-TrpBA-BCD-sfGFP	25	-0.000992359
pET28a-T7-lac-Ana-cluster	50	8.51205
pET28a-T7-lac-Bacillus megaterium ATCC 19213-cluster_2	50	0.541414
pET28a-T7-lac-GvpB_MegaR-U	50	-0.0978834
pET28a-T7-lac-AnaA2C_MegaR-U	50	146.57
pET28a-T7-lac-Desulfobacterium vacuolatum_DSM 3385-cluster	50	-0.0385081
pET28a-T7-lac-Desulfotomaculum acetoxidans_DSM 771-cluster_flipped	50	0.172109
pET28a-T7-lac-Halobacterium-salinarum-cluster-1_flipped	50	0.0483497
pET28a-T7-lac-Halobacterium-salinarum-cluster-2_flipped	50	-0.0627408
pET28a-T7-lac-Methanosaeta thermophila_DSM-6194-cluster_flipped	50	0.0475267
pET28a-T7-lac-Methanosarcina vacuolata_DSM-1232-cluster_A1	50	-0.0526204
pET28a-T7-lac-Methanosarcina vacuolata_DSM-1232-cluster_A1A2	50	-0.118508
pET28a-T7-lac-Serratia-39006	50	49.4238
pET28a-T7-lac-Stella vacuolata_ATCC-43931-cluster_flipped	50	-0.00621453
pET28a-T7-lac-Streptomyces-coelicolor-A3(2)	50	0.00305949
pET28a-T7-lac-Thiocapsa rosea DSM 235-cluster	50	-0.0149602
pET28a-T7-lac-Gene10-TrpBA-BCD-sfGFP	50	-0.0351568
pET28a-T7-lac-Ana-cluster	50	5.7783
pET28a-T7-lac-Bacillus megaterium ATCC 19213-cluster_2	50	0.0171099
pET28a-T7-lac-GvpB_MegaR-U	50	0.297313
pET28a-T7-lac-AnaA2C_MegaR-U	50	123.86
pET28a-T7-lac-Desulfobacterium vacuolatum_DSM 3385-cluster	50	-0.0382345
pET28a-T7-lac-Desulfotomaculum acetoxidans_DSM 771-cluster_flipped	50	-0.0401513
pET28a-T7-lac-Halobacterium-salinarum-cluster-1_flipped	50	0.0825709
pET28a-T7-lac-Halobacterium-salinarum-cluster-2_flipped	50	0.0140882
pET28a-T7-lac-Methanosaeta thermophila_DSM-6194-cluster_flipped	50	-0.0646372
pET28a-T7-lac-Methanosarcina vacuolata_DSM-1232-cluster_A1	50	-0.0144971
pET28a-T7-lac-Methanosarcina vacuolata_DSM-1232-cluster_A1A2	50	-0.0362151
pET28a-T7-lac-Serratia-39006	50	37.0576
pET28a-T7-lac-Stella vacuolata_ATCC-43931-cluster_flipped	50	0.00076015
pET28a-T7-lac-Streptomyces-coelicolor-A3(2)	50	0.0191309
pET28a-T7-lac-Thiocapsa rosea DSM 235-cluster	50	0.0202453
pET28a-T7-lac-Gene10-TrpBA-BCD-sfGFP	50	0.0661127
pET28a-T7-lac-Ana-cluster	50	3.70206
pET28a-T7-lac-Bacillus megaterium ATCC 19213-cluster_2	50	0.0570162
pET28a-T7-lac-GvpB_MegaR-U	50	0.0372716
pET28a-T7-lac-AnaA2C_MegaR-U	50	106.052
pET28a-T7-lac-Desulfobacterium vacuolatum_DSM 3385-cluster	50	-0.174158
pET28a-T7-lac-Desulfotomaculum acetoxidans_DSM 771-cluster_flipped	50	-0.0136897
pET28a-T7-lac-Halobacterium-salinarum-cluster-1_flipped	50	-0.148525
pET28a-T7-lac-Halobacterium-salinarum-cluster-2_flipped	50	-0.0515287
pET28a-T7-lac-Methanosaeta thermophila_DSM-6194-cluster_flipped	50	-0.0739765
pET28a-T7-lac-Methanosarcina vacuolata_DSM-1232-cluster_A1	50	-0.0164252
pET28a-T7-lac-Methanosarcina vacuolata_DSM-1232-cluster_A1A2	50	0.108091
pET28a-T7-lac-Serratia-39006	50	50.088
pET28a-T7-lac-Stella vacuolata_ATCC-43931-cluster_flipped	50	0.100235
pET28a-T7-lac-Streptomyces-coelicolor-A3(2)	50	-0.0514371
pET28a-T7-lac-Thiocapsa rosea DSM 235-cluster	50	-0.0165513
pET28a-T7-lac-Gene10-TrpBA-BCD-sfGFP	50	-0.0746834
pET28a-T7-lac-Ana-cluster	100	17.5523
pET28a-T7-lac-Bacillus megaterium ATCC 19213-cluster_2	100	0.00395857
pET28a-T7-lac-GvpB_MegaR-U	100	-0.576469
pET28a-T7-lac-AnaA2C_MegaR-U	100	50.2448
pET28a-T7-lac-Desulfobacterium vacuolatum_DSM 3385-cluster	100	0.260862
pET28a-T7-lac-Desulfotomaculum acetoxidans_DSM 771-cluster_flipped	100	0.0029287
pET28a-T7-lac-Halobacterium-salinarum-cluster-1_flipped	100	0.239044
pET28a-T7-lac-Halobacterium-salinarum-cluster-2_flipped	100	-0.00659189
pET28a-T7-lac-Methanosaeta thermophila_DSM-6194-cluster_flipped	100	0.317299
pET28a-T7-lac-Methanosarcina vacuolata_DSM-1232-cluster_A1	100	0.000726196
pET28a-T7-lac-Methanosarcina vacuolata_DSM-1232-cluster_A1A2	100	0.0118387
pET28a-T7-lac-Serratia-39006	100	23.9284
pET28a-T7-lac-Stella vacuolata_ATCC-43931-cluster_flipped	100	-0.0568609
pET28a-T7-lac-Streptomyces-coelicolor-A3(2)	100	-0.153633
pET28a-T7-lac-Thiocapsa rosea DSM 235-cluster	100	-0.0348504
pET28a-T7-lac-Gene10-TrpBA-BCD-sfGFP	100	-0.0222825
pET28a-T7-lac-Ana-cluster	100	0.741332
pET28a-T7-lac-Bacillus megaterium ATCC 19213-cluster_2	100	0.061353
pET28a-T7-lac-GvpB_MegaR-U	100	-0.511724
pET28a-T7-lac-AnaA2C_MegaR-U	100	56.7184
pET28a-T7-lac-Desulfobacterium vacuolatum_DSM 3385-cluster	100	0.823304
pET28a-T7-lac-Desulfotomaculum acetoxidans_DSM 771-cluster_flipped	100	-0.125986
pET28a-T7-lac-Halobacterium-salinarum-cluster-1_flipped	100	0.245368
pET28a-T7-lac-Halobacterium-salinarum-cluster-2_flipped	100	0.0351942
pET28a-T7-lac-Methanosaeta thermophila_DSM-6194-cluster_flipped	100	0.369136
pET28a-T7-lac-Methanosarcina vacuolata_DSM-1232-cluster_A1	100	-0.0594592
pET28a-T7-lac-Methanosarcina vacuolata_DSM-1232-cluster_A1A2	100	-0.262527
pET28a-T7-lac-Serratia-39006	100	24.9107
pET28a-T7-lac-Stella vacuolata_ATCC-43931-cluster_flipped	100	-0.0376603
pET28a-T7-lac-Streptomyces-coelicolor-A3(2)	100	-0.0249839
pET28a-T7-lac-Thiocapsa rosea DSM 235-cluster	100	0.0449922
pET28a-T7-lac-Gene10-TrpBA-BCD-sfGFP	100	0.0343297
pET28a-T7-lac-Ana-cluster	100	0.63484
pET28a-T7-lac-Bacillus megaterium ATCC 19213-cluster_2	100	-0.0556715
pET28a-T7-lac-GvpB_MegaR-U	100	-0.700064
pET28a-T7-lac-AnaA2C_MegaR-U	100	47.9709
pET28a-T7-lac-Desulfobacterium vacuolatum_DSM 3385-cluster	100	0.171599
pET28a-T7-lac-Desulfotomaculum acetoxidans_DSM 771-cluster_flipped	100	-0.689606
pET28a-T7-lac-Halobacterium-salinarum-cluster-1_flipped	100	0.114654
pET28a-T7-lac-Halobacterium-salinarum-cluster-2_flipped	100	-0.0193746
pET28a-T7-lac-Methanosaeta thermophila_DSM-6194-cluster_flipped	100	0.294082
pET28a-T7-lac-Methanosarcina vacuolata_DSM-1232-cluster_A1	100	-0.0653894
pET28a-T7-lac-Methanosarcina vacuolata_DSM-1232-cluster_A1A2	100	-0.216945
pET28a-T7-lac-Serratia-39006	100	16.8268
pET28a-T7-lac-Stella vacuolata_ATCC-43931-cluster_flipped	100	0.0511405
pET28a-T7-lac-Streptomyces-coelicolor-A3(2)	100	0.204479
pET28a-T7-lac-Thiocapsa rosea DSM 235-cluster	100	0.148123
pET28a-T7-lac-Gene10-TrpBA-BCD-sfGFP	100	-0.0205067
