# Supplementary material for: Genomically mined acoustic reporter genes for real-time in vivo monitoring of tumors and tumor-homing bacteria
Source: Nat Biotechnol. 2023 Jan 2;41(7):919–31. doi: 10.1038/s41587-022-01581-y (PMC10344784; doi:10.1038/s41587-022-01581-y)
Supplement: Supplementary file 11 — Statistical Source Data [file 41587_2022_1581_MOESM11_ESM.xlsx]

## Sheet: Figure_S6_E
genotype	temp	xAM_SBR_dB
Serratia sp. ATCC 39006	37	50.365
GFP	37	14.0471
Serratia sp. ATCC 39006	37	46.6244
GFP	37	5.61222
Serratia sp. ATCC 39006	37	47.0427
GFP	37	9.90485
Serratia sp. ATCC 39006	37	47.735
GFP	37	6.41257
Serratia sp. ATCC 39006	37	46.3136
GFP	37	5.35041
Serratia sp. ATCC 39006	37	50.0459
GFP	37	10.075
delGvpC	37	25.3178
delGvpH	37	45.7324
delGvpW	37	18.7569
delGvpX	37	53.089
delGvpY	37	45.2239
delGvpZ	37	47.655
delSer39006_001280	37	51.9929
delGvpC	37	23.7577
delGvpH	37	46.2815
delGvpW	37	13.9893
delGvpX	37	51.0666
delGvpY	37	44.7863
delGvpZ	37	44.565
delSer39006_001280	37	50.2591
delGvpC	37	24.913
delGvpH	37	47.1524
delGvpW	37	13.704
delGvpX	37	50.6534
delGvpY	37	44.9108
delGvpZ	37	44.749
delSer39006_001280	37	49.0744
delGvpC	37	28.0769
delGvpH	37	44.803
delGvpW	37	12.4205
delGvpX	37	51.3018
delGvpY	37	43.9614
delGvpZ	37	46.1305
delSer39006_001280	37	51.5819
delGvpC	37	28.5728
delGvpH	37	45.7779
delGvpW	37	13.0374
delGvpX	37	50.0438
delGvpY	37	45.4083
delGvpZ	37	47.9468
delSer39006_001280	37	52.0207
delGvpC	37	32.8417
delGvpH	37	46.6128
delGvpW	37	16.3425
delGvpX	37	52.9123
delGvpY	37	46.9014
delGvpZ	37	50.4303
delSer39006_001280	37	52.1133
delGvpC	37	46.2151
delGvpH	37	44.1967
delGvpW	37	11.3761
delGvpX	37	49.2743
delGvpY	37	34.0792
delGvpZ	37	40.0133
delSer39006_001280	37	46.5885
delGvpC	37	41.3884
delGvpH	37	43.8624
delGvpW	37	10.3913
delGvpX	37	49.3134
delGvpY	37	35.105
delGvpZ	37	38.1018
delSer39006_001280	37	49.0341
delGvpC	37	40.9735
delGvpH	37	40.8817
delGvpW	37	9.46458
delGvpX	37	47.8894
delGvpY	37	33.3084
delGvpZ	37	39.7933
delSer39006_001280	37	50.2107
delGvpC	37	39.9207
delGvpH	37	42.5173
delGvpW	37	9.06562
delGvpX	37	50.8618
delGvpY	37	34.6058
delGvpZ	37	44.9042
delSer39006_001280	37	50.8835
delGvpC	37	44.7359
delGvpH	37	46.4066
delGvpW	37	10.3896
delGvpX	37	49.8532
delGvpY	37	35.39
delGvpZ	37	41.3415
delSer39006_001280	37	49.8567
delGvpC	37	43.0624
delGvpH	37	46.0238
delGvpW	37	18.1077
delGvpX	37	50.3882
delGvpY	37	34.9729
delGvpZ	37	42.6951
delSer39006_001280	37	48.4949
Serratia sp. ATCC 39006	37	48.7445
GFP	37	10.6528
Serratia sp. ATCC 39006	37	45.3865
GFP	37	6.46053
Serratia sp. ATCC 39006	37	46.6939
GFP	37	10.4607
Serratia sp. ATCC 39006	37	47.284
GFP	37	6.03536
Serratia sp. ATCC 39006	37	49.2733
GFP	37	13.5307
Serratia sp. ATCC 39006	37	51.4045
GFP	37	12.0371
delGvpC	37	37.8756
delGvpH	37	47.4949
delGvpW	37	8.75271
delGvpX	37	51.6296
delGvpY	37	40.4945
delGvpZ	37	45.981
delSer39006_001280	37	51.9362
delGvpC	37	37.8573
delGvpH	37	46.9829
delGvpW	37	9.26004
delGvpX	37	51.4365
delGvpY	37	41.4145
delGvpZ	37	45.2686
delSer39006_001280	37	52.4518
delGvpC	37	29.0941
delGvpH	37	45.0506
delGvpW	37	8.25358
delGvpX	37	50.7641
delGvpY	37	41.4529
delGvpZ	37	44.0202
delSer39006_001280	37	50.7683
delGvpC	37	34.5092
delGvpH	37	46.2698
delGvpW	37	6.2035
delGvpX	37	50.6289
delGvpY	37	42.8936
delGvpZ	37	45.2761
delSer39006_001280	37	48.2576
delGvpC	37	33.5424
delGvpH	37	48.3357
delGvpW	37	11.4709
delGvpX	37	51.5373
delGvpY	37	41.6581
delGvpZ	37	46.4489
delSer39006_001280	37	52.6053
delGvpC	37	35.69
delGvpH	37	46.9231
delGvpW	37	7.55911
delGvpX	37	52.0647
delGvpY	37	41.7369
delGvpZ	37	46.3816
delSer39006_001280	37	52.1586
delGvpC	37	40.7018
delGvpH	37	42.3093
delGvpW	37	9.22875
delGvpX	37	48.7145
delGvpY	37	27.9709
delGvpZ	37	43.6567
delSer39006_001280	37	47.4127
delGvpC	37	43.1272
delGvpH	37	39.4739
delGvpW	37	7.68215
delGvpX	37	45.7682
delGvpY	37	27.7175
delGvpZ	37	43.7939
delSer39006_001280	37	46.1078
delGvpC	37	39.5169
delGvpH	37	40.0327
delGvpW	37	15.2112
delGvpX	37	49.6815
delGvpY	37	28.2114
delGvpZ	37	39.9423
delSer39006_001280	37	50.4594
delGvpC	37	36.0131
delGvpH	37	38.1964
delGvpW	37	8.08409
delGvpX	37	46.75
delGvpY	37	28.6429
delGvpZ	37	38.9807
delSer39006_001280	37	48.5824
delGvpC	37	37.8376
delGvpH	37	40.4563
delGvpW	37	12.953
delGvpX	37	46.7868
delGvpY	37	29.7422
delGvpZ	37	34.3389
delSer39006_001280	37	45.7068
delGvpC	37	41.7586
delGvpH	37	40.4784
delGvpW	37	15.2359
delGvpX	37	47.6074
delGvpY	37	30.0357
delGvpZ	37	35.3991
delSer39006_001280	37	46.5896
Serratia sp. ATCC 39006	30	50.222
GFP	30	17.2956
Serratia sp. ATCC 39006	30	48.9586
GFP	30	11.5474
Serratia sp. ATCC 39006	30	48.7317
GFP	30	14.6275
Serratia sp. ATCC 39006	30	48.1136
GFP	30	10.3998
Serratia sp. ATCC 39006	30	47.1759
GFP	30	12.2114
Serratia sp. ATCC 39006	30	48.8375
GFP	30	12.3986
delGvpC	30	43.3605
delGvpH	30	43.5444
delGvpW	30	3.2499
delGvpX	30	52.4983
delGvpY	30	41.1635
delGvpZ	30	46.7877
delSer39006_001280	30	50.5758
delGvpC	30	37.7141
delGvpH	30	44.4409
delGvpW	30	1.03316
delGvpX	30	49.9382
delGvpY	30	43.3565
delGvpZ	30	41.8771
delSer39006_001280	30	51.4582
delGvpC	30	43.2057
delGvpH	30	45.3978
delGvpW	30	3.71124
delGvpX	30	53.7612
delGvpY	30	41.9581
delGvpZ	30	43.3817
delSer39006_001280	30	51.0669
delGvpC	30	42.2566
delGvpH	30	43.152
delGvpW	30	1.91728
delGvpX	30	51.0329
delGvpY	30	42.1698
delGvpZ	30	44.7928
delSer39006_001280	30	50.6384
delGvpC	30	41.7345
delGvpH	30	47.4767
delGvpW	30	0.510517
delGvpX	30	52.1429
delGvpY	30	42.2778
delGvpZ	30	42.0105
delSer39006_001280	30	52.3975
delGvpC	30	43.4037
delGvpH	30	44.9915
delGvpW	30	1.86909
delGvpX	30	53.7829
delGvpY	30	43.8399
delGvpZ	30	44.8194
delSer39006_001280	30	52.0905
delGvpC	30	38.121
delGvpH	30	41.213
delGvpW	30	5.78755
delGvpX	30	55.1367
delGvpY	30	35.6137
delGvpZ	30	42.7834
delSer39006_001280	30	50.0639
delGvpC	30	37.7328
delGvpH	30	42.3972
delGvpW	30	4.0387
delGvpX	30	56.6753
delGvpY	30	36.7266
delGvpZ	30	41.3066
delSer39006_001280	30	49.3474
delGvpC	30	38.15
delGvpH	30	41.3001
delGvpW	30	5.60416
delGvpX	30	54.0236
delGvpY	30	33.8629
delGvpZ	30	43.3808
delSer39006_001280	30	51.0826
delGvpC	30	38.0623
delGvpH	30	40.9538
delGvpW	30	3.96855
delGvpX	30	54.4382
delGvpY	30	33.7258
delGvpZ	30	40.223
delSer39006_001280	30	47.7913
delGvpC	30	39.2634
delGvpH	30	40.1256
delGvpW	30	3.64786
delGvpX	30	53.8226
delGvpY	30	34.0645
delGvpZ	30	40.2314
delSer39006_001280	30	48.1623
delGvpC	30	39.2647
delGvpH	30	41.691
delGvpW	30	3.46421
delGvpX	30	54.1519
delGvpY	30	32.869
delGvpZ	30	42.4857
delSer39006_001280	30	49.4378
Serratia sp. ATCC 39006	30	46.3925
GFP	30	24.3595
Serratia sp. ATCC 39006	30	51.9037
GFP	30	14.3024
Serratia sp. ATCC 39006	30	51.9261
GFP	30	9.10707
Serratia sp. ATCC 39006	30	51.6212
GFP	30	10.0411
Serratia sp. ATCC 39006	30	47.033
GFP	30	4.93114
Serratia sp. ATCC 39006	30	49.7544
GFP	30	12.4389
delGvpC	30	43.3
delGvpH	30	48.4604
delGvpW	30	1.73864
delGvpX	30	52.773
delGvpY	30	43.18
delGvpZ	30	45.2154
delSer39006_001280	30	51.3888
delGvpC	30	38.5826
delGvpH	30	46.6755
delGvpW	30	1.96744
delGvpX	30	50.4829
delGvpY	30	41.1737
delGvpZ	30	41.8334
delSer39006_001280	30	51.4198
delGvpC	30	41.9358
delGvpH	30	44.4325
delGvpW	30	1.69655
delGvpX	30	52.2577
delGvpY	30	42.4846
delGvpZ	30	44.6261
delSer39006_001280	30	51.8296
delGvpC	30	40.818
delGvpH	30	44.6732
delGvpW	30	1.52532
delGvpX	30	52.8963
delGvpY	30	41.5573
delGvpZ	30	43.8866
delSer39006_001280	30	52.0514
delGvpC	30	39.4983
delGvpH	30	46.3863
delGvpW	30	1.38253
delGvpX	30	52.1566
delGvpY	30	42.9269
delGvpZ	30	43.8555
delSer39006_001280	30	52.8282
delGvpC	30	42.0609
delGvpH	30	46.1618
delGvpW	30	1.58192
delGvpX	30	52.3579
delGvpY	30	41.6248
delGvpZ	30	45.9247
delSer39006_001280	30	51.8421
delGvpC	30	38.4545
delGvpH	30	45.7699
delGvpW	30	7.29181
delGvpX	30	55.0305
delGvpY	30	35.1674
delGvpZ	30	41.8028
delSer39006_001280	30	51.5769
delGvpC	30	37.6329
delGvpH	30	43.1723
delGvpW	30	4.75155
delGvpX	30	54.7098
delGvpY	30	35.2538
delGvpZ	30	41.9862
delSer39006_001280	30	49.0566
delGvpC	30	36.735
delGvpH	30	43.3132
delGvpW	30	6.37005
delGvpX	30	54.3287
delGvpY	30	34.2444
delGvpZ	30	41.9644
delSer39006_001280	30	49.5935
delGvpC	30	38.6948
delGvpH	30	44.1606
delGvpW	30	5.73728
delGvpX	30	55.1352
delGvpY	30	35.9268
delGvpZ	30	42.3052
delSer39006_001280	30	48.6161
delGvpC	30	36.4445
delGvpH	30	44.0457
delGvpW	30	5.30021
delGvpX	30	55.8463
delGvpY	30	34.8421
delGvpZ	30	41.4491
delSer39006_001280	30	47.7197
delGvpC	30	36.0109
delGvpH	30	43.4301
delGvpW	30	5.41908
delGvpX	30	55.5021
delGvpY	30	32.9813
delGvpZ	30	42.5698
delSer39006_001280	30	50.646

## Sheet: Figure_S6_F
genotype	temp	xAM_pre_post_collapse_difference_SBR
Serratia sp. ATCC 39006	37	312.587
GFP	37	2.12879
Serratia sp. ATCC 39006	37	206.781
GFP	37	0.217936
Serratia sp. ATCC 39006	37	220.465
GFP	37	0.628121
Serratia sp. ATCC 39006	37	233.013
GFP	37	0.264204
Serratia sp. ATCC 39006	37	199.076
GFP	37	0.0690718
Serratia sp. ATCC 39006	37	312.958
GFP	37	0.356028
delGvpC	37	14.0643
delGvpH	37	177.962
delGvpW	37	1.91233
delGvpX	37	445.649
delGvpY	37	163.362
delGvpZ	37	221.007
delSer39006_001280	37	364.225
delGvpC	37	12.7936
delGvpH	37	196.9
delGvpW	37	2.16372
delGvpX	37	341.977
delGvpY	37	161.657
delGvpZ	37	148.811
delSer39006_001280	37	315.441
delGvpC	37	13.9229
delGvpH	37	216.484
delGvpW	37	2.67877
delGvpX	37	337.765
delGvpY	37	161.87
delGvpZ	37	157.699
delSer39006_001280	37	262.141
delGvpC	37	21.771
delGvpH	37	158.393
delGvpW	37	1.56165
delGvpX	37	360.851
delGvpY	37	154.218
delGvpZ	37	190.307
delSer39006_001280	37	354.456
delGvpC	37	22.2508
delGvpH	37	173.949
delGvpW	37	2.35041
delGvpX	37	308.541
delGvpY	37	161.995
delGvpZ	37	233.983
delSer39006_001280	37	384.702
delGvpC	37	34.9393
delGvpH	37	201.099
delGvpW	37	2.55988
delGvpX	37	430.18
delGvpY	37	206.746
delGvpZ	37	290.972
delSer39006_001280	37	371.908
delGvpC	37	202.098
delGvpH	37	150.227
delGvpW	37	-0.32821
delGvpX	37	278.212
delGvpY	37	46.2813
delGvpZ	37	93.6404
delSer39006_001280	37	200.559
delGvpC	37	104.932
delGvpH	37	140.238
delGvpW	37	0.331995
delGvpX	37	278.582
delGvpY	37	53.6945
delGvpZ	37	68.9151
delSer39006_001280	37	259.413
delGvpC	37	103.457
delGvpH	37	95.5102
delGvpW	37	0.351848
delGvpX	37	242.454
delGvpY	37	41.8663
delGvpZ	37	90.6499
delSer39006_001280	37	293.863
delGvpC	37	91.9066
delGvpH	37	123.72
delGvpW	37	0.13248
delGvpX	37	337.344
delGvpY	37	50.0621
delGvpZ	37	166.438
delSer39006_001280	37	319.257
delGvpC	37	158.715
delGvpH	37	182.186
delGvpW	37	0.312914
delGvpX	37	301.694
delGvpY	37	54.2809
delGvpZ	37	92.9466
delSer39006_001280	37	279.713
delGvpC	37	140.052
delGvpH	37	184.201
delGvpW	37	1.26556
delGvpX	37	310.55
delGvpY	37	51.9791
delGvpZ	37	128.048
delSer39006_001280	37	243.238
Serratia sp. ATCC 39006	37	266.329
GFP	37	0.76548
Serratia sp. ATCC 39006	37	182.35
GFP	37	0.0356105
Serratia sp. ATCC 39006	37	202.624
GFP	37	-0.174498
Serratia sp. ATCC 39006	37	218.061
GFP	37	-0.0142631
Serratia sp. ATCC 39006	37	288.986
GFP	37	-1.77309
Serratia sp. ATCC 39006	37	365.86
GFP	37	-1.22858
delGvpC	37	75.1174
delGvpH	37	227.361
delGvpW	37	0.328665
delGvpX	37	369.919
delGvpY	37	98.3799
delGvpZ	37	193.498
delSer39006_001280	37	335.821
delGvpC	37	67.2359
delGvpH	37	207.949
delGvpW	37	0.174893
delGvpX	37	361.46
delGvpY	37	112.522
delGvpZ	37	164.138
delSer39006_001280	37	363.824
delGvpC	37	25.783
delGvpH	37	173.555
delGvpW	37	0.217439
delGvpX	37	339.632
delGvpY	37	109.195
delGvpZ	37	145.567
delSer39006_001280	37	336.517
delGvpC	37	49.9741
delGvpH	37	185.401
delGvpW	37	0.27214
delGvpX	37	328.233
delGvpY	37	124.134
delGvpZ	37	161.93
delSer39006_001280	37	241.144
delGvpC	37	44.0935
delGvpH	37	246.025
delGvpW	37	-0.980739
delGvpX	37	364.871
delGvpY	37	115.605
delGvpZ	37	207.885
delSer39006_001280	37	398.644
delGvpC	37	49.4003
delGvpH	37	205.971
delGvpW	37	0.23703
delGvpX	37	394.059
delGvpY	37	107.491
delGvpZ	37	197.261
delSer39006_001280	37	379.428
delGvpC	37	94.7918
delGvpH	37	116.838
delGvpW	37	0.0553205
delGvpX	37	251.884
delGvpY	37	21.4347
delGvpZ	37	126.358
delSer39006_001280	37	203.798
delGvpC	37	130.335
delGvpH	37	78.7471
delGvpW	37	0.152983
delGvpX	37	173.508
delGvpY	37	20.3925
delGvpZ	37	143.662
delSer39006_001280	37	177.673
delGvpC	37	72.6509
delGvpH	37	84.4638
delGvpW	37	0.975494
delGvpX	37	256.313
delGvpY	37	22.0505
delGvpZ	37	72.6231
delSer39006_001280	37	284.851
delGvpC	37	57.342
delGvpH	37	77.0969
delGvpW	37	0.281417
delGvpX	37	210.97
delGvpY	37	23.7589
delGvpZ	37	79.7588
delSer39006_001280	37	248.478
delGvpC	37	72.9408
delGvpH	37	90.0179
delGvpW	37	0.963205
delGvpX	37	181.372
delGvpY	37	27.8028
delGvpZ	37	47.4716
delSer39006_001280	37	168.628
delGvpC	37	115.478
delGvpH	37	94.7642
delGvpW	37	0.329541
delGvpX	37	225.552
delGvpY	37	25.6416
delGvpZ	37	53.748
delSer39006_001280	37	190.738
Serratia sp. ATCC 39006	30	332.462
GFP	30	6.21728
Serratia sp. ATCC 39006	30	287.159
GFP	30	2.58827
Serratia sp. ATCC 39006	30	280.616
GFP	30	4.19121
Serratia sp. ATCC 39006	30	261.392
GFP	30	1.90802
Serratia sp. ATCC 39006	30	234.393
GFP	30	2.91726
Serratia sp. ATCC 39006	30	283.499
GFP	30	2.34644
delGvpC	30	150.866
delGvpH	30	151.813
delGvpW	30	-0.104287
delGvpX	30	430.705
delGvpY	30	113.947
delGvpZ	30	224.198
delSer39006_001280	30	303.893
delGvpC	30	78.1488
delGvpH	30	167.865
delGvpW	30	-0.0849458
delGvpX	30	322.144
delGvpY	30	145.429
delGvpZ	30	126.087
delSer39006_001280	30	356.336
delGvpC	30	147.542
delGvpH	30	188.41
delGvpW	30	-0.218638
delGvpX	30	501.001
delGvpY	30	126.917
delGvpZ	30	150.465
delSer39006_001280	30	353.209
delGvpC	30	128.389
delGvpH	30	143.243
delGvpW	30	-0.0476758
delGvpX	30	364.522
delGvpY	30	129.179
delGvpZ	30	177.023
delSer39006_001280	30	342.45
delGvpC	30	125.171
delGvpH	30	234.353
delGvpW	30	-0.0374979
delGvpX	30	416.765
delGvpY	30	131.158
delGvpZ	30	128.643
delSer39006_001280	30	420.577
delGvpC	30	151.255
delGvpH	30	180.124
delGvpW	30	-0.063167
delGvpX	30	502.35
delGvpY	30	155.192
delGvpZ	30	175.371
delSer39006_001280	30	387.036
delGvpC	30	79.6076
delGvpH	30	111.549
delGvpW	30	-0.0743055
delGvpX	30	506.13
delGvpY	30	56.9761
delGvpZ	30	137.778
delSer39006_001280	30	296.066
delGvpC	30	77.3362
delGvpH	30	129.43
delGvpW	30	-0.150539
delGvpX	30	632.267
delGvpY	30	65.9471
delGvpZ	30	116.555
delSer39006_001280	30	277.672
delGvpC	30	80.3386
delGvpH	30	112.914
delGvpW	30	0.0577727
delGvpX	30	445.586
delGvpY	30	45.8158
delGvpZ	30	148.677
delSer39006_001280	30	333.893
delGvpC	30	80.5025
delGvpH	30	108.327
delGvpW	30	-0.0297063
delGvpX	30	459.328
delGvpY	30	45.0976
delGvpZ	30	103.019
delSer39006_001280	30	220.122
delGvpC	30	91.3752
delGvpH	30	97.4708
delGvpW	30	0.00939706
delGvpX	30	448.406
delGvpY	30	47.2041
delGvpZ	30	102.95
delSer39006_001280	30	245.338
delGvpC	30	92.2672
delGvpH	30	118.365
delGvpW	30	-0.0231937
delGvpX	30	444.66
delGvpY	30	40.1595
delGvpZ	30	134.068
delSer39006_001280	30	278.872
Serratia sp. ATCC 39006	30	212.382
GFP	30	15.2024
Serratia sp. ATCC 39006	30	401.939
GFP	30	3.50708
Serratia sp. ATCC 39006	30	403.11
GFP	30	1.39837
Serratia sp. ATCC 39006	30	390.522
GFP	30	1.93219
Serratia sp. ATCC 39006	30	230.955
GFP	30	0.218611
Serratia sp. ATCC 39006	30	313.423
GFP	30	2.58086
delGvpC	30	148.677
delGvpH	30	266.917
delGvpW	30	-0.119577
delGvpX	30	447.025
delGvpY	30	144.782
delGvpZ	30	185.519
delSer39006_001280	30	349.978
delGvpC	30	86.2776
delGvpH	30	218.855
delGvpW	30	-0.183799
delGvpX	30	343.902
delGvpY	30	114.51
delGvpZ	30	126.356
delSer39006_001280	30	370.508
delGvpC	30	127.677
delGvpH	30	168.54
delGvpW	30	-0.0868451
delGvpX	30	420.779
delGvpY	30	134.277
delGvpZ	30	173.675
delSer39006_001280	30	388.827
delGvpC	30	112.082
delGvpH	30	174.439
delGvpW	30	-0.0319752
delGvpX	30	453.735
delGvpY	30	120.038
delGvpZ	30	158.637
delSer39006_001280	30	404.157
delGvpC	30	96.2684
delGvpH	30	209.679
delGvpW	30	0.0521926
delGvpX	30	417.164
delGvpY	30	141.798
delGvpZ	30	159.395
delSer39006_001280	30	443.144
delGvpC	30	129.553
delGvpH	30	205.709
delGvpW	30	-0.167587
delGvpX	30	424.877
delGvpY	30	121.383
delGvpZ	30	201.271
delSer39006_001280	30	381.164
delGvpC	30	83.496
delGvpH	30	192.356
delGvpW	30	-0.123268
delGvpX	30	385.164
delGvpY	30	53.2383
delGvpZ	30	119.412
delSer39006_001280	30	233.012
delGvpC	30	76.1227
delGvpH	30	139.95
delGvpW	30	0.05949
delGvpX	30	341.239
delGvpY	30	54.1559
delGvpZ	30	118.703
delSer39006_001280	30	143.596
delGvpC	30	67.6414
delGvpH	30	143.843
delGvpW	30	-0.0900582
delGvpX	30	355.497
delGvpY	30	46.352
delGvpZ	30	111.632
delSer39006_001280	30	204.839
delGvpC	30	84.7827
delGvpH	30	158.695
delGvpW	30	-0.051697
delGvpX	30	453.356
delGvpY	30	58.4439
delGvpZ	30	129.254
delSer39006_001280	30	214.798
delGvpC	30	65.6917
delGvpH	30	157.243
delGvpW	30	0.16657
delGvpX	30	489.117
delGvpY	30	51.209
delGvpZ	30	116.572
delSer39006_001280	30	161.091
delGvpC	30	62.6371
delGvpH	30	145.507
delGvpW	30	-0.224379
delGvpX	30	367.765
delGvpY	30	41.1234
delGvpZ	30	130.81
delSer39006_001280	30	250.445
