# Supplementary material for: Genomically mined acoustic reporter genes for real-time in vivo monitoring of tumors and tumor-homing bacteria
Source: Nat Biotechnol. 2023 Jan 2;41(7):919–31. doi: 10.1038/s41587-022-01581-y (PMC10344784; doi:10.1038/s41587-022-01581-y)
Supplement: Supplementary file 12 — Statistical Source Data [file 41587_2022_1581_MOESM12_ESM.xlsx]

## Sheet: Figure_S8_a
		xAM SBR (dB)
	Time (min)	Same sample
	0.01775	2.1442	1.73629	2.03682	1.82094	1.97705	1.36176
	0.036967	1.81373	1.16333	1.79689	1.35252	1.67381	1.26613
	0.05625	2.1288	1.32003	1.81865	1.59377	1.35839	1.02837
	0.0754	2.63828	1.63273	1.40655	1.0569	1.72643	1.35977
	0.094583	2.15532	1.40382	1.8789	2.22279	1.36958	1.11407
	0.1137	1.98336	1.38335	2.527	1.97426	1.43222	1.07563
	0.132967	2.1251	1.45303	1.87981	1.46693	1.74062	1.4026
	0.1523	2.3635	1.79769	1.99778	2.18501	1.45562	1.43049
	0.171333	2.19017	1.5103	1.58531	1.64667	1.24534	0.973661
	0.19055	1.83852	1.23144	2.54765	1.8317	0.838435	0.79534
	0.20975	2.0435	1.43291	1.098	1.07927	1.33672	1.17882
	0.228933	1.64834	1.26763	2.0008	1.64863	1.12953	0.958257
	0.248083	1.92327	1.52071	1.71141	1.58157	1.77143	1.3343
	0.267267	2.1731	1.61841	2.33506	1.60237	1.0072	1.26226
	0.28655	2.31961	1.52407	1.93553	1.54526	1.54852	1.25569
	0.305717	1.86391	1.22505	2.23492	1.97929	1.39545	1.00629
	0.3249	1.84071	1.01531	1.30319	1.06544	1.375	1.50637
	0.344167	2.11776	1.69196	1.3566	1.06597	1.48051	1.07275
	0.3633	2.13813	1.41503	2.34905	1.88022	1.25953	0.995196
	0.382533	1.87119	1.32056	1.72583	1.31644	1.63485	1.3077
	0.401783	2.05881	1.53086	1.97533	1.98599	1.38008	1.30913
	0.420867	1.89739	1.56699	1.52281	1.60261	1.53076	1.29637
	0.440117	2.06325	1.45629	1.51983	1.31526	1.23876	1.33062
	0.459367	2.12996	1.06203	1.58382	1.38453	1.24842	0.967854
	0.478667	1.71016	0.944597	1.07305	1.04423	1.44669	0.868529
	0.497733	1.74697	0.918272	1.67788	1.57291	0.940699	0.788922
	0.516917	1.90617	1.30535	2.31353	1.80316	1.74872	1.33322
	0.5362	2.37434	1.59748	1.84944	1.57576	1.64988	1.42965
	0.555317	2.13939	1.39188	1.85225	1.66396	1.59678	1.46569
	0.57455	1.79714	1.24179	1.34601	1.21307	1.24789	1.27245
	0.59375	2.07444	1.19213	1.37465	1.08833	1.46771	1.26452
	0.613083	1.74585	1.04191	1.46235	0.965385	1.59476	1.57767
	0.632167	2.18774	1.01144	2.0603	1.40167	1.32462	1.34968
	0.651333	1.42152	1.39456	1.99113	1.93982	1.30119	0.962634
	0.670517	1.76067	1.2708	1.7371	1.53386	2.03784	1.61529
	0.689733	1.95551	1.56675	2.13244	2.36536	1.38349	1.05628
	0.70895	1.64864	1.27983	1.64262	1.54298	1.06864	1.13495
	0.728267	1.77688	0.937605	1.65969	1.436	1.23282	0.896386
	0.747367	1.74065	1.28047	1.25173	1.09241	1.41659	1.22164
	0.76665	1.69071	1.06317	1.866	1.64074	1.2814	0.701244
	0.785767	2.55357	1.54131	1.85627	1.3082	1.41319	1.38098
	0.8049	2.18929	1.39711	1.12723	1.22149	1.56535	1.21329
	0.824133	1.92305	1.59161	2.06906	1.93044	1.46491	1.31474
	0.843367	1.80798	1.28145	1.62478	1.31581	1.28076	1.095
	0.8626	1.60086	1.21184	1.87851	1.47233	1.55118	1.28636
	0.881733	1.59672	1.27586	2.094	1.78057	1.57397	0.953415
	0.900967	1.32396	1.04343	1.83781	1.67452	1.14135	0.962848
	0.920133	1.50155	1.15417	1.61677	1.08698	1.25927	1.29989
	0.939267	2.33158	1.73144	1.92028	1.30265	1.61001	1.47405
	0.9586	1.80861	1.17369	1.84909	1.38595	1.73968	1.64882
	0.977667	2.09481	1.55175	2.32283	1.82013	1.74663	1.49052
	0.996933	1.70028	0.829345	1.44227	0.704891	1.51362	1.0887
	1.01638	1.84758	1.38099	1.65045	1.3403	1.16315	0.832688
	1.0354	1.71915	1.62755	1.24355	1.15943	1.53942	1.54263
	1.05455	1.91454	1.53396	1.67278	1.67485	1.60926	1.07474
	1.07372	1.84295	1.54119	1.69233	1.53424	1.46189	1.03249
	1.09298	1.86133	1.51662	2.18192	1.40847	1.58547	1.3305
	1.11213	1.97263	1.63343	1.50309	1.47102	1.34658	1.04941
	1.13135	1.36938	1.25433	1.44329	1.24274	1.41573	1.17346
	1.1507	1.37648	1.01792	1.7164	1.11813	1.32491	0.639072
	1.16992	8.69348	7.1368	8.5123	7.69946	7.95288	6.95679
	1.18898	8.12145	6.6967	7.84447	7.06814	7.98789	7.0137
	1.20808	8.63287	6.67538	7.42916	6.88308	7.51476	6.43554
	1.22732	8.05937	6.52166	8.47573	7.59542	7.00077	6.31215
	1.2465	8.28195	6.878	8.45913	7.8279	7.02297	6.59097
	1.26562	7.97443	6.33556	7.9924	7.102	7.25444	6.21751
	1.285	8.14893	6.65045	7.59102	6.82403	7.11871	6.51348
	1.30415	8.27064	6.73282	7.39957	6.55967	7.60818	6.77352
	1.32335	7.85506	6.59384	7.46149	7.03244	7.11792	6.18764
	1.34247	8.1982	6.58014	7.94881	7.21129	6.47262	5.54898
	1.36168	7.74181	6.33831	7.88124	7.41704	6.27544	5.78126
	1.38088	7.80744	6.41774	7.98606	7.22781	6.98336	6.18341
	1.40005	7.81585	6.41707	7.70779	7.29074	7.1606	6.381
	1.41937	7.86277	6.56289	7.7275	7.07102	6.55285	6.07107
	1.43853	7.96225	6.52002	7.53493	6.81719	7.28755	6.44958
	1.45777	7.99977	6.3018	7.53495	7.1153	7.18301	6.40816
	1.47692	8.12097	6.53051	7.3107	6.71869	6.80435	6.34792
	1.4961	7.63502	6.09549	6.88636	6.32472	6.77259	6.15226
	1.5153	7.63578	6.12099	7.34865	6.85957	7.20646	6.45725
	1.53448	7.91739	6.72573	7.83277	7.29278	6.39151	6.05159
	1.55367	8.05506	6.52065	7.95095	7.46559	6.87456	6.34025
	1.57298	7.88469	6.47034	7.46203	7.0127	6.43386	6.06711
	1.59232	7.88682	6.2537	7.59305	6.96484	6.58193	6.24594
	1.6114	7.53431	6.07077	7.03817	6.53542	7.00196	6.56429
	1.63042	7.76715	6.37821	6.88252	6.33451	6.54532	5.98228
	1.64968	7.74653	5.91068	7.42573	6.75363	6.9618	6.43351
	1.6689	7.70805	6.22396	6.9304	6.63325	6.91106	6.20613
	1.68813	7.84873	6.44497	7.54756	7.26834	7.00717	6.52488
	1.70738	7.49431	6.13449	7.39378	6.94165	7.02062	6.58864
	1.72662	8.1196	6.82105	7.48329	7.0819	6.4237	6.01602
	1.7458	7.42574	5.79767	7.29818	6.88237	6.41135	5.92852
	1.7649	7.42905	5.99358	7.30592	6.79021	6.34111	5.92103
	1.78407	7.43821	5.8361	7.27255	6.50037	6.37146	5.96421
	1.80338	7.91323	6.46447	7.55041	6.85166	6.81391	6.33064
	1.82252	7.9802	6.46139	7.2126	6.31135	6.57164	6.33471
	1.8418	7.60507	6.54396	7.51191	6.87421	6.42639	6.12916
	1.86113	7.44669	6.26571	7.34535	6.83121	6.38876	6.2808
	1.88027	7.68034	6.38148	6.75862	6.3716	6.22842	5.87901
	1.89937	7.66569	5.96458	6.95843	6.36742	6.50172	6.18712
	1.91857	7.29006	6.10505	7.39054	6.8975	6.30086	5.96796
	1.93777	7.46671	5.97152	7.17244	6.85414	6.51228	6.11295
	1.95707	7.72302	6.62541	7.1451	6.61835	6.22696	5.81935
	1.9762	7.91891	6.28398	7.63021	6.93723	6.88717	6.49202
	1.9954	7.45824	6.05985	7.33064	6.86572	6.49412	5.88145
	2.01452	7.6619	6.23	6.76216	6.48963	6.23793	5.8943
	2.03377	7.65832	6.26773	6.77171	6.10695	5.7853	5.49539
	2.05293	7.4639	5.78389	7.13396	6.68574	6.36766	6.07111
	2.07217	7.97598	6.26913	7.12098	6.6767	6.52836	6.06994
	2.09135	7.85551	6.62609	7.89396	7.29138	6.67288	6.36455
	2.11098	7.77281	6.36364	7.47448	6.90419	7.1031	6.37432
	2.12985	7.75681	6.17065	7.35625	6.81363	6.14214	5.83674
	2.14902	7.57763	6.36083	7.2891	6.97117	6.38768	6.1416
	2.16823	7.75141	6.25851	7.38498	6.91148	6.5412	6.03629
	2.18728	7.34822	6.04455	7.57282	7.16174	6.36045	5.94722
	2.20648	7.15985	6.04202	7.59886	7.24239	6.69299	6.22437
	2.22568	7.6563	6.18011	7.04122	6.79331	6.34761	6.07887
	2.24495	7.31142	5.93566	7.20474	6.80484	6.64154	6.24732
	2.2642	7.67672	6.36097	7.20798	6.78138	6.38309	6.09481
	2.28343	7.78977	6.2058	6.8498	6.23784	6.13884	5.45829
	2.30263	7.75373	6.24098	6.99416	6.61122	6.17514	5.7062
	2.32177	15.9554	14.05	15.0744	14.2465	14.5677	13.958
	2.34095	15.2342	13.3887	14.3689	13.4383	13.8459	13.2307
	2.3602	15.0347	13.1103	13.5903	12.7973	13.1255	12.4978
	2.37938	14.42	12.4213	14.0512	13.228	13.3495	12.7958
	2.39865	14.7955	12.7723	14.2692	13.6084	12.8994	12.2139
	2.41782	14.651	12.7296	13.9985	13.3192	13.0119	12.2642
	2.43702	14.6605	12.7349	13.4341	12.6923	12.5511	12.0216
	2.45617	14.5266	12.7749	13.8041	12.9917	12.6912	12.2279
	2.47535	14.5064	12.5368	13.3807	12.6245	12.4619	12.1283
	2.4946	14.1439	12.1784	13.0581	12.4411	12.2878	11.8711
	2.51373	14.485	12.4459	13.2537	12.6531	12.1336	11.8413
	2.53297	14.1485	12.2038	13.5189	12.8671	12.8931	12.5332
	2.55228	14.0731	12.2769	13.4419	12.7078	12.4632	12.1735
	2.57143	14.5269	12.4743	13.3328	12.7218	13.0366	12.6959
	2.5905	14.1027	12.221	12.6828	12.1326	12.4514	12.1446
	2.60975	14.4169	12.485	12.9535	12.3523	12.4552	12.1897
	2.62895	14.2206	12.3372	13.0361	12.4369	12.4704	12.0465
	2.64813	13.655	11.6785	12.9227	12.2798	11.9514	11.6771
	2.66742	13.8077	11.8947	12.8114	12.1929	12.3992	12.0247
	2.6867	14.061	12.1184	13.1781	12.5275	12.2642	11.969
	2.70587	13.9722	12.0088	13.1577	12.5336	12.3301	12.15
	2.7249	13.8818	11.9256	13.6942	13.0559	12.3641	12.0731
	2.7442	13.9226	11.9346	13.1574	12.4511	11.9198	11.627
	2.76342	13.6099	11.7144	12.8758	12.0552	12.174	11.8314
	2.78253	14.0874	12.0392	12.8208	12.1454	12.1454	11.7099
	2.8018	13.6984	11.7896	12.9262	12.2207	12.0025	11.4793
	2.82117	13.6906	11.7602	13.6655	13.1551	11.7226	11.3719
	2.84043	13.7289	11.7243	13.2995	12.5485	12.3038	11.8922
	2.85948	13.8072	11.8089	13.3862	12.6187	12.2028	11.5681
	2.87853	14.2297	12.2899	13.1625	12.533	12.0383	11.663
	2.8978	13.5768	11.3586	12.9877	12.289	12.1444	11.6007
	2.91693	13.5786	11.6482	12.7449	12.0627	11.9418	11.3185
	2.9362	13.5722	11.6356	13.0829	12.4974	12.0478	11.5227
	2.95543	13.5834	11.6302	13.1434	12.4492	12.2844	11.6062
	2.97462	13.9518	11.9473	13.4396	12.9714	12.2952	11.8753
	2.99377	13.8477	11.7951	13.0189	12.3779	12.4679	12.0543
	3.01297	13.7143	11.7721	12.5116	11.8615	11.82	11.4659
	3.0321	13.4901	11.5006	13.4115	12.6913	11.8465	11.4581
	3.05147	13.7096	11.7707	12.6552	11.7716	11.6326	11.1183
	3.07075	13.8861	11.9698	12.3228	11.6547	11.7994	11.3615
	3.08975	13.7164	11.7031	13.1892	12.4942	11.7973	11.6206
	3.10897	13.9841	11.8454	12.7337	12.1038	12.1335	11.8428
	3.12812	13.6087	11.7174	12.5687	11.9296	11.9196	11.5425
	3.14732	13.689	11.6832	12.5192	11.8101	11.6241	11.3368
	3.16655	13.6728	11.6309	12.9344	12.2035	11.6336	11.214
	3.18573	13.549	11.6015	12.9052	12.2923	11.9433	11.5183
	3.20515	13.6513	11.5235	12.5611	11.9223	11.3231	11.0489
	3.22415	13.3213	11.2572	12.6494	11.9965	11.8575	11.4745
	3.24343	13.5576	11.484	12.8542	12.234	11.8126	11.4916
	3.26267	13.8892	11.8677	12.8804	12.2703	12.2214	11.795
	3.28183	13.5452	11.6136	12.8736	12.2633	11.9884	11.4482
	3.30102	13.2649	11.1827	12.9788	12.4434	11.7665	11.2373
	3.32033	13.1191	11.2156	12.6242	11.9749	11.761	11.2946
	3.33933	13.4643	11.5148	12.5825	11.8988	11.5966	10.9623
	3.3586	13.4116	11.4983	12.7404	11.977	11.7196	11.2014
	3.37787	13.2084	11.3122	12.6798	11.9257	11.9691	11.5229
	3.39717	13.4718	11.4594	12.607	11.8662	11.8246	11.4762
	3.41618	13.3127	11.262	12.4134	11.7338	12.1303	11.5185
	3.43547	13.3868	11.4755	12.8799	12.2616	11.7497	11.3097
	3.45457	13.3674	11.4587	12.5815	11.8839	11.6765	11.2385
	3.47378	20.2215	17.9335	18.5566	17.7172	17.7116	17.4473
	3.49307	19.0682	16.9718	17.1952	16.3408	16.7313	16.4644
	3.51238	18.5106	16.5373	16.6154	15.7953	16.6027	16.2954
	3.53138	17.7803	15.8444	16.7869	15.9976	16.2919	15.8833
	3.55048	18.2162	16.2988	16.6351	15.7965	16.0725	15.742
	3.56975	17.8986	16.0894	16.7599	16.0018	16.1223	15.7339
	3.58887	18.0827	16.1812	16.7611	15.9219	16.0272	15.5872
	3.60812	17.8363	16.0256	17.173	16.3269	15.7601	15.2688
	3.62743	17.8444	16.1312	16.4013	15.6656	15.8227	15.4774
	3.6466	17.2743	15.4198	15.9549	15.1466	15.5979	15.2717
	3.66587	16.7818	14.8858	15.6375	14.843	15.3845	15.0368
	3.6849	16.5997	14.8048	15.8081	15.125	15.2602	14.864
	3.70415	17.3226	15.4816	16.5668	15.8815	15.0677	14.6957
	3.72335	17.4557	15.5658	16.3202	15.5502	15.6591	15.2812
	3.74253	17.1626	15.39	16.5594	15.8681	15.0701	14.7953
	3.7618	16.7566	15.0816	16.1015	15.3626	15.0662	14.7968
	3.78103	17.001	15.2144	15.7859	14.9511	15.186	14.8119
	3.80018	16.6504	14.861	15.6522	15.017	14.8123	14.6396
	3.81937	16.3254	14.5697	15.6301	14.8404	14.4753	14.0783
	3.8386	16.9086	15.0705	15.7071	14.8706	14.953	14.5989
	3.85773	17.1702	15.4282	16.0308	15.3655	15.1225	14.8269
	3.87692	16.8257	15.1156	16.4375	15.6519	14.8221	14.4626
	3.89613	16.8559	15.144	15.7678	14.9862	14.6991	14.2871
	3.91535	16.3948	14.691	15.287	14.5084	14.4969	14.2106
	3.93465	16.2513	14.521	15.6376	14.7656	14.402	14.108
	3.95392	16.4109	14.7135	15.4657	14.7025	14.4946	14.1838
	3.97305	16.4767	14.608	15.6129	14.77	14.5302	14.1645
	3.99215	16.7534	14.9332	15.5529	14.7454	14.7408	14.222
	4.01137	17.0095	15.2119	15.6223	14.8174	14.8936	14.5565
	4.03055	16.9642	15.1294	15.2374	14.4451	14.6747	14.252
	4.04977	16.3066	14.5564	15.157	14.3566	14.6179	14.2627
	4.06903	16.2247	14.5286	14.827	14.0358	14.2254	13.9447
	4.0882	16.2065	14.4628	15.2674	14.4271	13.8771	13.5411
	4.10752	16.6373	14.8379	15.3547	14.5616	14.1178	13.6942
	4.12672	16.7747	14.8682	15.7364	14.8503	15.235	14.8297
	4.14595	16.5945	14.6922	15.5716	14.8759	14.7672	14.3419
	4.16495	16.4222	14.5576	15.0472	14.3257	14.5768	14.2526
	4.18438	16.5194	14.6034	15.2549	14.3729	14.0696	13.8145
	4.20338	15.9529	14.1108	15.3293	14.4619	14.3392	13.9298
	4.22265	15.6118	13.8427	14.8775	14.0292	13.6	13.3356
	4.24182	16.2553	14.4285	15.8866	15.1202	14.0074	13.7477
	4.261	16.3838	14.5388	15.6497	14.9306	14.8117	14.4851
	4.28028	16.3693	14.6076	15.2586	14.5183	14.5567	14.3673
	4.2994	16.3297	14.459	15.2359	14.4314	14.7986	14.4367
	4.31862	16.34	14.5144	13.9755	13.3405	14.5038	14.1588
	4.33782	16.1501	14.3707	14.8415	14.0384	14.2771	14.01
	4.35725	15.9978	14.3067	14.7381	14.12	14.2861	13.9487
	4.37627	16.2489	14.5383	15.6531	15.01	13.9559	13.7954
	4.39545	16.2587	14.4922	15.1367	14.3143	14.554	14.1955
	4.41455	16.081	14.2818	14.8248	14.1881	14.5426	14.1322
	4.43375	16.1904	14.3946	14.775	14.0395	14.6174	14.2395
	4.453	16.1881	14.5299	14.5712	13.8085	14.0703	13.8281
	4.47215	15.6042	13.9014	14.0007	13.3721	14.2172	13.9393
	4.49143	15.7984	14.1119	14.5054	13.8787	14.1773	13.8863
	4.51067	15.7653	14.0041	15.4702	14.7365	13.8085	13.5134
	4.5298	16.0208	14.279	15.2195	14.4881	14.3018	13.9093
	4.54898	16.3148	14.6617	14.9741	14.2475	14.4558	14.1068
	4.56818	16.0415	14.2774	14.8828	14.1042	14.256	13.8652
	4.5874	15.925	14.222	14.6364	13.9177	13.9854	13.7464
	4.60665	15.7022	14.0898	14.8113	14.0434	13.7327	13.4152
	4.62582	21.2076	19.752	20.0418	19.2106	19.225	19.2051
	4.64507	20.066	18.7296	18.9353	18.2107	17.962	18.2025
	4.66443	19.4521	18.1457	18.4017	17.9348	17.0565	17.4063
	4.68345	18.9364	17.7246	17.0751	16.6537	16.8196	17.2819
	4.70258	18.4586	17.2478	18.0944	17.7519	16.7003	17.0514
	4.72197	18.4529	17.2171	17.9242	17.5494	16.6668	17.2246
	4.74095	18.7855	17.6965	17.755	17.3987	16.9679	17.426
	4.76022	18.459	17.3075	18.0812	17.7742	16.4953	16.9152
	4.77948	18.2549	17.1037	18.2876	17.9385	16.3157	16.8081
	4.79872	17.8852	16.7534	17.5762	17.2066	16.0826	16.4077
	4.81785	17.8009	16.6788	16.8402	16.4499	15.604	16.034
	4.83698	17.4058	16.3207	16.931	16.5675	15.5248	15.9811
	4.85652	17.4459	16.3374	17.4695	17.2107	15.9857	16.4324
	4.87538	17.9213	16.87	17.4603	17.1924	16.3969	16.857
	4.89478	17.7805	16.6577	17.3359	17.0932	16.1694	16.6588
	4.91383	17.7711	16.7259	16.9328	16.6474	15.9526	16.3511
	4.93308	17.4553	16.4069	16.772	16.4929	15.8495	16.3924
	4.95227	17.2131	16.1013	16.1966	15.8847	15.4671	15.959
	4.97148	16.8335	15.813	16.461	16.2016	15.1153	15.551
	4.99062	17.2083	16.1214	16.8022	16.5239	15.5393	15.9826
	5.00993	17.3774	16.1753	16.766	16.5074	16.1434	16.6351
	5.02892	17.6665	16.5293	16.4272	16.1772	15.8507	16.3779
	5.04815	17.2857	16.1809	16.3498	16.0709	15.5386	15.9769
	5.0674	16.7389	15.6927	16.178	15.8926	15.2548	15.7142
	5.08658	16.5368	15.3835	15.7923	15.4664	15.2422	15.7483
	5.10583	16.7196	15.5874	15.9715	15.6555	15.0561	15.5902
	5.12492	16.3309	15.1959	16.5317	16.1865	14.9637	15.5352
	5.1442	17.1865	15.9645	16.4705	16.2205	15.2485	15.8333
	5.1634	17.1408	15.9679	16.2165	15.9089	15.507	16.0939
	5.18253	16.8442	15.7828	16.2026	15.9112	15.5405	16.1665
	5.20173	16.7399	15.698	15.9617	15.6795	15.0818	15.7628
	5.22098	16.6184	15.5665	15.5128	15.2901	14.8533	15.5658
	5.24013	16.1892	14.9865	15.4519	15.1226	14.707	15.3124
	5.25932	16.6519	15.5194	16.3298	16.0375	14.6859	15.3907
	5.27847	16.9671	15.6621	16.2303	16.0787	15.1061	15.774
	5.29777	17.011	15.928	16.1764	15.8643	15.2405	15.902
	5.31688	16.7995	15.6601	16.2155	15.9275	15.1541	15.8073
	5.33618	16.4852	15.3827	15.6389	15.2304	14.1728	14.8709
	5.35543	16.5401	15.2561	14.9743	14.7461	14.7607	15.3733
	5.37462	16.7112	15.5181	14.9853	14.6512	14.2998	14.9503
	5.39375	16.3645	15.2067	16.2968	16.0017	14.744	15.3127
	5.41293	16.5443	15.3212	15.9416	15.5925	14.7771	15.4802
	5.43215	16.9706	15.7119	16.185	15.9508	15.0382	15.6873
	5.45132	16.694	15.4956	15.5154	15.2842	14.7108	15.2692
	5.4707	16.5161	15.3514	15.2196	14.9521	14.4917	15.1218
	5.48982	16.2491	14.9665	14.7682	14.4823	14.4547	15.075
	5.50908	16.1342	14.9001	15.1903	14.8868	13.9997	14.6211
	5.52823	15.8417	14.6568	15.649	15.4666	14.2625	14.752
	5.54727	16.3295	15.1863	15.8882	15.6045	14.7857	15.3494
	5.5666	16.7386	15.5886	15.8094	15.585	14.76	15.4743
	5.58587	16.1985	15.1859	15.3259	14.9454	14.6948	15.284
	5.6051	16.3238	15.1715	15.0547	14.7337	14.2815	14.8761
	5.6242	16.0619	14.8935	14.6488	14.2615	14.3941	15.0466
	5.64345	16.1607	14.9901	15.2526	14.9237	14.1891	14.8647
	5.66255	15.7238	14.6086	15.7325	15.4749	14.3653	15.0658
	5.68175	16.0708	14.9686	15.5671	15.2329	14.4991	15.1699
	5.70108	16.5324	15.4504	15.2163	14.8711	14.6578	15.3491
	5.72033	16.3593	15.2744	15.3133	14.8892	14.7508	15.4506
	5.73942	16.0932	14.9822	14.593	14.2262	14.1775	14.9321
	5.75872	16.0515	14.9325	14.4785	14.1084	14.0831	14.7532
	5.77788	20.4927	19.5727	19.8396	19.5488	19.0579	19.9302
	5.79702	19.9828	19.0913	19.072	18.9638	17.4423	18.1515
	5.81617	19.1116	18.1338	17.5723	17.3364	17.3263	18.1384
	5.83542	18.4952	17.5474	17.661	17.3849	16.5867	17.3516
	5.85463	18.4691	17.4839	17.4295	17.1219	16.1925	17.0362
	5.87378	18.2186	17.2493	17.8247	17.5003	16.5214	17.4934
	5.89303	19.0188	17.9961	17.7537	17.4874	17.0315	17.9501
	5.91228	18.4187	17.4683	17.4725	17.222	16.5959	17.4428
	5.93148	18.3319	17.4321	17.421	17.2147	16.1148	16.9348
	5.95063	17.6804	16.7916	16.943	16.6889	16.0112	16.8384
	5.96982	17.3111	16.4777	16.5025	16.2597	15.5495	16.2942
	5.98893	17.4507	16.5457	16.5245	16.2998	15.5856	16.2763
	6.00822	17.2714	16.5	17.2383	16.9559	15.6142	16.3885
	6.0275	18.0325	17.1107	17.0658	16.8695	16.1352	16.8395
	6.04667	17.9004	17.0422	17.4711	17.1922	15.9362	16.703
	6.06608	17.287	16.3075	17.1512	16.9523	15.9298	16.6453
	6.08505	17.0258	16.126	16.3198	16.0704	15.1335	15.8503
	6.10422	17.2286	16.3253	15.6463	15.4116	15.2901	16.0087
	6.12335	16.6654	15.8394	15.8511	15.6886	14.8049	15.5224
	6.14258	16.7633	15.9865	16.7335	16.5796	15.2295	15.9954
	6.16178	17.2095	16.466	16.3195	16.1513	15.3879	16.1226
	6.181	17.2244	16.5393	16.0916	15.8589	15.4787	16.1787
	6.20037	16.9234	16.2053	16.3766	16.2371	15.2506	16.0062
	6.21953	16.8499	16.0848	16.1706	16.0458	14.9411	15.6443
	6.23862	16.7722	16.0562	15.4996	15.5066	14.6641	15.3417
	6.25775	16.3833	15.5346	15.5078	15.4645	14.8853	15.6292
	6.2769	16.7035	15.905	16.0839	15.9942	14.96	15.7273
	6.29613	16.9756	16.1824	16.4557	16.4287	15.4326	15.9922
	6.31548	16.9831	16.1794	16.4606	16.4206	15.0272	15.7189
	6.3347	16.8948	16.1769	16.2835	16.2256	14.9517	15.5944
	6.35382	16.5882	15.864	15.3806	15.3531	14.6767	15.3154
	6.37305	16.2266	15.5215	15.6519	15.5944	14.2923	14.9622
	6.3922	16.0245	15.3942	15.0709	15.0617	14.3015	14.8891
	6.4114	16.275	15.6707	16.1586	16.1677	14.6294	15.2502
	6.43052	16.4286	15.7515	15.8367	15.7883	14.6959	15.431
	6.44987	16.3855	15.6581	15.7863	15.8098	14.619	15.2527
	6.46905	16.4499	15.6327	15.6245	15.6633	14.9729	15.6705
	6.4883	16.0596	15.2573	15.2562	15.3167	14.6518	15.2632
	6.50765	15.8717	15.2007	15.1425	15.3016	14.0609	14.7642
	6.52678	16.0988	15.2857	15.3423	15.465	14.2047	14.9222
	6.5458	15.8518	15.1518	15.4134	15.491	14.3312	14.9394
	6.56498	16.1842	15.4425	15.729	15.7148	14.9018	15.4782
	6.58423	15.8641	15.1211	15.5932	15.6373	14.4195	15.0586
	6.60353	16.2723	15.5761	15.3106	15.2722	14.5909	15.1291
	6.62267	16.0249	15.2393	14.9718	14.9909	14.4444	14.9389
	6.64182	15.5634	14.8441	15.1178	15.1073	13.4913	14.0405
	6.66102	15.7301	15.0058	14.8481	14.6817	14.1094	14.6109
	6.68017	15.5345	14.9005	15.7167	15.7618	14.4728	14.9988
	6.6993	15.6092	14.9335	15.6816	15.6691	14.5467	15.0085
	6.71852	16.1853	15.5018	15.879	15.9285	14.5054	15.1065
	6.7378	16.2111	15.6133	15.5848	15.4981	13.909	14.6545
	6.757	15.9248	15.2968	14.6214	14.6985	14.0967	14.6815
	6.77623	15.5259	14.8773	14.3874	14.4989	14.0277	14.606
	6.79533	15.6286	15.0319	14.5117	14.6271	13.9413	14.5248
	6.81477	15.2416	14.6489	15.2046	15.1899	14.1099	14.6752
	6.83378	15.7938	15.1013	14.9978	14.9913	14.5796	15.1996
	6.85295	15.928	15.3058	15.4618	15.4802	14.4171	15.057
	6.87228	16.0549	15.3922	15.2307	15.2373	14.3567	15.0237
	6.89148	15.7211	14.9874	15.1822	15.1952	14.2182	14.8277
	6.9107	15.1646	14.3297	14.4216	14.2789	13.523	14.208
	6.92987	15.3383	14.6048	14.816	14.6673	13.9628	14.6416

## Sheet: Figure_S8_b
		xAM SBR (dB)
	Time (min)	Sample 1 at 0.83 MPa						Sample 2 at 1.10 MPa						Sample 3 at 1.41 MPa						Sample 4 at 1.72 MPa						Sample 5 at 1.97 MPa						Sample 6 at 2.23 MPa
	0.01775	2.50802	2.23058	2.18239	1.97711	2.34234	1.86509	10.7964	7.54576	8.13996	8.247	8.49766	7.45823	16.3065	14.8174	15.287	14.4718	15.9058	14.6256	18.8158	18.1611	18.5553	17.801	18.5417	17.9151	20.3367	19.9977	20.7131	19.9063	19.437	19.3135	21.0811	20.6391	20.9816	20.4893	21.5266	20.5607
	0.036967	2.60963	2.19757	2.36981	1.85572	2.14942	1.92988	9.89673	7.09447	7.88782	7.80478	8.27445	7.2478	16.0398	14.8003	14.5601	13.7176	15.5389	14.1148	18.7091	18.0097	17.9958	17.3602	17.6761	17.2265	19.6357	19.0882	19.5447	18.7819	18.6244	18.761	20.226	19.9721	20.0908	19.5291	19.9849	19.1524
	0.05625	2.34663	1.95586	2.516	1.9179	2.39228	1.66441	9.68178	6.39641	8.03468	8.04262	8.46546	7.5419	15.8504	14.4108	14.3763	13.7264	15.2792	13.6883	18.6253	17.8753	17.5417	16.9941	17.4983	17.1238	19.4758	18.7703	19.2637	18.3842	17.9296	18.2011	19.3954	19.2223	19.7493	19.2224	19.4305	18.681
	0.0754	2.06198	2.23768	1.88573	1.51116	1.88122	1.19301	9.76963	6.52034	8.12511	7.79214	8.25174	7.1415	15.5464	14.183	14.1402	13.3469	15.0777	13.4416	18.0151	17.1707	17.3141	16.8104	16.7161	16.3538	19.1471	18.6195	19.134	18.3215	17.6699	18.0091	19.102	18.916	19.1121	18.5032	18.5206	17.8002
	0.094583	2.35117	1.5745	1.42977	0.959756	1.73594	0.842457	9.91307	6.51002	7.73363	7.66974	7.95966	6.67699	14.6173	13.3431	13.7432	12.9369	14.2504	12.6641	17.1703	16.3719	16.3616	15.9866	16.1033	15.6574	18.6511	18.186	18.0721	17.2261	17.2963	17.7608	18.305	18.1325	18.2286	17.7096	18.1726	17.4402
	0.1137	1.98684	2.09256	2.54959	1.96017	1.78088	0.91423	9.27139	5.55364	7.4025	7.35506	7.90859	6.7984	14.359	12.8938	13.8146	13.2353	14.3571	12.719	16.5144	15.7768	16.2524	15.8816	15.585	15.2042	18.1495	17.5215	17.3458	16.4672	16.2597	16.6326	17.9696	17.8103	17.9138	17.4152	18.0829	17.4624
	0.132967	2.82635	2.3606	2.20972	1.81389	2.06548	2.11712	9.74312	6.37896	7.32493	7.50176	7.91502	6.92451	14.8476	13.5904	13.5218	12.7813	14.4582	12.8321	16.8063	15.9957	16.1252	15.8142	15.9868	15.555	17.6699	17.1424	17.9432	17.1701	16.598	17.1012	18.064	17.8032	18.2136	17.6235	18.0051	17.3685
	0.1523	2.30718	1.94891	1.83487	1.53383	1.73123	1.86369	9.80231	6.562	7.47651	7.43248	7.89905	6.62696	14.3286	12.9141	14.0813	13.3707	14.3249	12.7489	17.2637	16.4491	16.4282	16.1339	15.9587	15.786	17.8271	17.2288	18.1945	17.4805	15.8375	16.427	18.0432	17.8003	18.1528	17.7268	18.1381	17.4218
	0.171333	2.69733	2.28193	2.61126	1.85927	1.95456	1.48806	9.47135	6.47436	7.80371	8.09982	7.6102	6.6547	15.3662	14.0259	13.5008	12.7356	14.719	13.1416	17.5903	16.854	16.8243	16.4832	16.2746	15.9351	18.2006	17.6151	18.1024	17.3424	16.6937	17.2527	18.2862	17.9976	18.2813	17.8781	17.8575	17.1456
	0.19055	2.30461	1.65633	2.11867	1.67282	2.35907	2.02698	9.74475	6.4233	7.30241	7.40602	7.67639	6.86228	14.8899	13.658	13.959	13.1944	14.5094	12.9615	17.638	16.8237	16.8146	16.5258	16.3404	15.9342	18.5613	18.1162	18.0822	17.4583	16.8101	17.3716	18.1119	17.7484	18.1374	17.694	17.4455	16.7432
	0.20975	2.92624	2.2039	2.09692	1.69425	2.15505	2.01347	9.25302	6.38672	7.45467	7.55659	7.97475	6.72283	14.8231	13.5254	13.7977	13.0585	14.4161	12.8144	16.9561	16.1922	16.6499	16.335	16.1131	15.8769	18.1775	17.6232	18.0727	17.3891	16.531	17.015	18.0967	17.7751	17.4524	17.0455	17.3174	16.606
	0.228933	2.22151	1.71042	2.47517	1.91492	2.00796	1.57775	9.72207	6.31539	7.15581	7.38972	7.62793	6.68724	14.5196	13.3813	13.4589	12.6947	13.5894	12.0299	16.4756	15.6492	15.9061	15.5462	15.3758	15.0906	17.4212	16.878	16.994	16.3964	16.2139	16.853	17.3231	17.1248	17.3357	16.9968	17.1367	16.4751
	0.248083	2.18626	1.80687	2.37415	1.68442	1.37447	1.00587	8.75528	5.73349	7.30145	7.42355	7.35849	6.29516	13.9802	12.7136	13.3605	12.5662	13.9891	12.5899	15.8283	15.0631	15.443	15.1629	14.7625	14.5298	17.2431	16.6749	17.3697	16.645	15.3628	16.0268	17.4088	17.2526	17.5783	17.1664	17.4358	16.7157
	0.267267	2.30639	1.88443	2.24615	1.51864	1.97079	1.44193	9.19386	5.9873	6.6913	6.76504	7.79033	6.72737	14.7471	13.5561	13.1733	12.2672	13.5952	12.1309	16.5929	15.8129	15.8384	15.6156	15.1873	14.9088	17.4633	17.0207	16.6247	16.1325	15.8625	16.537	17.2719	17.1887	17.1599	16.7316	17.5203	16.7914
	0.28655	2.68763	2.13796	2.11375	1.73274	2.13836	1.92651	9.47317	6.37213	6.74957	6.80816	8.19716	7.04578	14.3786	13.1545	13.599	12.805	14.1612	12.6421	16.9341	16.0282	16.1672	15.8025	15.3884	15.0761	17.3304	16.9175	17.3823	16.776	15.6307	16.3217	17.4661	17.4264	17.1997	16.7374	17.448	16.8062
	0.305717	2.23174	1.84841	2.76802	2.07685	1.701	1.13351	9.49855	6.62756	7.33091	7.65847	7.74172	6.63069	14.68	13.4476	13.3248	12.6673	14.4054	12.8983	16.9779	15.984	16.5749	16.1835	15.6716	15.2864	17.1857	16.6928	17.2502	16.6195	15.8713	16.5677	17.5241	17.5455	17.3487	16.9827	17.4709	16.6969
	0.3249	2.09464	1.89014	2.71819	2.04949	2.4696	2.30359	9.47232	6.39482	7.24883	7.32574	7.42201	6.48918	14.827	13.6569	13.739	12.9578	14.3087	12.9944	17.0998	16.0595	16.5107	16.0309	15.8625	15.5938	18.0756	17.4887	17.8016	17.1572	16.0107	16.662	17.2294	17.2234	17.5353	17.1823	17.0781	16.3842
	0.344167	2.25921	1.87377	2.50716	1.5247	2.09381	1.26431	9.41409	6.34978	7.24179	7.48946	7.89091	6.5838	14.2983	13.2958	13.7707	13.0104	14.1608	12.7672	17.0313	16.0229	16.1261	15.7363	15.6768	15.3244	18.2075	17.6668	17.4758	17.0025	15.8841	16.6941	17.5019	17.529	17.296	16.9008	16.6657	16.0367
	0.3633	2.11495	1.70008	2.10063	1.59312	2.14585	1.47961	8.99888	5.80884	7.56591	7.55675	7.88485	6.62497	14.6437	13.5252	13.0912	12.3427	13.9081	12.5318	16.4986	15.4957	15.9931	15.632	15.0581	14.7314	17.0715	16.4661	16.7554	16.1821	15.3316	16.039	16.7446	16.839	16.8036	16.3721	16.7643	16.1387
	0.382533	2.20132	2.00503	2.26277	2.23692	1.72026	1.06852	8.81446	5.56494	6.77621	6.77223	7.29675	6.32243	13.4207	12.454	13.1626	12.3939	13.8397	12.4822	15.9505	14.9316	15.2158	14.9367	14.7407	14.4835	16.366	15.8018	16.4736	15.9279	14.8068	15.5341	16.6915	16.7248	16.8696	16.3729	16.6584	16.0655
	0.401783	2.40073	1.87946	2.12452	1.54218	2.2465	1.30006	9.18636	5.94652	7.07048	7.32765	6.98557	6.37996	14.1661	13.0194	12.8862	12.0991	13.5342	12.1039	16.3228	15.204	15.8216	15.5024	14.9272	14.5696	16.5431	16.0426	16.5178	15.9255	15.129	15.8993	16.8093	16.8423	16.6257	16.1607	16.8457	16.1713
	0.420867	2.38192	2.27539	2.60071	2.05796	1.89114	1.6414	9.13435	5.61913	7.56359	7.50562	7.52587	6.34182	14.147	13.0167	13.641	12.9259	13.7479	12.3539	16.6302	15.3965	15.9673	15.5622	15.4753	15.2151	17.3134	16.761	17.158	16.5543	15.3788	16.0587	16.6961	16.7008	16.9505	16.5982	16.8404	16.2446
	0.440117	2.30424	2.14586	2.20678	1.74547	2.23975	1.89578	9.24471	6.04557	7.11153	7.4052	7.7301	6.58676	14.4794	13.354	13.2251	12.5804	14.0444	12.6483	17.0078	15.745	16.2834	15.8946	15.1333	14.891	17.3596	16.836	17.2039	16.6473	15.6076	16.3115	16.8239	16.8526	16.946	16.6058	16.5267	15.8382
	0.459367	2.4058	1.65022	2.51292	1.79676	2.21486	1.56339	9.29727	6.06075	7.38974	6.96347	8.05501	6.93198	14.4336	13.4768	13.3664	12.5327	14.175	12.7548	17.1151	15.9188	16.3366	16.1347	15.4707	15.2828	17.8178	17.377	17.2743	16.6717	15.7335	16.4768	17.1098	17.238	17.1786	16.8317	16.6936	16.048
	0.478667	2.36935	1.89251	2.13276	1.56375	2.26162	1.73096	9.15277	6.13889	7.29361	7.51763	8.06464	7.04953	14.2786	13.2367	13.2169	12.563	13.7324	12.3138	17.1388	15.7822	16.1877	16.05	15.5617	15.3759	17.4676	17.0406	17.3139	16.8842	15.5818	16.2793	16.7815	16.8094	16.8281	16.4157	16.4508	15.8773
	0.497733	2.39093	1.83441	1.95431	1.71092	2.0179	1.36942	9.32659	6.29043	7.14804	7.35482	7.67967	6.51931	13.9447	12.9096	13.0456	12.4364	13.5643	12.1434	16.4775	15.1873	15.3826	15.2352	14.62	14.5137	16.8019	16.3932	16.214	15.6064	15.5379	16.2631	16.1644	16.2928	16.3965	15.9986	16.4825	15.8764
	0.516917	2.55698	2.14371	2.19358	1.64395	2.05116	1.6087	8.54337	5.46953	7.42653	7.47856	7.31562	6.15618	14.2026	13.2069	13.2738	12.5657	13.6698	12.2523	16.0575	14.7042	15.0719	14.8459	14.3061	14.1054	16.4941	15.9619	16.2117	15.6829	14.7189	15.5693	16.0362	16.2618	16.5837	16.1245	16.6424	16.0766
	0.5362	1.97076	1.55207	2.48159	1.99981	1.84716	1.5617	9.31932	5.81178	6.65585	6.57709	7.61353	6.4273	13.9568	12.9326	12.7107	12.1558	13.1515	11.5966	16.3041	14.9316	15.0763	14.8355	14.4881	14.3186	16.6734	16.1268	16.1579	15.6968	14.8724	15.7059	16.423	16.5704	16.6326	16.2994	16.53	15.9629
	0.555317	2.60346	1.96035	2.24869	2.15759	1.8964	1.50078	8.84783	5.71756	7.3046	7.28029	7.59243	6.40921	13.8795	12.9093	12.813	12.2939	13.5968	12.1018	16.7405	15.3308	15.4974	15.2971	14.7757	14.5936	16.7887	16.3069	16.6742	16.2093	14.8385	15.6482	16.271	16.3958	16.3655	16.0697	16.8734	16.4237
	0.57455	2.90274	2.14693	2.16485	1.81854	1.80503	2.04994	9.36239	6.06796	7.43372	7.20945	7.62885	6.46812	14.4364	13.2959	13.043	12.4546	14.1589	12.7832	16.899	15.6211	15.58	15.2434	15.3077	14.9743	17.2166	16.8167	16.9704	16.4884	15.3244	16.1763	16.5486	16.6942	16.9806	16.738	16.6017	16.0826
	0.59375	2.24796	1.48361	2.35266	2.11352	1.92841	1.79113	8.96269	5.87075	7.15866	7.18399	7.58039	6.57547	14.2359	13.1538	13.2499	12.6097	13.7584	12.3744	16.9403	15.5824	16.3122	15.9919	15.0988	14.825	17.3471	16.9711	17.2791	16.8485	15.6401	16.5462	16.6304	16.8427	16.654	16.4122	16.8109	16.3781
	0.613083	2.2254	1.57958	2.15042	1.73789	2.09695	2.20102	9.13968	6.50983	7.41534	7.27451	7.60727	6.50654	13.9857	12.8696	13.102	12.5636	13.8592	12.4851	16.9977	15.6545	15.9808	15.6694	14.7433	14.4897	17.0307	16.5573	16.6533	16.1588	15.2741	16.0782	16.917	17.0881	16.7957	16.5637	15.9753	15.5454
	0.632167	1.38575	1.34621	2.2992	1.62973	2.03837	1.28819	9.06118	5.85502	7.13288	7.33808	7.75951	6.67896	13.7825	12.8244	12.4759	11.7569	13.3446	11.7972	16.4364	15.018	15.4798	15.2791	14.3974	14.0993	17.0433	16.5755	16.1919	15.7662	15.0798	16.0659	16.2774	16.4319	16.202	15.8986	16.277	15.8559
	0.651333	2.12838	1.88958	2.24907	1.87251	1.34873	1.12504	8.83022	5.60142	6.99014	7.2571	6.93517	6.08204	13.9334	12.8837	12.5876	12.0147	13.6795	12.2226	16.0615	14.7158	14.7348	14.4888	14.1586	13.8968	16.383	15.9743	16.1379	15.706	14.6905	15.6168	16.0552	16.1493	16.1664	15.8534	16.3544	15.9481
	0.670517	2.57273	1.84495	2.13582	1.63062	1.50403	1.39963	8.88096	5.84064	6.56225	6.80652	7.37502	6.29322	14.0542	12.9383	12.4837	11.941	13.6536	11.9883	15.8275	14.445	14.9721	14.5573	14.7071	14.3706	16.4665	16.0478	15.9758	15.5561	15.0759	15.9335	15.8998	16.167	16.1609	15.8298	16.1369	15.7353
	0.689733	2.60795	2.03182	2.69329	1.94891	1.7386	1.43615	9.0868	5.8476	6.77237	6.9111	7.69373	6.51159	13.7257	12.6353	12.8116	12.2532	13.623	12.0246	16.2726	14.894	15.486	15.3307	14.7309	14.3896	16.4146	16.0126	16.5667	16.0978	14.5228	15.3362	16.0444	16.1508	16.3104	16.105	16.6642	16.2478
	0.70895	2.60933	2.11114	2.21776	1.93396	2.03034	1.38764	8.75197	5.95906	7.14167	7.35231	7.45283	6.62181	14.2024	13.0211	12.3676	11.8738	13.2617	11.8413	16.8178	15.4838	15.5308	15.2042	15.1737	14.9501	16.9081	16.3668	16.524	16.0654	15.0455	16.0413	16.1931	16.3372	16.4765	16.2592	16.7885	16.2957
	0.728267	2.43757	1.95763	2.3842	2.03502	1.76614	1.29476	9.13455	6.12251	7.13869	7.49269	7.58927	6.51728	14.0794	13.1373	13.2677	12.702	13.8559	12.3328	16.9582	15.6608	15.6601	15.4081	15.0443	14.7958	16.9752	16.4888	16.7005	16.1781	15.3086	16.0975	16.1526	16.3976	16.5585	16.3813	16.5094	16.1132
	0.747367	2.19608	1.60237	2.13571	1.86615	2.23905	2.06584	8.99906	5.8901	7.45455	7.33802	7.7529	6.58421	14.1123	13.0116	13.1739	12.4527	13.6651	12.2816	16.6913	15.2803	15.4452	15.1218	14.9761	14.5878	17.1866	16.7122	16.6621	16.2029	15.376	16.2382	16.1562	16.4049	16.4189	16.3187	15.7165	15.3117
	0.76665	2.22088	1.89115	1.82529	1.81415	2.39648	1.65638	9.1634	6.15858	6.9832	6.9367	7.44566	6.28172	14.1546	13.1373	12.761	12.3373	13.6455	12.1882	16.2955	14.9422	15.2319	15.0148	14.4113	14.1003	16.7856	16.2857	16.111	15.7271	15.26	16.2137	15.8508	16.1198	15.9073	15.6898	15.9238	15.5962
	0.785767	2.14341	1.86034	2.26285	1.95817	1.98999	2.23433	9.00419	6.04904	7.00098	6.84341	6.76529	5.79749	13.7497	12.7303	12.3509	11.6754	12.923	11.6618	15.9122	14.5258	14.6413	14.2152	14.1069	13.8874	16.0596	15.5272	15.6572	15.2384	14.0303	15.0387	15.7838	16.0784	15.9335	15.6512	16.0325	15.6779
	0.8049	1.95924	1.61301	2.08615	1.69725	2.25802	1.87774	8.8052	5.6564	6.76079	6.95485	7.45235	6.40786	13.8727	13.0492	12.3494	11.6531	13.3247	11.7932	15.8961	14.657	14.7116	14.3901	14.6598	14.3337	16.0214	15.5524	15.6289	15.196	14.8101	15.7809	15.8736	16.0005	15.4434	15.2656	16.1101	15.6038
	0.824133	2.12888	2.07936	2.08701	1.72596	2.03217	1.85793	9.04776	6.03888	7.42452	7.20149	7.04305	6.18814	13.7061	12.7086	12.8578	12.1091	13.3445	11.8917	15.752	14.4894	14.8556	14.5774	14.0838	13.7945	16.3289	15.8651	15.9887	15.6152	14.5944	15.6029	15.5455	15.7986	16.0686	15.9384	16.4613	16.0403
	0.843367	2.38217	1.70589	2.96739	2.51732	2.00877	1.42656	8.87363	5.87458	7.09255	6.44097	7.52337	6.59333	13.9404	12.9964	12.6316	12.0102	13.7301	12.3116	16.6485	15.3804	15.3569	15.0966	14.811	14.3693	16.2864	15.8074	16.4513	16.0206	14.4292	15.5169	15.9372	16.153	16.4517	16.315	16.6558	16.0885
	0.8626	2.41673	2.07418	2.28727	1.88367	2.24093	1.66754	9.25989	5.93207	7.40855	7.16172	7.51682	6.88034	14.0979	13.1476	13.0342	12.4841	13.6352	12.349	16.5083	15.2722	15.682	15.4535	15.1227	14.7965	17.041	16.5097	16.3166	16.0149	14.8162	15.8678	16.1782	16.3505	16.4965	16.349	16.4403	15.8297
	0.881733	2.28216	1.85624	2.2605	1.79212	2.37339	2.10462	9.09427	6.19957	7.48046	7.42944	7.19379	6.25331	13.9962	12.9089	12.9217	12.157	13.5749	12.3136	16.5162	15.2147	15.4795	15.142	14.9427	14.6078	16.9012	16.3747	15.8669	15.5457	14.977	15.992	16.117	16.3057	16.245	16.2407	15.8937	15.4003
	0.900967	1.69166	1.1272	1.62284	1.28384	1.68956	1.10666	8.76879	5.91103	6.65425	6.63796	7.56178	6.52972	13.6554	12.6319	12.8783	12.4654	13.0595	11.6301	16.145	14.9692	15.1137	14.7972	14.5924	14.3787	16.837	16.4231	15.8426	15.4876	14.7658	15.798	15.7583	16.0343	15.7776	15.702	15.7727	15.2855
	0.920133	2.32209	1.56609	2.32786	1.91928	1.63179	1.0686	8.88349	5.74908	6.90785	6.61229	7.36543	6.27802	13.84	12.8651	12.8296	12.1349	13.6241	12.3744	15.89	14.6806	14.5603	14.201	14.4763	14.0633	16.0356	15.555	15.3394	14.8897	13.8963	14.9898	15.5773	15.7564	15.8613	15.7407	16.1601	15.628
	0.939267	2.46654	1.68585	1.7583	1.28016	1.45443	0.969573	8.64746	5.83371	6.56108	5.85804	7.25036	6.26851	13.659	12.5077	12.3726	11.8534	12.9419	11.6111	16.1612	14.7859	14.8815	14.6998	14.4953	14.2666	16.1715	15.7083	15.8811	15.5476	14.425	15.3608	15.4393	15.604	15.6809	15.5672	15.7861	15.2944
	0.9586	2.31676	1.85388	2.40707	1.75948	1.67879	1.40792	8.62827	5.91643	7.01598	6.87434	7.1993	6.27632	13.6944	12.7358	13.1703	12.6343	13.0611	11.8253	16.043	14.6997	15.0274	14.7369	14.16	13.8084	15.8621	15.3259	15.9473	15.579	14.1666	15.1558	15.4297	15.6348	15.8779	15.7556	16.2244	15.7564
	0.977667	2.57501	2.06292	2.36736	1.82957	2.1011	1.79927	8.81631	5.96265	6.99193	6.77017	7.18084	5.85827	13.8145	12.8863	12.7384	12.0972	13.1264	11.8001	16.2571	14.9965	15.4238	15.0588	14.7476	14.3702	16.2836	15.8193	16.0554	15.7564	14.4827	15.5292	15.4237	15.5679	16.2098	16.1896	16.4069	15.8502
	0.996933	2.24404	1.76378	2.25282	1.71223	1.5433	1.45902	8.77374	5.79799	7.16272	7.00674	7.41073	6.29978	14.0157	13.1147	13.2467	12.7158	13.5501	12.2711	16.6561	15.3966	15.701	15.4067	14.8537	14.6083	16.7694	16.1281	16.3786	16.0585	14.966	16.0689	16.2242	16.3501	16.1636	16.1402	16.2461	15.8132
	1.01638	2.57295	2.19642	2.51843	1.9842	2.195	1.92095	9.27102	6.24682	6.87954	6.79914	7.69789	6.41876	14.2477	13.3497	12.8843	12.3096	13.5078	12.2748	16.6326	15.3796	15.3081	14.9969	15.0804	14.709	16.7848	16.369	16.5057	16.1806	15.153	16.2943	16.0742	16.2315	16.1316	15.9871	15.5936	15.1288
	1.0354	1.93809	1.74307	2.37697	1.8131	2.18293	1.80269	8.75349	5.76668	7.19519	6.88954	7.29423	6.39751	13.8552	12.9512	12.4517	11.9418	13.263	11.9498	16.2339	15.0127	15.0558	14.7565	14.4669	14.0252	16.4579	15.8875	15.6545	15.3513	14.8634	15.9645	15.2233	15.3906	15.6015	15.5669	15.9638	15.4461
	1.05455	2.0464	1.72054	2.18632	1.7007	1.55645	1.26498	8.40704	5.50587	7.23309	7.16657	7.14126	5.96275	13.4022	12.3543	12.47	12.1368	13.3719	12.081	15.6363	14.3208	15.0499	14.6424	13.983	13.6182	15.8056	15.361	15.2912	15.0313	13.9468	15.0897	15.1114	15.3278	15.6422	15.6659	15.7361	15.2371
	1.07372	1.93478	1.62502	1.57176	1.12274	2.1934	2.0721	8.03373	5.21287	7.23725	6.98527	7.29936	6.47978	14.1001	13.1682	11.936	11.2749	13.0412	11.7396	15.52	14.3252	14.7988	14.4835	14.3303	14.0892	15.6808	15.1101	15.3139	14.9713	14.163	15.2903	15.1664	15.4957	15.201	15.2269	16.0165	15.5141
	1.09298	2.47823	1.97693	2.37901	2.11503	1.74344	1.91653	8.74878	5.94809	7.48021	6.88612	7.13287	6.20387	14.0793	13.1116	12.8401	12.2727	13.5229	12.1165	15.8024	14.571	14.9367	14.7071	13.8809	13.4317	15.9519	15.4261	15.7683	15.4646	13.801	14.8756	15.4389	15.6882	15.6761	15.6396	16.298	15.886
	1.11213	2.73255	2.35313	2.50888	1.98486	1.99192	2.07628	8.86921	5.96202	7.2036	7.24647	7.23348	6.13697	13.9447	13.0243	12.3118	11.7941	13.2973	11.9434	16.356	15.2756	15.1717	14.8517	14.5817	14.1471	15.9953	15.5686	15.639	15.2102	14.504	15.7035	15.9019	16.0248	16.2371	16.238	16.5536	16.109
	1.13135	1.88324	1.69593	2.29086	1.91338	2.26571	2.01418	8.98497	5.86173	7.36254	7.08582	7.42939	6.4142	13.7463	12.8347	12.9633	12.3053	13.3688	12.1397	16.3709	15.213	15.1808	14.8237	14.976	14.5326	16.6643	16.2093	16.1946	15.9059	14.6325	15.6247	16.024	16.2183	16.3616	16.354	16.3558	15.924
	1.1507	2.05985	1.6041	2.05175	2.27469	2.17119	1.95333	8.79715	5.99589	7.07175	6.86181	7.44247	6.39498	14.1665	13.3784	12.9198	12.406	13.2721	11.9505	16.0729	14.8478	15.4664	15.1434	14.8274	14.3482	16.3227	15.8805	15.8979	15.5713	14.7199	15.8406	16.0573	16.2948	16.2088	16.2362	15.6323	15.1948

## Sheet: Figure_S8_c
		xAM SBR (dB)
	Time (min)	Same sample						Separate samples
	0.01775	2.1442	1.73629	2.03682	1.82094	1.97705	1.36176	2.50802	2.23058	2.18239	1.97711	2.34234	1.86509
	0.036967	1.81373	1.16333	1.79689	1.35252	1.67381	1.26613	2.60963	2.19757	2.36981	1.85572	2.14942	1.92988
	0.05625	2.1288	1.32003	1.81865	1.59377	1.35839	1.02837	2.34663	1.95586	2.516	1.9179	2.39228	1.66441
	0.0754	2.63828	1.63273	1.40655	1.0569	1.72643	1.35977	2.06198	2.23768	1.88573	1.51116	1.88122	1.19301
	0.094583	2.15532	1.40382	1.8789	2.22279	1.36958	1.11407	2.35117	1.5745	1.42977	0.959756	1.73594	0.842457
	0.1137	1.98336	1.38335	2.527	1.97426	1.43222	1.07563	1.98684	2.09256	2.54959	1.96017	1.78088	0.91423
	0.132967	2.1251	1.45303	1.87981	1.46693	1.74062	1.4026	2.82635	2.3606	2.20972	1.81389	2.06548	2.11712
	0.1523	2.3635	1.79769	1.99778	2.18501	1.45562	1.43049	2.30718	1.94891	1.83487	1.53383	1.73123	1.86369
	0.171333	2.19017	1.5103	1.58531	1.64667	1.24534	0.973661	2.69733	2.28193	2.61126	1.85927	1.95456	1.48806
	0.19055	1.83852	1.23144	2.54765	1.8317	0.838435	0.79534	2.30461	1.65633	2.11867	1.67282	2.35907	2.02698
	0.20975	2.0435	1.43291	1.098	1.07927	1.33672	1.17882	2.92624	2.2039	2.09692	1.69425	2.15505	2.01347
	0.228933	1.64834	1.26763	2.0008	1.64863	1.12953	0.958257	2.22151	1.71042	2.47517	1.91492	2.00796	1.57775
	0.248083	1.92327	1.52071	1.71141	1.58157	1.77143	1.3343	2.18626	1.80687	2.37415	1.68442	1.37447	1.00587
	0.267267	2.1731	1.61841	2.33506	1.60237	1.0072	1.26226	2.30639	1.88443	2.24615	1.51864	1.97079	1.44193
	0.28655	2.31961	1.52407	1.93553	1.54526	1.54852	1.25569	2.68763	2.13796	2.11375	1.73274	2.13836	1.92651
	0.305717	1.86391	1.22505	2.23492	1.97929	1.39545	1.00629	2.23174	1.84841	2.76802	2.07685	1.701	1.13351
	0.3249	1.84071	1.01531	1.30319	1.06544	1.375	1.50637	2.09464	1.89014	2.71819	2.04949	2.4696	2.30359
	0.344167	2.11776	1.69196	1.3566	1.06597	1.48051	1.07275	2.25921	1.87377	2.50716	1.5247	2.09381	1.26431
	0.3633	2.13813	1.41503	2.34905	1.88022	1.25953	0.995196	2.11495	1.70008	2.10063	1.59312	2.14585	1.47961
	0.382533	1.87119	1.32056	1.72583	1.31644	1.63485	1.3077	2.20132	2.00503	2.26277	2.23692	1.72026	1.06852
	0.401783	2.05881	1.53086	1.97533	1.98599	1.38008	1.30913	2.40073	1.87946	2.12452	1.54218	2.2465	1.30006
	0.420867	1.89739	1.56699	1.52281	1.60261	1.53076	1.29637	2.38192	2.27539	2.60071	2.05796	1.89114	1.6414
	0.440117	2.06325	1.45629	1.51983	1.31526	1.23876	1.33062	2.30424	2.14586	2.20678	1.74547	2.23975	1.89578
	0.459367	2.12996	1.06203	1.58382	1.38453	1.24842	0.967854	2.4058	1.65022	2.51292	1.79676	2.21486	1.56339
	0.478667	1.71016	0.944597	1.07305	1.04423	1.44669	0.868529	2.36935	1.89251	2.13276	1.56375	2.26162	1.73096
	0.497733	1.74697	0.918272	1.67788	1.57291	0.940699	0.788922	2.39093	1.83441	1.95431	1.71092	2.0179	1.36942
	0.516917	1.90617	1.30535	2.31353	1.80316	1.74872	1.33322	2.55698	2.14371	2.19358	1.64395	2.05116	1.6087
	0.5362	2.37434	1.59748	1.84944	1.57576	1.64988	1.42965	1.97076	1.55207	2.48159	1.99981	1.84716	1.5617
	0.555317	2.13939	1.39188	1.85225	1.66396	1.59678	1.46569	2.60346	1.96035	2.24869	2.15759	1.8964	1.50078
	0.57455	1.79714	1.24179	1.34601	1.21307	1.24789	1.27245	2.90274	2.14693	2.16485	1.81854	1.80503	2.04994
	0.59375	2.07444	1.19213	1.37465	1.08833	1.46771	1.26452	2.24796	1.48361	2.35266	2.11352	1.92841	1.79113
	0.613083	1.74585	1.04191	1.46235	0.965385	1.59476	1.57767	2.2254	1.57958	2.15042	1.73789	2.09695	2.20102
	0.632167	2.18774	1.01144	2.0603	1.40167	1.32462	1.34968	1.38575	1.34621	2.2992	1.62973	2.03837	1.28819
	0.651333	1.42152	1.39456	1.99113	1.93982	1.30119	0.962634	2.12838	1.88958	2.24907	1.87251	1.34873	1.12504
	0.670517	1.76067	1.2708	1.7371	1.53386	2.03784	1.61529	2.57273	1.84495	2.13582	1.63062	1.50403	1.39963
	0.689733	1.95551	1.56675	2.13244	2.36536	1.38349	1.05628	2.60795	2.03182	2.69329	1.94891	1.7386	1.43615
	0.70895	1.64864	1.27983	1.64262	1.54298	1.06864	1.13495	2.60933	2.11114	2.21776	1.93396	2.03034	1.38764
	0.728267	1.77688	0.937605	1.65969	1.436	1.23282	0.896386	2.43757	1.95763	2.3842	2.03502	1.76614	1.29476
	0.747367	1.74065	1.28047	1.25173	1.09241	1.41659	1.22164	2.19608	1.60237	2.13571	1.86615	2.23905	2.06584
	0.76665	1.69071	1.06317	1.866	1.64074	1.2814	0.701244	2.22088	1.89115	1.82529	1.81415	2.39648	1.65638
	0.785767	2.55357	1.54131	1.85627	1.3082	1.41319	1.38098	2.14341	1.86034	2.26285	1.95817	1.98999	2.23433
	0.8049	2.18929	1.39711	1.12723	1.22149	1.56535	1.21329	1.95924	1.61301	2.08615	1.69725	2.25802	1.87774
	0.824133	1.92305	1.59161	2.06906	1.93044	1.46491	1.31474	2.12888	2.07936	2.08701	1.72596	2.03217	1.85793
	0.843367	1.80798	1.28145	1.62478	1.31581	1.28076	1.095	2.38217	1.70589	2.96739	2.51732	2.00877	1.42656
	0.8626	1.60086	1.21184	1.87851	1.47233	1.55118	1.28636	2.41673	2.07418	2.28727	1.88367	2.24093	1.66754
	0.881733	1.59672	1.27586	2.094	1.78057	1.57397	0.953415	2.28216	1.85624	2.2605	1.79212	2.37339	2.10462
	0.900967	1.32396	1.04343	1.83781	1.67452	1.14135	0.962848	1.69166	1.1272	1.62284	1.28384	1.68956	1.10666
	0.920133	1.50155	1.15417	1.61677	1.08698	1.25927	1.29989	2.32209	1.56609	2.32786	1.91928	1.63179	1.0686
	0.939267	2.33158	1.73144	1.92028	1.30265	1.61001	1.47405	2.46654	1.68585	1.7583	1.28016	1.45443	0.969573
	0.9586	1.80861	1.17369	1.84909	1.38595	1.73968	1.64882	2.31676	1.85388	2.40707	1.75948	1.67879	1.40792
	0.977667	2.09481	1.55175	2.32283	1.82013	1.74663	1.49052	2.57501	2.06292	2.36736	1.82957	2.1011	1.79927
	0.996933	1.70028	0.829345	1.44227	0.704891	1.51362	1.0887	2.24404	1.76378	2.25282	1.71223	1.5433	1.45902
	1.01638	1.84758	1.38099	1.65045	1.3403	1.16315	0.832688	2.57295	2.19642	2.51843	1.9842	2.195	1.92095
	1.0354	1.71915	1.62755	1.24355	1.15943	1.53942	1.54263	1.93809	1.74307	2.37697	1.8131	2.18293	1.80269
	1.05455	1.91454	1.53396	1.67278	1.67485	1.60926	1.07474	2.0464	1.72054	2.18632	1.7007	1.55645	1.26498
	1.07372	1.84295	1.54119	1.69233	1.53424	1.46189	1.03249	1.93478	1.62502	1.57176	1.12274	2.1934	2.0721
	1.09298	1.86133	1.51662	2.18192	1.40847	1.58547	1.3305	2.47823	1.97693	2.37901	2.11503	1.74344	1.91653
	1.11213	1.97263	1.63343	1.50309	1.47102	1.34658	1.04941	2.73255	2.35313	2.50888	1.98486	1.99192	2.07628
	1.13135	1.36938	1.25433	1.44329	1.24274	1.41573	1.17346	1.88324	1.69593	2.29086	1.91338	2.26571	2.01418
	1.1507	1.37648	1.01792	1.7164	1.11813	1.32491	0.639072	2.05985	1.6041	2.05175	2.27469	2.17119	1.95333
	1.16992	8.69348	7.1368	8.5123	7.69946	7.95288	6.95679	10.7964	7.54576	8.13996	8.247	8.49766	7.45823
	1.18898	8.12145	6.6967	7.84447	7.06814	7.98789	7.0137	9.89673	7.09447	7.88782	7.80478	8.27445	7.2478
	1.20808	8.63287	6.67538	7.42916	6.88308	7.51476	6.43554	9.68178	6.39641	8.03468	8.04262	8.46546	7.5419
	1.22732	8.05937	6.52166	8.47573	7.59542	7.00077	6.31215	9.76963	6.52034	8.12511	7.79214	8.25174	7.1415
	1.2465	8.28195	6.878	8.45913	7.8279	7.02297	6.59097	9.91307	6.51002	7.73363	7.66974	7.95966	6.67699
	1.26562	7.97443	6.33556	7.9924	7.102	7.25444	6.21751	9.27139	5.55364	7.4025	7.35506	7.90859	6.7984
	1.285	8.14893	6.65045	7.59102	6.82403	7.11871	6.51348	9.74312	6.37896	7.32493	7.50176	7.91502	6.92451
	1.30415	8.27064	6.73282	7.39957	6.55967	7.60818	6.77352	9.80231	6.562	7.47651	7.43248	7.89905	6.62696
	1.32335	7.85506	6.59384	7.46149	7.03244	7.11792	6.18764	9.47135	6.47436	7.80371	8.09982	7.6102	6.6547
	1.34247	8.1982	6.58014	7.94881	7.21129	6.47262	5.54898	9.74475	6.4233	7.30241	7.40602	7.67639	6.86228
	1.36168	7.74181	6.33831	7.88124	7.41704	6.27544	5.78126	9.25302	6.38672	7.45467	7.55659	7.97475	6.72283
	1.38088	7.80744	6.41774	7.98606	7.22781	6.98336	6.18341	9.72207	6.31539	7.15581	7.38972	7.62793	6.68724
	1.40005	7.81585	6.41707	7.70779	7.29074	7.1606	6.381	8.75528	5.73349	7.30145	7.42355	7.35849	6.29516
	1.41937	7.86277	6.56289	7.7275	7.07102	6.55285	6.07107	9.19386	5.9873	6.6913	6.76504	7.79033	6.72737
	1.43853	7.96225	6.52002	7.53493	6.81719	7.28755	6.44958	9.47317	6.37213	6.74957	6.80816	8.19716	7.04578
	1.45777	7.99977	6.3018	7.53495	7.1153	7.18301	6.40816	9.49855	6.62756	7.33091	7.65847	7.74172	6.63069
	1.47692	8.12097	6.53051	7.3107	6.71869	6.80435	6.34792	9.47232	6.39482	7.24883	7.32574	7.42201	6.48918
	1.4961	7.63502	6.09549	6.88636	6.32472	6.77259	6.15226	9.41409	6.34978	7.24179	7.48946	7.89091	6.5838
	1.5153	7.63578	6.12099	7.34865	6.85957	7.20646	6.45725	8.99888	5.80884	7.56591	7.55675	7.88485	6.62497
	1.53448	7.91739	6.72573	7.83277	7.29278	6.39151	6.05159	8.81446	5.56494	6.77621	6.77223	7.29675	6.32243
	1.55367	8.05506	6.52065	7.95095	7.46559	6.87456	6.34025	9.18636	5.94652	7.07048	7.32765	6.98557	6.37996
	1.57298	7.88469	6.47034	7.46203	7.0127	6.43386	6.06711	9.13435	5.61913	7.56359	7.50562	7.52587	6.34182
	1.59232	7.88682	6.2537	7.59305	6.96484	6.58193	6.24594	9.24471	6.04557	7.11153	7.4052	7.7301	6.58676
	1.6114	7.53431	6.07077	7.03817	6.53542	7.00196	6.56429	9.29727	6.06075	7.38974	6.96347	8.05501	6.93198
	1.63042	7.76715	6.37821	6.88252	6.33451	6.54532	5.98228	9.15277	6.13889	7.29361	7.51763	8.06464	7.04953
	1.64968	7.74653	5.91068	7.42573	6.75363	6.9618	6.43351	9.32659	6.29043	7.14804	7.35482	7.67967	6.51931
	1.6689	7.70805	6.22396	6.9304	6.63325	6.91106	6.20613	8.54337	5.46953	7.42653	7.47856	7.31562	6.15618
	1.68813	7.84873	6.44497	7.54756	7.26834	7.00717	6.52488	9.31932	5.81178	6.65585	6.57709	7.61353	6.4273
	1.70738	7.49431	6.13449	7.39378	6.94165	7.02062	6.58864	8.84783	5.71756	7.3046	7.28029	7.59243	6.40921
	1.72662	8.1196	6.82105	7.48329	7.0819	6.4237	6.01602	9.36239	6.06796	7.43372	7.20945	7.62885	6.46812
	1.7458	7.42574	5.79767	7.29818	6.88237	6.41135	5.92852	8.96269	5.87075	7.15866	7.18399	7.58039	6.57547
	1.7649	7.42905	5.99358	7.30592	6.79021	6.34111	5.92103	9.13968	6.50983	7.41534	7.27451	7.60727	6.50654
	1.78407	7.43821	5.8361	7.27255	6.50037	6.37146	5.96421	9.06118	5.85502	7.13288	7.33808	7.75951	6.67896
	1.80338	7.91323	6.46447	7.55041	6.85166	6.81391	6.33064	8.83022	5.60142	6.99014	7.2571	6.93517	6.08204
	1.82252	7.9802	6.46139	7.2126	6.31135	6.57164	6.33471	8.88096	5.84064	6.56225	6.80652	7.37502	6.29322
	1.8418	7.60507	6.54396	7.51191	6.87421	6.42639	6.12916	9.0868	5.8476	6.77237	6.9111	7.69373	6.51159
	1.86113	7.44669	6.26571	7.34535	6.83121	6.38876	6.2808	8.75197	5.95906	7.14167	7.35231	7.45283	6.62181
	1.88027	7.68034	6.38148	6.75862	6.3716	6.22842	5.87901	9.13455	6.12251	7.13869	7.49269	7.58927	6.51728
	1.89937	7.66569	5.96458	6.95843	6.36742	6.50172	6.18712	8.99906	5.8901	7.45455	7.33802	7.7529	6.58421
	1.91857	7.29006	6.10505	7.39054	6.8975	6.30086	5.96796	9.1634	6.15858	6.9832	6.9367	7.44566	6.28172
	1.93777	7.46671	5.97152	7.17244	6.85414	6.51228	6.11295	9.00419	6.04904	7.00098	6.84341	6.76529	5.79749
	1.95707	7.72302	6.62541	7.1451	6.61835	6.22696	5.81935	8.8052	5.6564	6.76079	6.95485	7.45235	6.40786
	1.9762	7.91891	6.28398	7.63021	6.93723	6.88717	6.49202	9.04776	6.03888	7.42452	7.20149	7.04305	6.18814
	1.9954	7.45824	6.05985	7.33064	6.86572	6.49412	5.88145	8.87363	5.87458	7.09255	6.44097	7.52337	6.59333
	2.01452	7.6619	6.23	6.76216	6.48963	6.23793	5.8943	9.25989	5.93207	7.40855	7.16172	7.51682	6.88034
	2.03377	7.65832	6.26773	6.77171	6.10695	5.7853	5.49539	9.09427	6.19957	7.48046	7.42944	7.19379	6.25331
	2.05293	7.4639	5.78389	7.13396	6.68574	6.36766	6.07111	8.76879	5.91103	6.65425	6.63796	7.56178	6.52972
	2.07217	7.97598	6.26913	7.12098	6.6767	6.52836	6.06994	8.88349	5.74908	6.90785	6.61229	7.36543	6.27802
	2.09135	7.85551	6.62609	7.89396	7.29138	6.67288	6.36455	8.64746	5.83371	6.56108	5.85804	7.25036	6.26851
	2.11098	7.77281	6.36364	7.47448	6.90419	7.1031	6.37432	8.62827	5.91643	7.01598	6.87434	7.1993	6.27632
	2.12985	7.75681	6.17065	7.35625	6.81363	6.14214	5.83674	8.81631	5.96265	6.99193	6.77017	7.18084	5.85827
	2.14902	7.57763	6.36083	7.2891	6.97117	6.38768	6.1416	8.77374	5.79799	7.16272	7.00674	7.41073	6.29978
	2.16823	7.75141	6.25851	7.38498	6.91148	6.5412	6.03629	9.27102	6.24682	6.87954	6.79914	7.69789	6.41876
	2.18728	7.34822	6.04455	7.57282	7.16174	6.36045	5.94722	8.75349	5.76668	7.19519	6.88954	7.29423	6.39751
	2.20648	7.15985	6.04202	7.59886	7.24239	6.69299	6.22437	8.40704	5.50587	7.23309	7.16657	7.14126	5.96275
	2.22568	7.6563	6.18011	7.04122	6.79331	6.34761	6.07887	8.03373	5.21287	7.23725	6.98527	7.29936	6.47978
	2.24495	7.31142	5.93566	7.20474	6.80484	6.64154	6.24732	8.74878	5.94809	7.48021	6.88612	7.13287	6.20387
	2.2642	7.67672	6.36097	7.20798	6.78138	6.38309	6.09481	8.86921	5.96202	7.2036	7.24647	7.23348	6.13697
	2.28343	7.78977	6.2058	6.8498	6.23784	6.13884	5.45829	8.98497	5.86173	7.36254	7.08582	7.42939	6.4142
	2.30263	7.75373	6.24098	6.99416	6.61122	6.17514	5.7062	8.79715	5.99589	7.07175	6.86181	7.44247	6.39498
	2.32177	15.9554	14.05	15.0744	14.2465	14.5677	13.958	16.3065	14.8174	15.287	14.4718	15.9058	14.6256
	2.34095	15.2342	13.3887	14.3689	13.4383	13.8459	13.2307	16.0398	14.8003	14.5601	13.7176	15.5389	14.1148
	2.3602	15.0347	13.1103	13.5903	12.7973	13.1255	12.4978	15.8504	14.4108	14.3763	13.7264	15.2792	13.6883
	2.37938	14.42	12.4213	14.0512	13.228	13.3495	12.7958	15.5464	14.183	14.1402	13.3469	15.0777	13.4416
	2.39865	14.7955	12.7723	14.2692	13.6084	12.8994	12.2139	14.6173	13.3431	13.7432	12.9369	14.2504	12.6641
	2.41782	14.651	12.7296	13.9985	13.3192	13.0119	12.2642	14.359	12.8938	13.8146	13.2353	14.3571	12.719
	2.43702	14.6605	12.7349	13.4341	12.6923	12.5511	12.0216	14.8476	13.5904	13.5218	12.7813	14.4582	12.8321
	2.45617	14.5266	12.7749	13.8041	12.9917	12.6912	12.2279	14.3286	12.9141	14.0813	13.3707	14.3249	12.7489
	2.47535	14.5064	12.5368	13.3807	12.6245	12.4619	12.1283	15.3662	14.0259	13.5008	12.7356	14.719	13.1416
	2.4946	14.1439	12.1784	13.0581	12.4411	12.2878	11.8711	14.8899	13.658	13.959	13.1944	14.5094	12.9615
	2.51373	14.485	12.4459	13.2537	12.6531	12.1336	11.8413	14.8231	13.5254	13.7977	13.0585	14.4161	12.8144
	2.53297	14.1485	12.2038	13.5189	12.8671	12.8931	12.5332	14.5196	13.3813	13.4589	12.6947	13.5894	12.0299
	2.55228	14.0731	12.2769	13.4419	12.7078	12.4632	12.1735	13.9802	12.7136	13.3605	12.5662	13.9891	12.5899
	2.57143	14.5269	12.4743	13.3328	12.7218	13.0366	12.6959	14.7471	13.5561	13.1733	12.2672	13.5952	12.1309
	2.5905	14.1027	12.221	12.6828	12.1326	12.4514	12.1446	14.3786	13.1545	13.599	12.805	14.1612	12.6421
	2.60975	14.4169	12.485	12.9535	12.3523	12.4552	12.1897	14.68	13.4476	13.3248	12.6673	14.4054	12.8983
	2.62895	14.2206	12.3372	13.0361	12.4369	12.4704	12.0465	14.827	13.6569	13.739	12.9578	14.3087	12.9944
	2.64813	13.655	11.6785	12.9227	12.2798	11.9514	11.6771	14.2983	13.2958	13.7707	13.0104	14.1608	12.7672
	2.66742	13.8077	11.8947	12.8114	12.1929	12.3992	12.0247	14.6437	13.5252	13.0912	12.3427	13.9081	12.5318
	2.6867	14.061	12.1184	13.1781	12.5275	12.2642	11.969	13.4207	12.454	13.1626	12.3939	13.8397	12.4822
	2.70587	13.9722	12.0088	13.1577	12.5336	12.3301	12.15	14.1661	13.0194	12.8862	12.0991	13.5342	12.1039
	2.7249	13.8818	11.9256	13.6942	13.0559	12.3641	12.0731	14.147	13.0167	13.641	12.9259	13.7479	12.3539
	2.7442	13.9226	11.9346	13.1574	12.4511	11.9198	11.627	14.4794	13.354	13.2251	12.5804	14.0444	12.6483
	2.76342	13.6099	11.7144	12.8758	12.0552	12.174	11.8314	14.4336	13.4768	13.3664	12.5327	14.175	12.7548
	2.78253	14.0874	12.0392	12.8208	12.1454	12.1454	11.7099	14.2786	13.2367	13.2169	12.563	13.7324	12.3138
	2.8018	13.6984	11.7896	12.9262	12.2207	12.0025	11.4793	13.9447	12.9096	13.0456	12.4364	13.5643	12.1434
	2.82117	13.6906	11.7602	13.6655	13.1551	11.7226	11.3719	14.2026	13.2069	13.2738	12.5657	13.6698	12.2523
	2.84043	13.7289	11.7243	13.2995	12.5485	12.3038	11.8922	13.9568	12.9326	12.7107	12.1558	13.1515	11.5966
	2.85948	13.8072	11.8089	13.3862	12.6187	12.2028	11.5681	13.8795	12.9093	12.813	12.2939	13.5968	12.1018
	2.87853	14.2297	12.2899	13.1625	12.533	12.0383	11.663	14.4364	13.2959	13.043	12.4546	14.1589	12.7832
	2.8978	13.5768	11.3586	12.9877	12.289	12.1444	11.6007	14.2359	13.1538	13.2499	12.6097	13.7584	12.3744
	2.91693	13.5786	11.6482	12.7449	12.0627	11.9418	11.3185	13.9857	12.8696	13.102	12.5636	13.8592	12.4851
	2.9362	13.5722	11.6356	13.0829	12.4974	12.0478	11.5227	13.7825	12.8244	12.4759	11.7569	13.3446	11.7972
	2.95543	13.5834	11.6302	13.1434	12.4492	12.2844	11.6062	13.9334	12.8837	12.5876	12.0147	13.6795	12.2226
	2.97462	13.9518	11.9473	13.4396	12.9714	12.2952	11.8753	14.0542	12.9383	12.4837	11.941	13.6536	11.9883
	2.99377	13.8477	11.7951	13.0189	12.3779	12.4679	12.0543	13.7257	12.6353	12.8116	12.2532	13.623	12.0246
	3.01297	13.7143	11.7721	12.5116	11.8615	11.82	11.4659	14.2024	13.0211	12.3676	11.8738	13.2617	11.8413
	3.0321	13.4901	11.5006	13.4115	12.6913	11.8465	11.4581	14.0794	13.1373	13.2677	12.702	13.8559	12.3328
	3.05147	13.7096	11.7707	12.6552	11.7716	11.6326	11.1183	14.1123	13.0116	13.1739	12.4527	13.6651	12.2816
	3.07075	13.8861	11.9698	12.3228	11.6547	11.7994	11.3615	14.1546	13.1373	12.761	12.3373	13.6455	12.1882
	3.08975	13.7164	11.7031	13.1892	12.4942	11.7973	11.6206	13.7497	12.7303	12.3509	11.6754	12.923	11.6618
	3.10897	13.9841	11.8454	12.7337	12.1038	12.1335	11.8428	13.8727	13.0492	12.3494	11.6531	13.3247	11.7932
	3.12812	13.6087	11.7174	12.5687	11.9296	11.9196	11.5425	13.7061	12.7086	12.8578	12.1091	13.3445	11.8917
	3.14732	13.689	11.6832	12.5192	11.8101	11.6241	11.3368	13.9404	12.9964	12.6316	12.0102	13.7301	12.3116
	3.16655	13.6728	11.6309	12.9344	12.2035	11.6336	11.214	14.0979	13.1476	13.0342	12.4841	13.6352	12.349
	3.18573	13.549	11.6015	12.9052	12.2923	11.9433	11.5183	13.9962	12.9089	12.9217	12.157	13.5749	12.3136
	3.20515	13.6513	11.5235	12.5611	11.9223	11.3231	11.0489	13.6554	12.6319	12.8783	12.4654	13.0595	11.6301
	3.22415	13.3213	11.2572	12.6494	11.9965	11.8575	11.4745	13.84	12.8651	12.8296	12.1349	13.6241	12.3744
	3.24343	13.5576	11.484	12.8542	12.234	11.8126	11.4916	13.659	12.5077	12.3726	11.8534	12.9419	11.6111
	3.26267	13.8892	11.8677	12.8804	12.2703	12.2214	11.795	13.6944	12.7358	13.1703	12.6343	13.0611	11.8253
	3.28183	13.5452	11.6136	12.8736	12.2633	11.9884	11.4482	13.8145	12.8863	12.7384	12.0972	13.1264	11.8001
	3.30102	13.2649	11.1827	12.9788	12.4434	11.7665	11.2373	14.0157	13.1147	13.2467	12.7158	13.5501	12.2711
	3.32033	13.1191	11.2156	12.6242	11.9749	11.761	11.2946	14.2477	13.3497	12.8843	12.3096	13.5078	12.2748
	3.33933	13.4643	11.5148	12.5825	11.8988	11.5966	10.9623	13.8552	12.9512	12.4517	11.9418	13.263	11.9498
	3.3586	13.4116	11.4983	12.7404	11.977	11.7196	11.2014	13.4022	12.3543	12.47	12.1368	13.3719	12.081
	3.37787	13.2084	11.3122	12.6798	11.9257	11.9691	11.5229	14.1001	13.1682	11.936	11.2749	13.0412	11.7396
	3.39717	13.4718	11.4594	12.607	11.8662	11.8246	11.4762	14.0793	13.1116	12.8401	12.2727	13.5229	12.1165
	3.41618	13.3127	11.262	12.4134	11.7338	12.1303	11.5185	13.9447	13.0243	12.3118	11.7941	13.2973	11.9434
	3.43547	13.3868	11.4755	12.8799	12.2616	11.7497	11.3097	13.7463	12.8347	12.9633	12.3053	13.3688	12.1397
	3.45457	13.3674	11.4587	12.5815	11.8839	11.6765	11.2385	14.1665	13.3784	12.9198	12.406	13.2721	11.9505
	3.47378	20.2215	17.9335	18.5566	17.7172	17.7116	17.4473	18.8158	18.1611	18.5553	17.801	18.5417	17.9151
	3.49307	19.0682	16.9718	17.1952	16.3408	16.7313	16.4644	18.7091	18.0097	17.9958	17.3602	17.6761	17.2265
	3.51238	18.5106	16.5373	16.6154	15.7953	16.6027	16.2954	18.6253	17.8753	17.5417	16.9941	17.4983	17.1238
	3.53138	17.7803	15.8444	16.7869	15.9976	16.2919	15.8833	18.0151	17.1707	17.3141	16.8104	16.7161	16.3538
	3.55048	18.2162	16.2988	16.6351	15.7965	16.0725	15.742	17.1703	16.3719	16.3616	15.9866	16.1033	15.6574
	3.56975	17.8986	16.0894	16.7599	16.0018	16.1223	15.7339	16.5144	15.7768	16.2524	15.8816	15.585	15.2042
	3.58887	18.0827	16.1812	16.7611	15.9219	16.0272	15.5872	16.8063	15.9957	16.1252	15.8142	15.9868	15.555
	3.60812	17.8363	16.0256	17.173	16.3269	15.7601	15.2688	17.2637	16.4491	16.4282	16.1339	15.9587	15.786
	3.62743	17.8444	16.1312	16.4013	15.6656	15.8227	15.4774	17.5903	16.854	16.8243	16.4832	16.2746	15.9351
	3.6466	17.2743	15.4198	15.9549	15.1466	15.5979	15.2717	17.638	16.8237	16.8146	16.5258	16.3404	15.9342
	3.66587	16.7818	14.8858	15.6375	14.843	15.3845	15.0368	16.9561	16.1922	16.6499	16.335	16.1131	15.8769
	3.6849	16.5997	14.8048	15.8081	15.125	15.2602	14.864	16.4756	15.6492	15.9061	15.5462	15.3758	15.0906
	3.70415	17.3226	15.4816	16.5668	15.8815	15.0677	14.6957	15.8283	15.0631	15.443	15.1629	14.7625	14.5298
	3.72335	17.4557	15.5658	16.3202	15.5502	15.6591	15.2812	16.5929	15.8129	15.8384	15.6156	15.1873	14.9088
	3.74253	17.1626	15.39	16.5594	15.8681	15.0701	14.7953	16.9341	16.0282	16.1672	15.8025	15.3884	15.0761
	3.7618	16.7566	15.0816	16.1015	15.3626	15.0662	14.7968	16.9779	15.984	16.5749	16.1835	15.6716	15.2864
	3.78103	17.001	15.2144	15.7859	14.9511	15.186	14.8119	17.0998	16.0595	16.5107	16.0309	15.8625	15.5938
	3.80018	16.6504	14.861	15.6522	15.017	14.8123	14.6396	17.0313	16.0229	16.1261	15.7363	15.6768	15.3244
	3.81937	16.3254	14.5697	15.6301	14.8404	14.4753	14.0783	16.4986	15.4957	15.9931	15.632	15.0581	14.7314
	3.8386	16.9086	15.0705	15.7071	14.8706	14.953	14.5989	15.9505	14.9316	15.2158	14.9367	14.7407	14.4835
	3.85773	17.1702	15.4282	16.0308	15.3655	15.1225	14.8269	16.3228	15.204	15.8216	15.5024	14.9272	14.5696
	3.87692	16.8257	15.1156	16.4375	15.6519	14.8221	14.4626	16.6302	15.3965	15.9673	15.5622	15.4753	15.2151
	3.89613	16.8559	15.144	15.7678	14.9862	14.6991	14.2871	17.0078	15.745	16.2834	15.8946	15.1333	14.891
	3.91535	16.3948	14.691	15.287	14.5084	14.4969	14.2106	17.1151	15.9188	16.3366	16.1347	15.4707	15.2828
	3.93465	16.2513	14.521	15.6376	14.7656	14.402	14.108	17.1388	15.7822	16.1877	16.05	15.5617	15.3759
	3.95392	16.4109	14.7135	15.4657	14.7025	14.4946	14.1838	16.4775	15.1873	15.3826	15.2352	14.62	14.5137
	3.97305	16.4767	14.608	15.6129	14.77	14.5302	14.1645	16.0575	14.7042	15.0719	14.8459	14.3061	14.1054
	3.99215	16.7534	14.9332	15.5529	14.7454	14.7408	14.222	16.3041	14.9316	15.0763	14.8355	14.4881	14.3186
	4.01137	17.0095	15.2119	15.6223	14.8174	14.8936	14.5565	16.7405	15.3308	15.4974	15.2971	14.7757	14.5936
	4.03055	16.9642	15.1294	15.2374	14.4451	14.6747	14.252	16.899	15.6211	15.58	15.2434	15.3077	14.9743
	4.04977	16.3066	14.5564	15.157	14.3566	14.6179	14.2627	16.9403	15.5824	16.3122	15.9919	15.0988	14.825
	4.06903	16.2247	14.5286	14.827	14.0358	14.2254	13.9447	16.9977	15.6545	15.9808	15.6694	14.7433	14.4897
	4.0882	16.2065	14.4628	15.2674	14.4271	13.8771	13.5411	16.4364	15.018	15.4798	15.2791	14.3974	14.0993
	4.10752	16.6373	14.8379	15.3547	14.5616	14.1178	13.6942	16.0615	14.7158	14.7348	14.4888	14.1586	13.8968
	4.12672	16.7747	14.8682	15.7364	14.8503	15.235	14.8297	15.8275	14.445	14.9721	14.5573	14.7071	14.3706
	4.14595	16.5945	14.6922	15.5716	14.8759	14.7672	14.3419	16.2726	14.894	15.486	15.3307	14.7309	14.3896
	4.16495	16.4222	14.5576	15.0472	14.3257	14.5768	14.2526	16.8178	15.4838	15.5308	15.2042	15.1737	14.9501
	4.18438	16.5194	14.6034	15.2549	14.3729	14.0696	13.8145	16.9582	15.6608	15.6601	15.4081	15.0443	14.7958
	4.20338	15.9529	14.1108	15.3293	14.4619	14.3392	13.9298	16.6913	15.2803	15.4452	15.1218	14.9761	14.5878
	4.22265	15.6118	13.8427	14.8775	14.0292	13.6	13.3356	16.2955	14.9422	15.2319	15.0148	14.4113	14.1003
	4.24182	16.2553	14.4285	15.8866	15.1202	14.0074	13.7477	15.9122	14.5258	14.6413	14.2152	14.1069	13.8874
	4.261	16.3838	14.5388	15.6497	14.9306	14.8117	14.4851	15.8961	14.657	14.7116	14.3901	14.6598	14.3337
	4.28028	16.3693	14.6076	15.2586	14.5183	14.5567	14.3673	15.752	14.4894	14.8556	14.5774	14.0838	13.7945
	4.2994	16.3297	14.459	15.2359	14.4314	14.7986	14.4367	16.6485	15.3804	15.3569	15.0966	14.811	14.3693
	4.31862	16.34	14.5144	13.9755	13.3405	14.5038	14.1588	16.5083	15.2722	15.682	15.4535	15.1227	14.7965
	4.33782	16.1501	14.3707	14.8415	14.0384	14.2771	14.01	16.5162	15.2147	15.4795	15.142	14.9427	14.6078
	4.35725	15.9978	14.3067	14.7381	14.12	14.2861	13.9487	16.145	14.9692	15.1137	14.7972	14.5924	14.3787
	4.37627	16.2489	14.5383	15.6531	15.01	13.9559	13.7954	15.89	14.6806	14.5603	14.201	14.4763	14.0633
	4.39545	16.2587	14.4922	15.1367	14.3143	14.554	14.1955	16.1612	14.7859	14.8815	14.6998	14.4953	14.2666
	4.41455	16.081	14.2818	14.8248	14.1881	14.5426	14.1322	16.043	14.6997	15.0274	14.7369	14.16	13.8084
	4.43375	16.1904	14.3946	14.775	14.0395	14.6174	14.2395	16.2571	14.9965	15.4238	15.0588	14.7476	14.3702
	4.453	16.1881	14.5299	14.5712	13.8085	14.0703	13.8281	16.6561	15.3966	15.701	15.4067	14.8537	14.6083
	4.47215	15.6042	13.9014	14.0007	13.3721	14.2172	13.9393	16.6326	15.3796	15.3081	14.9969	15.0804	14.709
	4.49143	15.7984	14.1119	14.5054	13.8787	14.1773	13.8863	16.2339	15.0127	15.0558	14.7565	14.4669	14.0252
	4.51067	15.7653	14.0041	15.4702	14.7365	13.8085	13.5134	15.6363	14.3208	15.0499	14.6424	13.983	13.6182
	4.5298	16.0208	14.279	15.2195	14.4881	14.3018	13.9093	15.52	14.3252	14.7988	14.4835	14.3303	14.0892
	4.54898	16.3148	14.6617	14.9741	14.2475	14.4558	14.1068	15.8024	14.571	14.9367	14.7071	13.8809	13.4317
	4.56818	16.0415	14.2774	14.8828	14.1042	14.256	13.8652	16.356	15.2756	15.1717	14.8517	14.5817	14.1471
	4.5874	15.925	14.222	14.6364	13.9177	13.9854	13.7464	16.3709	15.213	15.1808	14.8237	14.976	14.5326
	4.60665	15.7022	14.0898	14.8113	14.0434	13.7327	13.4152	16.0729	14.8478	15.4664	15.1434	14.8274	14.3482
	4.62582	21.2076	19.752	20.0418	19.2106	19.225	19.2051	20.3367	19.9977	20.7131	19.9063	19.437	19.3135
	4.64507	20.066	18.7296	18.9353	18.2107	17.962	18.2025	19.6357	19.0882	19.5447	18.7819	18.6244	18.761
	4.66443	19.4521	18.1457	18.4017	17.9348	17.0565	17.4063	19.4758	18.7703	19.2637	18.3842	17.9296	18.2011
	4.68345	18.9364	17.7246	17.0751	16.6537	16.8196	17.2819	19.1471	18.6195	19.134	18.3215	17.6699	18.0091
	4.70258	18.4586	17.2478	18.0944	17.7519	16.7003	17.0514	18.6511	18.186	18.0721	17.2261	17.2963	17.7608
	4.72197	18.4529	17.2171	17.9242	17.5494	16.6668	17.2246	18.1495	17.5215	17.3458	16.4672	16.2597	16.6326
	4.74095	18.7855	17.6965	17.755	17.3987	16.9679	17.426	17.6699	17.1424	17.9432	17.1701	16.598	17.1012
	4.76022	18.459	17.3075	18.0812	17.7742	16.4953	16.9152	17.8271	17.2288	18.1945	17.4805	15.8375	16.427
	4.77948	18.2549	17.1037	18.2876	17.9385	16.3157	16.8081	18.2006	17.6151	18.1024	17.3424	16.6937	17.2527
	4.79872	17.8852	16.7534	17.5762	17.2066	16.0826	16.4077	18.5613	18.1162	18.0822	17.4583	16.8101	17.3716
	4.81785	17.8009	16.6788	16.8402	16.4499	15.604	16.034	18.1775	17.6232	18.0727	17.3891	16.531	17.015
	4.83698	17.4058	16.3207	16.931	16.5675	15.5248	15.9811	17.4212	16.878	16.994	16.3964	16.2139	16.853
	4.85652	17.4459	16.3374	17.4695	17.2107	15.9857	16.4324	17.2431	16.6749	17.3697	16.645	15.3628	16.0268
	4.87538	17.9213	16.87	17.4603	17.1924	16.3969	16.857	17.4633	17.0207	16.6247	16.1325	15.8625	16.537
	4.89478	17.7805	16.6577	17.3359	17.0932	16.1694	16.6588	17.3304	16.9175	17.3823	16.776	15.6307	16.3217
	4.91383	17.7711	16.7259	16.9328	16.6474	15.9526	16.3511	17.1857	16.6928	17.2502	16.6195	15.8713	16.5677
	4.93308	17.4553	16.4069	16.772	16.4929	15.8495	16.3924	18.0756	17.4887	17.8016	17.1572	16.0107	16.662
	4.95227	17.2131	16.1013	16.1966	15.8847	15.4671	15.959	18.2075	17.6668	17.4758	17.0025	15.8841	16.6941
	4.97148	16.8335	15.813	16.461	16.2016	15.1153	15.551	17.0715	16.4661	16.7554	16.1821	15.3316	16.039
	4.99062	17.2083	16.1214	16.8022	16.5239	15.5393	15.9826	16.366	15.8018	16.4736	15.9279	14.8068	15.5341
	5.00993	17.3774	16.1753	16.766	16.5074	16.1434	16.6351	16.5431	16.0426	16.5178	15.9255	15.129	15.8993
	5.02892	17.6665	16.5293	16.4272	16.1772	15.8507	16.3779	17.3134	16.761	17.158	16.5543	15.3788	16.0587
	5.04815	17.2857	16.1809	16.3498	16.0709	15.5386	15.9769	17.3596	16.836	17.2039	16.6473	15.6076	16.3115
	5.0674	16.7389	15.6927	16.178	15.8926	15.2548	15.7142	17.8178	17.377	17.2743	16.6717	15.7335	16.4768
	5.08658	16.5368	15.3835	15.7923	15.4664	15.2422	15.7483	17.4676	17.0406	17.3139	16.8842	15.5818	16.2793
	5.10583	16.7196	15.5874	15.9715	15.6555	15.0561	15.5902	16.8019	16.3932	16.214	15.6064	15.5379	16.2631
	5.12492	16.3309	15.1959	16.5317	16.1865	14.9637	15.5352	16.4941	15.9619	16.2117	15.6829	14.7189	15.5693
	5.1442	17.1865	15.9645	16.4705	16.2205	15.2485	15.8333	16.6734	16.1268	16.1579	15.6968	14.8724	15.7059
	5.1634	17.1408	15.9679	16.2165	15.9089	15.507	16.0939	16.7887	16.3069	16.6742	16.2093	14.8385	15.6482
	5.18253	16.8442	15.7828	16.2026	15.9112	15.5405	16.1665	17.2166	16.8167	16.9704	16.4884	15.3244	16.1763
	5.20173	16.7399	15.698	15.9617	15.6795	15.0818	15.7628	17.3471	16.9711	17.2791	16.8485	15.6401	16.5462
	5.22098	16.6184	15.5665	15.5128	15.2901	14.8533	15.5658	17.0307	16.5573	16.6533	16.1588	15.2741	16.0782
	5.24013	16.1892	14.9865	15.4519	15.1226	14.707	15.3124	17.0433	16.5755	16.1919	15.7662	15.0798	16.0659
	5.25932	16.6519	15.5194	16.3298	16.0375	14.6859	15.3907	16.383	15.9743	16.1379	15.706	14.6905	15.6168
	5.27847	16.9671	15.6621	16.2303	16.0787	15.1061	15.774	16.4665	16.0478	15.9758	15.5561	15.0759	15.9335
	5.29777	17.011	15.928	16.1764	15.8643	15.2405	15.902	16.4146	16.0126	16.5667	16.0978	14.5228	15.3362
	5.31688	16.7995	15.6601	16.2155	15.9275	15.1541	15.8073	16.9081	16.3668	16.524	16.0654	15.0455	16.0413
	5.33618	16.4852	15.3827	15.6389	15.2304	14.1728	14.8709	16.9752	16.4888	16.7005	16.1781	15.3086	16.0975
	5.35543	16.5401	15.2561	14.9743	14.7461	14.7607	15.3733	17.1866	16.7122	16.6621	16.2029	15.376	16.2382
	5.37462	16.7112	15.5181	14.9853	14.6512	14.2998	14.9503	16.7856	16.2857	16.111	15.7271	15.26	16.2137
	5.39375	16.3645	15.2067	16.2968	16.0017	14.744	15.3127	16.0596	15.5272	15.6572	15.2384	14.0303	15.0387
	5.41293	16.5443	15.3212	15.9416	15.5925	14.7771	15.4802	16.0214	15.5524	15.6289	15.196	14.8101	15.7809
	5.43215	16.9706	15.7119	16.185	15.9508	15.0382	15.6873	16.3289	15.8651	15.9887	15.6152	14.5944	15.6029
	5.45132	16.694	15.4956	15.5154	15.2842	14.7108	15.2692	16.2864	15.8074	16.4513	16.0206	14.4292	15.5169
	5.4707	16.5161	15.3514	15.2196	14.9521	14.4917	15.1218	17.041	16.5097	16.3166	16.0149	14.8162	15.8678
	5.48982	16.2491	14.9665	14.7682	14.4823	14.4547	15.075	16.9012	16.3747	15.8669	15.5457	14.977	15.992
	5.50908	16.1342	14.9001	15.1903	14.8868	13.9997	14.6211	16.837	16.4231	15.8426	15.4876	14.7658	15.798
	5.52823	15.8417	14.6568	15.649	15.4666	14.2625	14.752	16.0356	15.555	15.3394	14.8897	13.8963	14.9898
	5.54727	16.3295	15.1863	15.8882	15.6045	14.7857	15.3494	16.1715	15.7083	15.8811	15.5476	14.425	15.3608
	5.5666	16.7386	15.5886	15.8094	15.585	14.76	15.4743	15.8621	15.3259	15.9473	15.579	14.1666	15.1558
	5.58587	16.1985	15.1859	15.3259	14.9454	14.6948	15.284	16.2836	15.8193	16.0554	15.7564	14.4827	15.5292
	5.6051	16.3238	15.1715	15.0547	14.7337	14.2815	14.8761	16.7694	16.1281	16.3786	16.0585	14.966	16.0689
	5.6242	16.0619	14.8935	14.6488	14.2615	14.3941	15.0466	16.7848	16.369	16.5057	16.1806	15.153	16.2943
	5.64345	16.1607	14.9901	15.2526	14.9237	14.1891	14.8647	16.4579	15.8875	15.6545	15.3513	14.8634	15.9645
	5.66255	15.7238	14.6086	15.7325	15.4749	14.3653	15.0658	15.8056	15.361	15.2912	15.0313	13.9468	15.0897
	5.68175	16.0708	14.9686	15.5671	15.2329	14.4991	15.1699	15.6808	15.1101	15.3139	14.9713	14.163	15.2903
	5.70108	16.5324	15.4504	15.2163	14.8711	14.6578	15.3491	15.9519	15.4261	15.7683	15.4646	13.801	14.8756
	5.72033	16.3593	15.2744	15.3133	14.8892	14.7508	15.4506	15.9953	15.5686	15.639	15.2102	14.504	15.7035
	5.73942	16.0932	14.9822	14.593	14.2262	14.1775	14.9321	16.6643	16.2093	16.1946	15.9059	14.6325	15.6247
	5.75872	16.0515	14.9325	14.4785	14.1084	14.0831	14.7532	16.3227	15.8805	15.8979	15.5713	14.7199	15.8406
	5.77788	20.4927	19.5727	19.8396	19.5488	19.0579	19.9302	21.0811	20.6391	20.9816	20.4893	21.5266	20.5607
	5.79702	19.9828	19.0913	19.072	18.9638	17.4423	18.1515	20.226	19.9721	20.0908	19.5291	19.9849	19.1524
	5.81617	19.1116	18.1338	17.5723	17.3364	17.3263	18.1384	19.3954	19.2223	19.7493	19.2224	19.4305	18.681
	5.83542	18.4952	17.5474	17.661	17.3849	16.5867	17.3516	19.102	18.916	19.1121	18.5032	18.5206	17.8002
	5.85463	18.4691	17.4839	17.4295	17.1219	16.1925	17.0362	18.305	18.1325	18.2286	17.7096	18.1726	17.4402
	5.87378	18.2186	17.2493	17.8247	17.5003	16.5214	17.4934	17.9696	17.8103	17.9138	17.4152	18.0829	17.4624
	5.89303	19.0188	17.9961	17.7537	17.4874	17.0315	17.9501	18.064	17.8032	18.2136	17.6235	18.0051	17.3685
	5.91228	18.4187	17.4683	17.4725	17.222	16.5959	17.4428	18.0432	17.8003	18.1528	17.7268	18.1381	17.4218
	5.93148	18.3319	17.4321	17.421	17.2147	16.1148	16.9348	18.2862	17.9976	18.2813	17.8781	17.8575	17.1456
	5.95063	17.6804	16.7916	16.943	16.6889	16.0112	16.8384	18.1119	17.7484	18.1374	17.694	17.4455	16.7432
	5.96982	17.3111	16.4777	16.5025	16.2597	15.5495	16.2942	18.0967	17.7751	17.4524	17.0455	17.3174	16.606
	5.98893	17.4507	16.5457	16.5245	16.2998	15.5856	16.2763	17.3231	17.1248	17.3357	16.9968	17.1367	16.4751
	6.00822	17.2714	16.5	17.2383	16.9559	15.6142	16.3885	17.4088	17.2526	17.5783	17.1664	17.4358	16.7157
	6.0275	18.0325	17.1107	17.0658	16.8695	16.1352	16.8395	17.2719	17.1887	17.1599	16.7316	17.5203	16.7914
	6.04667	17.9004	17.0422	17.4711	17.1922	15.9362	16.703	17.4661	17.4264	17.1997	16.7374	17.448	16.8062
	6.06608	17.287	16.3075	17.1512	16.9523	15.9298	16.6453	17.5241	17.5455	17.3487	16.9827	17.4709	16.6969
	6.08505	17.0258	16.126	16.3198	16.0704	15.1335	15.8503	17.2294	17.2234	17.5353	17.1823	17.0781	16.3842
	6.10422	17.2286	16.3253	15.6463	15.4116	15.2901	16.0087	17.5019	17.529	17.296	16.9008	16.6657	16.0367
	6.12335	16.6654	15.8394	15.8511	15.6886	14.8049	15.5224	16.7446	16.839	16.8036	16.3721	16.7643	16.1387
	6.14258	16.7633	15.9865	16.7335	16.5796	15.2295	15.9954	16.6915	16.7248	16.8696	16.3729	16.6584	16.0655
	6.16178	17.2095	16.466	16.3195	16.1513	15.3879	16.1226	16.8093	16.8423	16.6257	16.1607	16.8457	16.1713
	6.181	17.2244	16.5393	16.0916	15.8589	15.4787	16.1787	16.6961	16.7008	16.9505	16.5982	16.8404	16.2446
	6.20037	16.9234	16.2053	16.3766	16.2371	15.2506	16.0062	16.8239	16.8526	16.946	16.6058	16.5267	15.8382
	6.21953	16.8499	16.0848	16.1706	16.0458	14.9411	15.6443	17.1098	17.238	17.1786	16.8317	16.6936	16.048
	6.23862	16.7722	16.0562	15.4996	15.5066	14.6641	15.3417	16.7815	16.8094	16.8281	16.4157	16.4508	15.8773
	6.25775	16.3833	15.5346	15.5078	15.4645	14.8853	15.6292	16.1644	16.2928	16.3965	15.9986	16.4825	15.8764
	6.2769	16.7035	15.905	16.0839	15.9942	14.96	15.7273	16.0362	16.2618	16.5837	16.1245	16.6424	16.0766
	6.29613	16.9756	16.1824	16.4557	16.4287	15.4326	15.9922	16.423	16.5704	16.6326	16.2994	16.53	15.9629
	6.31548	16.9831	16.1794	16.4606	16.4206	15.0272	15.7189	16.271	16.3958	16.3655	16.0697	16.8734	16.4237
	6.3347	16.8948	16.1769	16.2835	16.2256	14.9517	15.5944	16.5486	16.6942	16.9806	16.738	16.6017	16.0826
	6.35382	16.5882	15.864	15.3806	15.3531	14.6767	15.3154	16.6304	16.8427	16.654	16.4122	16.8109	16.3781
	6.37305	16.2266	15.5215	15.6519	15.5944	14.2923	14.9622	16.917	17.0881	16.7957	16.5637	15.9753	15.5454
	6.3922	16.0245	15.3942	15.0709	15.0617	14.3015	14.8891	16.2774	16.4319	16.202	15.8986	16.277	15.8559
	6.4114	16.275	15.6707	16.1586	16.1677	14.6294	15.2502	16.0552	16.1493	16.1664	15.8534	16.3544	15.9481
	6.43052	16.4286	15.7515	15.8367	15.7883	14.6959	15.431	15.8998	16.167	16.1609	15.8298	16.1369	15.7353
	6.44987	16.3855	15.6581	15.7863	15.8098	14.619	15.2527	16.0444	16.1508	16.3104	16.105	16.6642	16.2478
	6.46905	16.4499	15.6327	15.6245	15.6633	14.9729	15.6705	16.1931	16.3372	16.4765	16.2592	16.7885	16.2957
	6.4883	16.0596	15.2573	15.2562	15.3167	14.6518	15.2632	16.1526	16.3976	16.5585	16.3813	16.5094	16.1132
	6.50765	15.8717	15.2007	15.1425	15.3016	14.0609	14.7642	16.1562	16.4049	16.4189	16.3187	15.7165	15.3117
	6.52678	16.0988	15.2857	15.3423	15.465	14.2047	14.9222	15.8508	16.1198	15.9073	15.6898	15.9238	15.5962
	6.5458	15.8518	15.1518	15.4134	15.491	14.3312	14.9394	15.7838	16.0784	15.9335	15.6512	16.0325	15.6779
	6.56498	16.1842	15.4425	15.729	15.7148	14.9018	15.4782	15.8736	16.0005	15.4434	15.2656	16.1101	15.6038
	6.58423	15.8641	15.1211	15.5932	15.6373	14.4195	15.0586	15.5455	15.7986	16.0686	15.9384	16.4613	16.0403
	6.60353	16.2723	15.5761	15.3106	15.2722	14.5909	15.1291	15.9372	16.153	16.4517	16.315	16.6558	16.0885
	6.62267	16.0249	15.2393	14.9718	14.9909	14.4444	14.9389	16.1782	16.3505	16.4965	16.349	16.4403	15.8297
	6.64182	15.5634	14.8441	15.1178	15.1073	13.4913	14.0405	16.117	16.3057	16.245	16.2407	15.8937	15.4003
	6.66102	15.7301	15.0058	14.8481	14.6817	14.1094	14.6109	15.7583	16.0343	15.7776	15.702	15.7727	15.2855
	6.68017	15.5345	14.9005	15.7167	15.7618	14.4728	14.9988	15.5773	15.7564	15.8613	15.7407	16.1601	15.628
	6.6993	15.6092	14.9335	15.6816	15.6691	14.5467	15.0085	15.4393	15.604	15.6809	15.5672	15.7861	15.2944
	6.71852	16.1853	15.5018	15.879	15.9285	14.5054	15.1065	15.4297	15.6348	15.8779	15.7556	16.2244	15.7564
	6.7378	16.2111	15.6133	15.5848	15.4981	13.909	14.6545	15.4237	15.5679	16.2098	16.1896	16.4069	15.8502
	6.757	15.9248	15.2968	14.6214	14.6985	14.0967	14.6815	16.2242	16.3501	16.1636	16.1402	16.2461	15.8132
	6.77623	15.5259	14.8773	14.3874	14.4989	14.0277	14.606	16.0742	16.2315	16.1316	15.9871	15.5936	15.1288
	6.79533	15.6286	15.0319	14.5117	14.6271	13.9413	14.5248	15.2233	15.3906	15.6015	15.5669	15.9638	15.4461
	6.81477	15.2416	14.6489	15.2046	15.1899	14.1099	14.6752	15.1114	15.3278	15.6422	15.6659	15.7361	15.2371
	6.83378	15.7938	15.1013	14.9978	14.9913	14.5796	15.1996	15.1664	15.4957	15.201	15.2269	16.0165	15.5141
	6.85295	15.928	15.3058	15.4618	15.4802	14.4171	15.057	15.4389	15.6882	15.6761	15.6396	16.298	15.886
	6.87228	16.0549	15.3922	15.2307	15.2373	14.3567	15.0237	15.9019	16.0248	16.2371	16.238	16.5536	16.109
	6.89148	15.7211	14.9874	15.1822	15.1952	14.2182	14.8277	16.024	16.2183	16.3616	16.354	16.3558	15.924
	6.9107	15.1646	14.3297	14.4216	14.2789	13.523	14.208	16.0573	16.2948	16.2088	16.2362	15.6323	15.1948
	6.92987	15.3383	14.6048	14.816	14.6673	13.9628	14.6416	15.2459	15.5221	15.4813	15.5299	15.343	14.8826

## Sheet: Figure_S8_d
		Normalized xAM SBR (linear)
	Time (min)	Sample 1 at 0.83 MPa						Sample 2 at 1.10 MPa						Sample 3 at 1.41 MPa						Sample 4 at 1.72 MPa						Sample 5 at 1.97 MPa						Sample 6 at 2.23 MPa
	0	1	1	1	1	1	1	1	1	1	1	1	1	1	1	1	1	1	1	1	1	1	1	1	1	1	1	1	1	1	1	1	1	1	1	1	1
	0.019217	1.01177	0.996207	1.02181	0.986122	0.978034	1.00749	0.90161	0.949371	0.97139	0.950362	0.974629	0.976064	0.969771	0.998044	0.919715	0.916827	0.958636	0.942895	0.987789	0.98272	0.937618	0.950518	0.905149	0.923786	0.92247	0.900588	0.87414	0.878584	0.910692	0.938369	0.906242	0.926078	0.90253	0.895347	0.837372	0.850329
	0.0385	0.981591	0.968867	1.03916	0.993207	1.00577	0.977161	0.879571	0.876058	0.987953	0.976745	0.996299	1.00968	0.948854	0.954268	0.90046	0.917754	0.930394	0.897706	0.978311	0.967627	0.889863	0.911282	0.886803	0.912932	0.905634	0.868218	0.846311	0.839261	0.84068	0.879789	0.823595	0.849497	0.867738	0.864282	0.785593	0.805411
	0.05765	0.949944	1.00082	0.966423	0.94777	0.948296	0.925542	0.888512	0.888646	0.998292	0.94898	0.972084	0.964192	0.91621	0.929572	0.876315	0.878519	0.909067	0.872572	0.91194	0.892234	0.866851	0.892215	0.810438	0.83548	0.87201	0.853275	0.83377	0.833221	0.815919	0.860562	0.796241	0.820058	0.806351	0.795603	0.707463	0.727734
	0.076833	0.982104	0.927248	0.916999	0.889472	0.932567	0.888932	0.903308	0.887591	0.954297	0.9357	0.939939	0.913983	0.823274	0.843891	0.83716	0.838019	0.826475	0.797856	0.827424	0.813842	0.77681	0.811485	0.755229	0.771107	0.823602	0.811736	0.737819	0.734501	0.781569	0.836306	0.726427	0.749328	0.72837	0.726132	0.679676	0.69819
	0.09595	0.941762	0.984236	1.04318	0.998051	0.937404	0.896308	0.83898	0.79505	0.918601	0.902408	0.934428	0.926848	0.799147	0.801351	0.84407	0.867306	0.836692	0.80292	0.767242	0.759946	0.767109	0.801737	0.711481	0.731908	0.777395	0.751947	0.678632	0.673051	0.693644	0.734435	0.69891	0.722035	0.702444	0.701933	0.672696	0.699977
	0.115217	1.03733	1.01508	1.00315	0.981384	0.968628	1.02944	0.885804	0.874299	0.910435	0.917779	0.935121	0.940403	0.845385	0.868267	0.816091	0.823137	0.84648	0.813443	0.793461	0.779345	0.755953	0.79554	0.74517	0.762075	0.735634	0.719835	0.726954	0.729777	0.721197	0.775153	0.706552	0.721446	0.727115	0.718971	0.666697	0.692452
	0.13455	0.977143	0.968092	0.960781	0.950246	0.932061	0.999839	0.891861	0.89292	0.926462	0.910488	0.933403	0.908733	0.796359	0.803229	0.870388	0.880935	0.833591	0.805689	0.836362	0.821103	0.782793	0.825365	0.742763	0.782612	0.749062	0.727032	0.748291	0.75633	0.660735	0.717255	0.70486	0.721205	0.722042	0.727572	0.676984	0.696711
	0.153583	1.02203	1.00593	1.05062	0.986524	0.956337	0.957522	0.858518	0.883955	0.962028	0.983198	0.902873	0.911641	0.897403	0.912904	0.814118	0.818819	0.872281	0.842951	0.868415	0.860283	0.819316	0.859235	0.770275	0.796156	0.781977	0.760096	0.740394	0.744399	0.729183	0.788785	0.724855	0.737778	0.7328	0.740359	0.655457	0.674905
	0.1728	0.976854	0.936025	0.992692	0.965574	1.00193	1.01881	0.88597	0.878774	0.908077	0.907718	0.909779	0.93369	0.849515	0.875053	0.858217	0.863238	0.851485	0.825649	0.873198	0.857287	0.818406	0.863452	0.77613	0.796082	0.815134	0.805236	0.73868	0.754401	0.739019	0.799659	0.71046	0.716909	0.720764	0.724831	0.625097	0.644353
	0.192	1.04933	0.996933	0.990208	0.967959	0.978668	1.01723	0.837208	0.875081	0.924136	0.923591	0.941574	0.918819	0.84301	0.861788	0.842425	0.849834	0.842389	0.811781	0.807268	0.797177	0.803032	0.844694	0.75608	0.790844	0.779903	0.760808	0.737871	0.748415	0.715651	0.767491	0.709211	0.719119	0.666106	0.672683	0.615943	0.634258
	0.211183	0.967553	0.941872	1.03428	0.992866	0.962235	0.967461	0.88366	0.867924	0.892879	0.906017	0.904718	0.915062	0.814059	0.847611	0.810203	0.814975	0.765909	0.741679	0.763818	0.748865	0.737127	0.771368	0.694555	0.722397	0.71487	0.698253	0.651695	0.667581	0.689993	0.75331	0.648782	0.667246	0.657214	0.668923	0.603262	0.624773
	0.230333	0.963634	0.952389	1.02232	0.966864	0.894553	0.905814	0.79058	0.811683	0.907976	0.909551	0.877084	0.874675	0.765046	0.784896	0.801077	0.803006	0.801976	0.791073	0.708964	0.7	0.698855	0.738065	0.647198	0.677231	0.700355	0.682114	0.680507	0.686966	0.625594	0.68496	0.655212	0.67713	0.675829	0.68211	0.624399	0.642319
	0.249517	0.977053	0.960931	1.00737	0.948586	0.958126	0.952449	0.831524	0.835752	0.846383	0.843145	0.921793	0.919299	0.835663	0.864843	0.783997	0.775833	0.766422	0.750349	0.774207	0.76311	0.7314	0.77755	0.679639	0.707438	0.718343	0.709825	0.624567	0.647606	0.662636	0.726396	0.644966	0.672168	0.644046	0.648807	0.630499	0.647937
	0.2688	1.02089	0.989394	0.992128	0.972257	0.97679	1.0071	0.858699	0.873612	0.852081	0.847341	0.965995	0.953625	0.800952	0.825761	0.823371	0.825388	0.818031	0.795837	0.805225	0.782269	0.759626	0.794464	0.695556	0.721193	0.707436	0.70144	0.681494	0.697407	0.645187	0.708613	0.659553	0.690821	0.647006	0.649239	0.625276	0.649046
	0.287967	0.968692	0.956954	1.06975	1.01155	0.928823	0.919224	0.861211	0.899684	0.911062	0.934487	0.916648	0.909124	0.829234	0.854103	0.797789	0.812406	0.841348	0.819662	0.809292	0.778291	0.79613	0.830088	0.718611	0.73887	0.695746	0.683527	0.671201	0.684956	0.663308	0.728973	0.66397	0.700354	0.6582	0.667834	0.626927	0.640932
	0.30715	0.953523	0.961563	1.06363	1.00837	1.01476	1.05178	0.858614	0.875897	0.902492	0.899367	0.883521	0.894432	0.843385	0.874934	0.836759	0.840038	0.83204	0.82878	0.820733	0.785091	0.790267	0.81563	0.734577	0.765485	0.770803	0.749115	0.715198	0.728691	0.674045	0.736931	0.641819	0.674859	0.672491	0.683363	0.59921	0.618262
	0.326417	0.971762	0.959753	1.0381	0.949247	0.971792	0.933171	0.852877	0.871367	0.901762	0.91648	0.932528	0.904229	0.793582	0.839314	0.839811	0.84514	0.817986	0.807382	0.814282	0.781784	0.756034	0.788432	0.719037	0.742106	0.782596	0.764634	0.688864	0.715835	0.664288	0.739658	0.662271	0.69903	0.654214	0.66157	0.57142	0.59402
	0.34555	0.955754	0.940752	0.990632	0.956754	0.977632	0.956591	0.813067	0.818756	0.936047	0.923608	0.931878	0.908525	0.825772	0.861769	0.77662	0.782608	0.794536	0.785794	0.765843	0.735748	0.744549	0.779019	0.669603	0.693131	0.686656	0.665912	0.634037	0.651317	0.623352	0.68592	0.606977	0.645646	0.618161	0.622499	0.577945	0.601033
	0.364783	0.965306	0.974367	1.0093	1.03036	0.930885	0.912372	0.795985	0.796085	0.854698	0.843843	0.870872	0.877425	0.717321	0.761783	0.783027	0.787231	0.788299	0.781324	0.719016	0.68948	0.680811	0.719093	0.645579	0.673629	0.633089	0.616885	0.613801	0.632531	0.586805	0.64719	0.60328	0.637216	0.622874	0.622557	0.570942	0.595989
	0.384033	0.987724	0.960382	0.99336	0.95116	0.989026	0.937019	0.830807	0.831837	0.88415	0.899565	0.840225	0.883256	0.781595	0.813019	0.7585	0.760966	0.761057	0.748027	0.750506	0.711452	0.72999	0.767484	0.659593	0.680341	0.646131	0.634228	0.616933	0.632357	0.608979	0.674981	0.611516	0.645889	0.605629	0.607536	0.583384	0.603294
	0.403117	0.985587	1.00517	1.04934	1.00935	0.949379	0.974576	0.825846	0.801067	0.935797	0.918186	0.89415	0.879385	0.779877	0.81277	0.827365	0.836958	0.780015	0.76987	0.777542	0.727389	0.742341	0.772784	0.702552	0.732828	0.706048	0.688907	0.664121	0.679835	0.626744	0.687484	0.603599	0.635454	0.628708	0.638917	0.583028	0.60841
	0.422367	0.976812	0.990293	1.00281	0.973684	0.988258	1.00354	0.836407	0.841377	0.888339	0.907633	0.915423	0.904537	0.810303	0.844948	0.788688	0.804316	0.807099	0.796408	0.812082	0.757171	0.769852	0.802937	0.675428	0.705987	0.709816	0.694882	0.667637	0.68715	0.643478	0.70778	0.612547	0.646654	0.628379	0.639477	0.562353	0.580596
	0.441617	0.9883	0.935367	1.03879	0.979451	0.98543	0.965863	0.841483	0.842849	0.917253	0.862628	0.950314	0.941213	0.806042	0.856982	0.801614	0.799911	0.819325	0.806235	0.822175	0.772476	0.774582	0.825442	0.702181	0.738556	0.748267	0.739542	0.673068	0.689083	0.652872	0.721382	0.63304	0.675993	0.645436	0.65633	0.573257	0.594791
	0.460917	0.984163	0.961826	0.994302	0.953525	0.990749	0.984677	0.8276	0.850466	0.907157	0.919458	0.951368	0.954036	0.791789	0.833615	0.787937	0.802713	0.778623	0.766319	0.824429	0.760418	0.761416	0.81743	0.709579	0.74652	0.7187	0.711449	0.676144	0.706145	0.641566	0.705168	0.609561	0.643451	0.619907	0.625633	0.557459	0.58322
	0.479983	0.98661	0.955414	0.974084	0.969818	0.963337	0.944532	0.844329	0.865433	0.892081	0.902383	0.910124	0.89754	0.761926	0.802811	0.772548	0.791093	0.7637	0.751436	0.763986	0.710079	0.694012	0.744231	0.636672	0.675976	0.665672	0.660351	0.595726	0.609545	0.63833	0.703853	0.56776	0.606293	0.589856	0.596305	0.559495	0.583153
	0.499167	1.00565	0.990048	1.00129	0.96237	0.967033	0.970914	0.771526	0.787387	0.921146	0.915331	0.872766	0.86079	0.78489	0.830766	0.793117	0.802957	0.773037	0.760911	0.727925	0.671664	0.669624	0.711616	0.614074	0.644938	0.642494	0.62836	0.595566	0.614935	0.580896	0.649816	0.559439	0.604137	0.602706	0.605007	0.569893	0.596755
	0.51845	0.94002	0.924856	1.03505	1.00262	0.944585	0.965674	0.843622	0.819033	0.842937	0.825097	0.903219	0.888083	0.762986	0.804938	0.743334	0.765948	0.728252	0.705587	0.74889	0.689485	0.669966	0.710763	0.627074	0.660964	0.655894	0.640404	0.591889	0.615926	0.591252	0.660119	0.584914	0.625987	0.60611	0.617314	0.562567	0.588991
	0.537567	1.01105	0.969368	1.00766	1.021	0.949955	0.958925	0.799049	0.810196	0.908306	0.894673	0.901027	0.886235	0.756227	0.80278	0.752139	0.778218	0.766561	0.747847	0.787479	0.72191	0.703247	0.74956	0.648184	0.682223	0.664659	0.653817	0.628139	0.653357	0.588947	0.655743	0.574767	0.613527	0.587755	0.601201	0.585251	0.621087
	0.5568	1.04649	0.990415	0.997983	0.981909	0.940014	1.02151	0.847815	0.843549	0.92191	0.887406	0.904814	0.892267	0.806305	0.839324	0.772318	0.792758	0.817813	0.808875	0.801972	0.746444	0.709969	0.744936	0.689123	0.712789	0.698226	0.693342	0.64993	0.674696	0.622833	0.696856	0.593433	0.634974	0.630889	0.649282	0.567227	0.597166
	0.576	0.970504	0.917596	1.0198	1.01583	0.953462	0.991522	0.809686	0.824612	0.893172	0.884809	0.899779	0.903363	0.7879	0.825699	0.790937	0.807036	0.780956	0.77169	0.8058	0.743128	0.772413	0.811976	0.672751	0.70064	0.708794	0.705778	0.67344	0.703254	0.645884	0.727168	0.599053	0.645918	0.607604	0.625382	0.581052	0.61783
	0.595333	0.967986	0.92779	0.996326	0.972836	0.972144	1.03943	0.826354	0.887572	0.919961	0.894078	0.902569	0.896222	0.765529	0.799117	0.777587	0.802766	0.790075	0.781588	0.811146	0.749326	0.74349	0.78238	0.645772	0.67411	0.683436	0.672947	0.626627	0.649574	0.619235	0.689024	0.61915	0.664429	0.617599	0.636385	0.527759	0.561349
	0.614417	0.878793	0.903195	1.01354	0.960795	0.965608	0.935741	0.818919	0.82312	0.890526	0.900646	0.918528	0.91419	0.747832	0.794972	0.723511	0.731562	0.744625	0.722071	0.760383	0.696379	0.701822	0.748004	0.620561	0.644482	0.684428	0.674351	0.594211	0.620862	0.605538	0.688048	0.575192	0.616081	0.576796	0.589474	0.546414	0.581778
	0.633583	0.957233	0.961502	1.00771	0.988029	0.891907	0.918328	0.79743	0.799435	0.87601	0.892287	0.835363	0.853474	0.760938	0.800416	0.73287	0.753603	0.773896	0.758315	0.728256	0.672564	0.644137	0.682951	0.603729	0.629633	0.634326	0.629255	0.590529	0.616577	0.579001	0.65338	0.560667	0.59636	0.574435	0.586416	0.551305	0.587988
	0.652767	1.00748	0.956574	0.994653	0.960894	0.907996	0.947823	0.802103	0.821758	0.833902	0.84718	0.878755	0.87448	0.771592	0.805464	0.724156	0.74724	0.771593	0.738136	0.708904	0.651919	0.661977	0.688357	0.643086	0.664928	0.640458	0.634603	0.579608	0.606024	0.605269	0.677638	0.550723	0.59758	0.574072	0.584825	0.537674	0.57376
	0.671983	1.01157	0.977377	1.06059	0.996759	0.932853	0.951817	0.821338	0.822417	0.854321	0.857442	0.911597	0.896743	0.742957	0.777852	0.752014	0.774583	0.768877	0.741223	0.746179	0.686505	0.702327	0.752464	0.644851	0.66639	0.63664	0.632041	0.620414	0.645021	0.567924	0.632611	0.559965	0.596465	0.584036	0.60365	0.571325	0.608631
	0.6912	1.01173	0.986343	1.00408	0.995045	0.964716	0.946516	0.790279	0.833038	0.891427	0.902123	0.886662	0.908195	0.784871	0.813183	0.714547	0.741475	0.737556	0.725747	0.794515	0.734741	0.705955	0.741584	0.678575	0.710804	0.67386	0.658347	0.617367	0.642624	0.603151	0.686102	0.569635	0.609404	0.595315	0.614462	0.57956	0.611997
	0.710517	0.991921	0.969065	1.02351	1.00669	0.935815	0.936448	0.825866	0.848863	0.891121	0.916821	0.9007	0.897331	0.773833	0.824132	0.792561	0.815657	0.789777	0.768004	0.807465	0.749869	0.716542	0.7592	0.668544	0.698292	0.679083	0.667659	0.63004	0.651019	0.621701	0.690562	0.566989	0.613655	0.600962	0.623163	0.561228	0.599271
	0.729617	0.964724	0.930229	0.99464	0.987307	0.988179	1.02338	0.813083	0.826451	0.924123	0.900639	0.917829	0.904272	0.776771	0.812292	0.784045	0.792581	0.772611	0.763488	0.783027	0.717726	0.699034	0.734579	0.663315	0.681771	0.695813	0.685048	0.627265	0.652878	0.626546	0.701838	0.567223	0.61417	0.591377	0.618685	0.512265	0.546449
	0.7489	0.967482	0.961676	0.959721	0.981414	1.00625	0.976258	0.828613	0.852396	0.87531	0.859973	0.88593	0.873322	0.780562	0.824137	0.747653	0.782123	0.770871	0.75532	0.748147	0.690325	0.682078	0.725587	0.621551	0.644555	0.664427	0.652226	0.588703	0.618075	0.618234	0.699855	0.547625	0.594337	0.557554	0.575477	0.524637	0.564642
	0.768017	0.958891	0.95827	1.00931	0.997822	0.960246	1.04343	0.813563	0.841713	0.877104	0.850786	0.819184	0.825968	0.745012	0.786404	0.71317	0.724732	0.70935	0.710906	0.715849	0.658014	0.637241	0.661775	0.60015	0.62895	0.611148	0.597684	0.558732	0.58426	0.536622	0.611312	0.543417	0.591512	0.559235	0.57292	0.531248	0.569982
	0.78715	0.938774	0.931368	0.988981	0.968294	0.990339	1.00146	0.795137	0.804511	0.853183	0.861772	0.886613	0.886098	0.755637	0.815814	0.713044	0.722876	0.742922	0.721737	0.714522	0.668024	0.642417	0.675235	0.639596	0.662108	0.608461	0.599422	0.556916	0.581418	0.587025	0.665843	0.549066	0.586234	0.528558	0.548042	0.536014	0.565136
	0.806383	0.957289	0.982741	0.989079	0.971499	0.96492	0.999176	0.817655	0.840729	0.920934	0.886594	0.845803	0.863964	0.741282	0.784446	0.756029	0.761836	0.744622	0.729973	0.702765	0.655259	0.653155	0.689954	0.598553	0.622259	0.630391	0.621395	0.580474	0.610167	0.572624	0.652335	0.528709	0.572763	0.568004	0.592182	0.55813	0.594264
	0.825617	0.985615	0.941381	1.09459	1.06417	0.962324	0.950767	0.801427	0.824976	0.886401	0.812266	0.893893	0.905222	0.76155	0.810869	0.736592	0.753212	0.778421	0.766127	0.779173	0.726048	0.691965	0.732453	0.650825	0.664828	0.627316	0.617281	0.612225	0.639316	0.561836	0.645907	0.5531	0.596613	0.593617	0.618427	0.570769	0.597568
	0.84485	0.989544	0.982155	1.01215	0.9893	0.988393	0.977513	0.837869	0.830454	0.919242	0.882543	0.893219	0.935633	0.77548	0.825109	0.771539	0.795452	0.76996	0.76943	0.7667	0.717054	0.71835	0.763174	0.674605	0.698347	0.684249	0.669265	0.602806	0.6389	0.58744	0.672533	0.568662	0.610336	0.596687	0.620852	0.556785	0.580032
	0.863983	0.974332	0.957818	1.00903	0.978927	1.00358	1.02796	0.822045	0.856427	0.926884	0.910169	0.86061	0.87047	0.766455	0.802744	0.761609	0.766048	0.764637	0.766304	0.767403	0.712328	0.701801	0.736295	0.660767	0.683338	0.673328	0.658942	0.572387	0.605303	0.598412	0.682223	0.564669	0.607197	0.579658	0.613153	0.522824	0.552052
	0.883217	0.910295	0.880706	0.937611	0.923286	0.927601	0.916386	0.791811	0.828445	0.842781	0.830899	0.897854	0.898616	0.736962	0.777548	0.757812	0.793738	0.72058	0.708314	0.735292	0.692471	0.672859	0.707634	0.634653	0.665551	0.668369	0.662625	0.570791	0.601262	0.584036	0.667154	0.541825	0.588519	0.549292	0.57628	0.515595	0.544804
	0.902383	0.978822	0.926351	1.01689	0.993364	0.921451	0.91238	0.802337	0.813142	0.86775	0.828446	0.877785	0.872951	0.752796	0.798708	0.753575	0.764106	0.768978	0.771688	0.714018	0.669842	0.631327	0.660694	0.626223	0.641817	0.609463	0.599605	0.538664	0.561273	0.528408	0.607875	0.53065	0.569985	0.554605	0.578857	0.539109	0.566718
	0.921517	0.995237	0.939211	0.952348	0.922895	0.902827	0.902037	0.780827	0.821102	0.833789	0.759542	0.866233	0.871995	0.737275	0.766512	0.714954	0.739735	0.710892	0.706768	0.73667	0.678017	0.655104	0.699748	0.627593	0.657018	0.619071	0.610283	0.573321	0.605434	0.561568	0.634403	0.522287	0.560073	0.543206	0.567407	0.516387	0.545365
	0.94085	0.978221	0.957558	1.02621	0.975257	0.92645	0.948729	0.779104	0.82896	0.87862	0.853821	0.861156	0.872779	0.74028	0.786902	0.783721	0.809325	0.720715	0.724414	0.726711	0.67132	0.666206	0.702742	0.603831	0.623256	0.597406	0.583997	0.57771	0.607625	0.545104	0.619604	0.521705	0.562062	0.555669	0.579853	0.543116	0.575154
	0.959917	1.00774	0.980883	1.02152	0.983158	0.972608	0.992451	0.796155	0.833383	0.876191	0.843643	0.859328	0.831768	0.750586	0.800657	0.74571	0.760794	0.726155	0.722311	0.744846	0.694656	0.697308	0.729269	0.646092	0.664897	0.627111	0.61813	0.584948	0.620161	0.565313	0.646822	0.521349	0.557747	0.577316	0.609557	0.554648	0.581399
	0.979183	0.970066	0.947676	1.00814	0.969964	0.912112	0.954326	0.792262	0.817733	0.89359	0.866936	0.882376	0.875141	0.768176	0.821993	0.79065	0.81696	0.762452	0.762565	0.77986	0.727403	0.719928	0.759073	0.654029	0.683377	0.663184	0.640495	0.60712	0.642109	0.597657	0.688291	0.571679	0.610311	0.574251	0.606103	0.54447	0.578929
	0.998633	1.0075	0.996075	1.03945	1.00082	0.98318	1.00645	0.838944	0.861099	0.864926	0.846461	0.912035	0.88721	0.788972	0.844534	0.758341	0.77963	0.758748	0.762889	0.777756	0.725983	0.688083	0.724097	0.671326	0.691345	0.664364	0.658508	0.616072	0.651202	0.610666	0.706385	0.561894	0.602032	0.572137	0.595513	0.505069	0.535063
	1.01765	0.936491	0.945419	1.02266	0.981295	0.981814	0.992843	0.790417	0.814791	0.896937	0.855316	0.870619	0.885043	0.754119	0.806667	0.721492	0.747303	0.737661	0.734868	0.742856	0.695947	0.668383	0.704328	0.625548	0.639005	0.639827	0.623004	0.558562	0.591903	0.59064	0.680066	0.509455	0.546478	0.538266	0.567388	0.527063	0.55497
	1.0368	0.948241	0.94297	1.00045	0.968678	0.913493	0.933243	0.759511	0.790689	0.900859	0.883036	0.85542	0.841834	0.715796	0.753086	0.723015	0.764271	0.746966	0.746059	0.693468	0.642663	0.667932	0.695135	0.591648	0.609755	0.593535	0.586356	0.535682	0.570493	0.531489	0.61491	0.502939	0.542547	0.540791	0.573896	0.513426	0.541774
	1.05597	0.936134	0.932657	0.932113	0.90632	0.982999	1.02412	0.72756	0.764461	0.901291	0.864796	0.871134	0.893465	0.775677	0.827068	0.679903	0.692074	0.719068	0.717302	0.684247	0.642987	0.648898	0.682532	0.615786	0.643737	0.585067	0.569663	0.537083	0.566565	0.544882	0.629273	0.506133	0.553136	0.514011	0.545608	0.530267	0.559332
	1.07523	0.996576	0.97122	1.0229	1.01601	0.933373	1.00594	0.789989	0.831987	0.926857	0.85498	0.854595	0.865529	0.773828	0.821696	0.754488	0.776324	0.76007	0.749106	0.706853	0.661444	0.659287	0.700329	0.584735	0.596807	0.603612	0.590768	0.565923	0.599673	0.522637	0.599934	0.522263	0.565529	0.542911	0.572161	0.547738	0.583799
	1.09438	1.02619	1.01421	1.03831	1.00089	0.960459	1.02461	0.801018	0.833323	0.897805	0.891196	0.864551	0.858888	0.761927	0.813479	0.709965	0.734703	0.74058	0.734331	0.753376	0.717334	0.677366	0.712093	0.633866	0.648036	0.606639	0.600545	0.557565	0.582369	0.566698	0.659933	0.550858	0.587876	0.57913	0.612963	0.564095	0.59898
	1.1136	0.930596	0.940303	1.01257	0.99269	0.991216	1.01731	0.811765	0.823756	0.914385	0.874864	0.884273	0.886745	0.744722	0.795919	0.765271	0.779243	0.746699	0.751117	0.754669	0.712187	0.678074	0.709795	0.663308	0.677444	0.655208	0.646517	0.594395	0.630931	0.575143	0.653974	0.558657	0.601118	0.587493	0.621203	0.551392	0.586364
	1.13295	0.949711	0.930413	0.985072	1.03485	0.980488	1.01021	0.794401	0.836578	0.88428	0.85259	0.885606	0.884785	0.78163	0.847331	0.761444	0.788329	0.738433	0.734931	0.729213	0.682866	0.700739	0.73641	0.652058	0.663218	0.629942	0.622499	0.574432	0.607087	0.58096	0.670435	0.560798	0.606436	0.577248	0.612835	0.507326	0.539146
