# Supplementary material for: Genomically mined acoustic reporter genes for real-time in vivo monitoring of tumors and tumor-homing bacteria
Source: Nat Biotechnol. 2023 Jan 2;41(7):919–31. doi: 10.1038/s41587-022-01581-y (PMC10344784; doi:10.1038/s41587-022-01581-y)
Supplement: Source Data Fig. 1 — Statistical Source Data [file 41587_2022_1581_MOESM13_ESM.xlsx]

## Sheet: Figure_1_E
genotype	temp	IPTG	xAM_subtracted_SBR
pET28a-T7-lac-Methanosarcina vacuolata_DSM-1232-cluster_A1	30	5	0.0634977
		5	-0.0190629
		5	-0.0400209
		5	-0.0139176
		5	0.00246913
		5	-0.0106972
pET28a-T7-lac-Methanosarcina vacuolata_DSM-1232-cluster_A1A2	30	5	-0.0649468
		5	0.183437
		5	-0.0394493
		5	-0.0243193
		5	-0.0263637
		5	-0.0370179
pET28a-T7-lac-Serratia-39006	30	5	102.288
		5	168.858
		5	85.9323
		5	90.6732
		5	111.375
		5	142.357
pET28a-T7-lac-GvpB_MegaR-U	30	10	1.78764
		10	0.482245
		10	0.503091
		10	4.08578
		10	1.24538
		10	4.5743
pET28a-T7-lac-Ana-cluster	30	25	8.76677
		25	7.4899
		25	8.19114
		25	7.59695
		25	8.63648
		25	8.85828
pET28a-T7-lac-AnaA2C_MegaR-U	30	25	17.1842
		25	17.6242
		25	20.6173
		25	21.9289
		25	24.1841
		25	29.8993
pET28a-T7-lac-Methanosaeta thermophila_DSM-6194-cluster_flipped	30	25	-0.0303381
		25	0.0406029
		25	0.0151594
		25	-0.0382182
		25	-0.0116223
		25	-0.0100746
pET28a-T7-lac-Streptomyces-coelicolor-A3(2)	30	25	0.00683154
		25	0.000659043
		25	-0.0181019
		25	0.055482
		25	-0.0217726
		25	-0.00380268
pET28a-T7-lac-Thiocapsa rosea DSM 235-cluster	30	25	-0.00673007
		25	-0.040593
		25	-0.0546226
		25	0.0199901
		25	0.0526544
		25	-0.0798803
pET28a-T7-lac-Halobacterium-salinarum-cluster-2_flipped	30	50	0.00925354
		50	-0.00506094
		50	-0.00854017
		50	-0.0190638
		50	0.05802
		50	0.0542486
pET28a-T7-lac-Stella vacuolata_ATCC-43931-cluster_flipped	30	50	0.680196
		50	-0.0606909
		50	-0.0648096
		50	0.00565661
		50	-0.0366243
		50	0.00828065
pET28a-T7-lac-Bacillus megaterium ATCC 19213-cluster_2	30	100	-0.0821312
		100	0.00386523
		100	-0.121763
		100	0.0264339
		100	-0.0336713
		100	-0.0601061
pET28a-T7-lac-Desulfobacterium vacuolatum_DSM 3385-cluster	30	100	52.4898
		100	39.5628
		100	49.021
		100	51.4621
		100	33.7737
		100	44.5042
pET28a-T7-lac-Desulfotomaculum acetoxidans_DSM 771-cluster_flipped	30	100	0.00336653
		100	0.145029
		100	0.0237659
		100	-0.150778
		100	-0.00167129
		100	-0.00303728
pET28a-T7-lac-Halobacterium-salinarum-cluster-1_flipped	30	100	-0.0198458
		100	-0.0214726
		100	0.0101535
		100	-0.496299
		100	0.0450308
		100	-0.133035
pET28a-T7-lac-Gene10-TrpBA-BCD-sfGFP	30	100	0.126434
		100	-0.19674
		100	-0.00159091
		100	-0.030475
		100	-0.00552722
		100	0.037933
pET28a-T7-lac-Ana-cluster	37	5	7.58495
		5	9.18638
		5	12.0648
		5	7.25797
		5	10.5211
		5	14.0093
pET28a-T7-lac-Desulfobacterium vacuolatum_DSM 3385-cluster	37	5	0.0373237
		5	0.153074
		5	-0.19893
		5	-0.040025
		5	-0.00871121
		5	-0.00660599
pET28a-T7-lac-Serratia-39006	37	5	135.609
		5	106.275
		5	99.4811
		5	159.165
		5	169.217
		5	152.313
pET28a-T7-lac-GvpB_MegaR-U	37	25	-0.0241562
		25	0.0263583
		25	0.2191
		25	0.244875
		25	0.43411
		25	1.10394
pET28a-T7-lac-AnaA2C_MegaR-U	37	25	30.4391
		25	38.7776
		25	37.0342
		25	42.5201
		25	48.6371
		25	45.2598
pET28a-T7-lac-Desulfotomaculum acetoxidans_DSM 771-cluster_flipped	37	25	-0.0111143
		25	-0.0446881
		25	-0.00654817
		25	0.0281321
		25	-0.0818794
		25	0.000470879
pET28a-T7-lac-Methanosaeta thermophila_DSM-6194-cluster_flipped	37	25	0.0174565
		25	-0.0503306
		25	-0.0308326
		25	-0.0331491
		25	0.0583813
		25	-0.0960313
pET28a-T7-lac-Halobacterium-salinarum-cluster-1_flipped	37	50	-0.07859
		50	-0.188669
		50	0.0307772
		50	0.0483497
		50	0.0825709
		50	-0.148525
pET28a-T7-lac-Halobacterium-salinarum-cluster-2_flipped	37	50	-0.0395478
		50	-0.00309248
		50	0.0266904
		50	-0.0627408
		50	0.0140882
		50	-0.0515287
pET28a-T7-lac-Methanosarcina vacuolata_DSM-1232-cluster_A1	37	50	-0.0558616
		50	0.965989
		50	-0.0408401
		50	-0.0526204
		50	-0.0144971
		50	-0.0164252
pET28a-T7-lac-Methanosarcina vacuolata_DSM-1232-cluster_A1A2	37	50	0.130878
		50	-0.150778
		50	0.153043
		50	-0.118508
		50	-0.0362151
		50	0.108091
pET28a-T7-lac-Stella vacuolata_ATCC-43931-cluster_flipped	37	50	-0.211033
		50	0.192808
		50	0.0271084
		50	-0.00621453
		50	0.00076015
		50	0.100235
pET28a-T7-lac-Thiocapsa rosea DSM 235-cluster	37	50	-0.0850696
		50	-0.072433
		50	-0.0440973
		50	-0.0149602
		50	0.0202453
		50	-0.0165513
pET28a-T7-lac-Gene10-TrpBA-BCD-sfGFP	37	50	0.00607663
		50	-0.0182313
		50	-0.0014042
		50	-0.0351568
		50	0.0661127
		50	-0.0746834
pET28a-T7-lac-Bacillus megaterium ATCC 19213-cluster_2	37	100	-0.0331522
		100	0.0247299
		100	-0.043253
		100	0.00395857
		100	0.061353
		100	-0.0556715
pET28a-T7-lac-Streptomyces-coelicolor-A3(2)	37	100	-0.592729
		100	-0.0404775
		100	0.057592
		100	-0.153633
		100	-0.0249839
		100	0.204479

## Sheet: Figure_1_G
xAM SBR (dB)
Serratia sp. ATCC 39006	Anabaena flos-aquae/Bacillus megaterium	Anabaena flos-aquae	Bacillus megaterium (ΔgvpA-Q)	Desulfobacterium vacuolatum	FP (control)
27.0967	5.41494	2.08648	0.3063	4.66244	0.692251
28.1606	6.73945	1.25867	0.433996	4.6741	0.529033
25.242	8.04486	1.04558	1.18566	5.63391	-0.30178
26.8688	8.99687	0.986745	1.40948	6.42242	-0.117898
25.9915	6.89341	1.70063	0.0833387	5.22416	-0.543639
26.4914	8.66656	1.53145	0.243505	6.25031	-0.0781066
