# Supplementary material for: Genomically mined acoustic reporter genes for real-time in vivo monitoring of tumors and tumor-homing bacteria
Source: Nat Biotechnol. 2023 Jan 2;41(7):919–31. doi: 10.1038/s41587-022-01581-y (PMC10344784; doi:10.1038/s41587-022-01581-y)
Supplement: Source Data Fig. 2 — Statistical Source Data [file 41587_2022_1581_MOESM14_ESM.xlsx]

## Sheet: Figure_2_b
		xAM SBR (dB)
	L-arabinose (% w/v)	pBAD-bARGSer								pBAD-FP
	0.001	9.5637	11.2809	10.8565	11.4218	9.45691	10.7814	9.84384	10.8349	16.0433	12.4649	8.68181	4.70902	6.2811	5.14779	5.33325	4.41381
	0.01	48.3745	45.4703	44.656	44.5065	42.8305	43.2343	42.6589	43.1813	6.17501	5.47597	5.92121	3.63175	4.16244	4.58467	4.26725	3.34849
	0.1	48.1425	48.8268	48.816	49.4686	48.0173	48.7548	48.5313	48.6577	3.39544	7.60064	4.8292	6.09797	5.63103	4.51886	7.42122	6.30852
	1	49.25	49.1093	48.7974	48.6408	46.7685	48.2229	47.2824	48.7557	9.01851	10.177	19.4023	12.8648	9.38172	8.79789	10.2589	7.8668

## Sheet: Figure_2_c
		Percent chlor-resistant
	Days of sub-culturing	+chlor				-chlor				-chlor +L-ara
	1	73.15	79.27	103.7	82.05	96.05	83.33	102.78	95.45	100	100	100	100
	2	74.11	83.33	118.18	100	125.58	83.1	111.76	120.93	94.93	93.75	120.37	105.66
	3	74.07	95.17	77.17	96.08	94.44	90.28	101.59	93.44	85.71	96.39	100	101.35
	5	137.93	88.52	123.53	105.53	113.64	92	72.22	88.33	101.72	85	100	82.35

## Sheet: Figure_2_d
		xAM SBR (dB)
	Acoustic pressure (MPa)	pBAD-bARGSer-AxeTxe						pBAD-FP-AxeTxe
	0.0869524	-0.645503	-0.164404	0.0927774	-0.382258	0.224829	0.20752	0.0798188	0.0798188	-0.198934	-0.198934	-0.223673	-0.223673
	0.114038	-0.336733	-0.651205	0.0433316	0.00587559	0.0427575	-0.319443	0.610139	0.610139	0.565687	0.565687	0.13033	0.13033
	0.141124	0.557585	0.28203	0.573891	0.327103	-0.486832	-0.473214	-0.184978	-0.184978	0.466324	0.466324	0.00222679	0.00222679
	0.165293	-0.32189	0.124827	-0.535348	0.0461206	0.0575496	-0.0655492	0.0311124	0.0311124	0.81589	0.81589	-0.213111	-0.213111
	0.189462	-0.0744047	0.236096	-0.156468	-0.596088	-0.295986	-0.408073	0.594756	0.594756	0.131764	0.131764	-0.179777	-0.179777
	0.21877	-0.165025	-0.532056	0.0362662	-0.156917	0.229795	0.0745361	0.280156	0.280156	0.167001	0.167001	-0.235229	-0.235229
	0.248078	0.348301	0.236045	-0.334531	-0.189912	-0.286411	-0.455511	-0.590071	-0.590071	-0.102273	-0.102273	0.166955	0.166955
	0.280442	-0.2958	-0.705782	-0.426339	-0.240488	-0.0250426	0.27067	0.946207	0.946207	0.127412	0.127412	0.0996044	0.0996044
	0.312806	-0.00661194	0.285272	-0.83803	-0.40268	0.226831	-0.0172694	0.278393	0.278393	0.263795	0.263795	-0.124513	-0.124513
	0.348365	-0.189457	0.169131	-0.373738	-0.405418	-0.390528	-0.352022	-0.0495524	-0.0495524	0.305485	0.305485	-0.154783	-0.154783
	0.383924	0.338107	-0.0535859	0.0502161	-0.127388	0.0194913	-0.070127	-0.0861049	-0.0861049	0.154007	0.154007	-0.289722	-0.289722
	0.417399	-0.0848148	-0.253893	0.536267	-0.583195	-0.0227771	-0.339541	0.214288	0.214288	-0.31807	-0.31807	-0.0980824	-0.0980824
	0.450875	-0.103966	-0.244477	-0.406459	0.0860391	0.211178	0.0605945	-0.350733	-0.350733	0.265195	0.265195	-0.409245	-0.409245
	0.488656	-0.189102	-0.12516	0.369898	-0.44263	0.190493	0.128146	0.512354	0.512354	-0.299535	-0.299535	0.234315	0.234315
	0.526437	-0.0460598	-0.582781	0.646251	-0.0661873	0.0351325	-0.0105075	0.690057	0.690057	-0.225569	-0.225569	-0.0880602	-0.0880602
	0.566441	0.0225964	-0.207787	0.173456	-0.0982471	0.296833	-0.148697	-0.00749575	-0.00749575	-0.111886	-0.111886	0.0182874	0.0182874
	0.606445	0.180596	0.592926	-0.0972289	0.305246	0.0804002	-0.297534	0.147704	0.147704	0.110963	0.110963	0.34795	0.34795
	0.649087	0.527116	0.533029	0.186865	-0.11731	0.35803	0.323107	0.0598727	0.0598727	0.213556	0.213556	-0.475471	-0.475471
	0.69173	0.103371	-0.0172348	1.14527	0.389999	0.300062	0.37245	-0.188836	-0.188836	5.05084e-06	5.05084e-06	-0.470963	-0.470963
	0.726595	1.42028	1.28864	0.607779	0.349339	0.711942	0.959672	0.0174629	0.0174629	0.19555	0.19555	0.106394	0.106394
	0.761459	1.86716	1.94732	1.551	1.07203	1.16362	0.782143	0.306479	0.306479	-0.766391	-0.766391	0.127027	0.127027
	0.815492	1.51147	1.74666	1.59823	2.40596	2.31054	2.01864	0.241446	0.241446	0.694158	0.694158	-0.491106	-0.491106
	0.869524	2.47989	3.3005	2.68471	3.07138	3.83121	3.57644	0.0142849	0.0142849	-0.507193	-0.507193	-0.182582	-0.182582
	0.913973	3.64468	3.52211	3.73877	4.48617	4.2081	4.40509	-0.230157	-0.230157	-0.504471	-0.504471	-0.591359	-0.591359
	0.958421	5.31802	5.77638	4.81115	5.79021	5.40437	5.43827	-0.320245	-0.320245	0.0491266	0.0491266	0.091808	0.091808
	1.00009	6.87351	6.46685	6.45895	7.765	6.84745	6.85022	-0.690444	-0.690444	0.241426	0.241426	0.049117	0.049117
	1.04176	7.88808	7.95242	7.9815	8.72282	8.05649	8.10069	0.423857	0.423857	0.0310715	0.0310715	0.202598	0.202598
	1.06121	8.98217	9.02304	9.38235	10.0957	9.7127	9.75628	0.128383	0.128383	0.0254529	0.0254529	-0.19592	-0.19592
	1.08065	10.5497	10.6251	10.2127	11.5334	11.0911	11.0336	0.0814411	0.0814411	-0.158818	-0.158818	-0.209118	-0.209118
	1.12649	11.5178	11.7927	11.5067	12.4642	12.3275	12.0695	0.223109	0.223109	0.222822	0.222822	0.134758	0.134758
	1.17233	13.1184	13.4491	12.8935	14.0703	13.8012	13.8493	0.140393	0.140393	-0.445918	-0.445918	-0.256296	-0.256296
	1.22928	14.5032	14.7592	13.5339	14.8614	14.949	14.987	0.106085	0.106085	-0.00920054	-0.00920054	0.0932524	0.0932524
	1.28623	14.9536	15.1323	14.3223	15.9132	15.3559	15.7832	-0.158706	-0.158706	0.529598	0.529598	0.129061	0.129061
	1.3154	15.9403	16.0836	15.297	16.9599	17.0142	17.4181	0.449333	0.449333	-0.719639	-0.719639	-0.390792	-0.390792
	1.34457	16.703	16.9522	15.6623	17.6773	16.8103	17.2893	0.235766	0.235766	-0.609932	-0.609932	0.0997656	0.0997656
	1.38068	17.6606	17.7373	16.7711	18.6023	17.9267	18.3546	0.483656	0.483656	-0.123933	-0.123933	-0.153517	-0.153517
	1.4168	18.4773	18.5798	16.9956	18.9004	18.2501	18.8115	-0.411679	-0.411679	0.0615097	0.0615097	-0.211511	-0.211511
	1.44319	18.8371	19.0102	17.8582	19.9869	18.7457	19.6195	0.389537	0.389537	-0.694986	-0.694986	-0.085907	-0.085907
	1.46958	19.3376	19.5275	18.2443	20.3867	19.483	20.3725	0.186581	0.186581	-0.368428	-0.368428	-0.0947205	-0.0947205
	1.50569	19.3848	19.5861	18.8537	20.9052	19.6863	20.5939	-0.210224	-0.210224	-0.131661	-0.131661	0.399081	0.399081
	1.54181	20.0811	20.2247	18.9545	21.2018	20.0948	21.1523	-0.022694	-0.022694	0.198836	0.198836	-0.517208	-0.517208
	1.5682	20.3266	20.6703	19.6926	21.8975	20.5216	21.5805	0.255476	0.255476	-0.383413	-0.383413	-0.275744	-0.275744
	1.59459	20.8602	21.1536	19.7046	21.9036	20.7789	21.668	0.280092	0.280092	0.558465	0.558465	-0.27815	-0.27815
	1.64321	21.049	21.3575	20.1403	22.3563	20.4951	21.5426	-0.0881998	-0.0881998	0.0371738	0.0371738	-0.139906	-0.139906
	1.69182	21.2683	21.5766	20.3474	22.5786	20.77	21.6985	0.23232	0.23232	0.0367784	0.0367784	-0.0124423	-0.0124423
	1.71682	21.2224	21.5574	20.4174	22.757	20.9662	21.7997	0.192536	0.192536	0.559024	0.559024	-0.17563	-0.17563
	1.74183	21.5233	21.834	20.5909	22.8158	21.2673	21.8473	0.692251	0.692251	-0.30178	-0.30178	-0.543639	-0.543639

## Sheet: Figure_2_e
		xAM SBR (dB)
	Time (mins)	pBAD-bARGSer-AxeTxe
	0.0178389	0.101693	-0.134305	0.306266	0.0607377	0.184435	0.228717
	0.03705	-0.0330749	-0.114008	0.00306506	-0.166878	0.0714279	-0.0297954
	0.0562389	0.194092	0.193386	-0.0105621	0.00436589	-0.116305	-0.157127
	0.0754	-0.122594	0.0449489	-0.327501	0.03128	0.0913331	0.0857538
	0.0946944	0.0157034	0.0735382	-0.215807	-0.0840984	-0.14057	0.0124486
	0.113878	0.113655	0.0757211	0.122977	-0.0159582	0.291637	0.00378853
	0.13305	0.156616	0.123608	0.0326965	-0.170936	-0.0415317	0.181468
	0.152211	0.370376	0.350568	-0.0181869	0.075561	0.0952839	0.00583558
	0.171422	0.145902	-0.291096	0.289343	0.262125	0.0946393	0.0327236
	0.190606	0.657297	-0.0402322	-0.149021	-0.236953	-0.0918442	-0.446054
	0.209867	0.188354	-0.0643356	-0.11854	-0.278014	0.148293	0.057505
	0.229044	0.110196	0.190016	0.32945	0.0865907	-0.164641	-0.195781
	0.248267	-0.0268748	-0.00379608	0.272335	-0.0156265	0.228656	0.221951
	0.267494	0.564248	0.193337	-0.0179775	-0.381276	-0.124193	-0.0363214
	0.286683	-0.0542113	0.235977	-0.204484	0.0423415	0.464329	0.483474
	0.305867	0.0540346	0.050635	0.137231	0.053858	-0.00757708	-0.0992211
	0.324994	0.0533252	0.0189787	0.0539648	-0.122897	0.356607	-0.0521046
	0.3442	-0.567514	-0.395659	-0.0774691	0.0996917	0.115576	0.123728
	0.363461	0.153272	-0.02807	-0.27671	-0.150058	0.514212	0.407151
	0.382744	-0.244555	0.131939	0.105573	0.118387	0.0353919	0.240775
	0.401872	0.279158	0.238215	0.163634	0.216935	0.122181	-0.0668288
	0.421061	-0.0332304	-0.134943	0.0292087	-0.202274	-0.191993	-0.358184
	0.440294	0.00205766	-0.0371653	-0.0125401	-0.116368	-0.137832	0.387202
	0.459444	0.22115	0.126282	0.232937	0.0909911	0.135447	0.126349
	0.478689	0.261259	0.141762	-0.272851	-0.216776	0.0213657	-0.0915115
	0.497845	-0.26429	-0.149437	0.310542	0.30754	-0.0880323	0.0861333
	0.517022	0.287376	0.183487	0.147636	-0.0763017	-0.00417843	-0.0176859
	0.536261	0.398609	0.119469	0.243608	0.113739	-0.00102424	0.174915
	0.555506	0.0574333	-0.00206148	0.108719	-0.0574897	-0.233098	-0.486175
	0.574728	0.291917	-0.115471	0.0350683	-0.0581901	0.00778794	-0.00791443
	0.593967	0.0973032	-0.00490252	-0.0285598	0.379647	0.349476	0.413049
	0.613128	-0.129866	-0.162929	0.041653	0.421659	0.254894	0.0472121
	0.632222	-0.195666	-0.44547	-0.147056	-0.435387	-0.330851	0.130983
	0.651528	0.163026	-0.0167191	0.154359	-0.137789	0.323029	0.168497
	0.670739	-0.128147	-0.458576	0.161693	0.287389	0.260858	-0.00332963
	0.689928	-0.0966281	-0.190675	-0.306319	-0.000608727	-0.0595881	-0.601193
	0.709106	0.187519	-0.11079	-0.306131	-0.0498982	0.243822	-0.0384796
	0.728239	-0.108061	0.0779185	-0.149402	0.0187442	-0.135374	0.168105
	0.747483	-0.161383	-0.423399	-0.102009	0.0149723	-0.325597	-0.253399
	0.766722	-0.27675	0.134858	0.101606	-0.146322	-0.0600209	-0.239818
	0.785933	0.134617	-0.011512	-0.43634	-0.437605	-0.0013652	-0.211573
	0.805139	0.382978	0.0309274	-0.234679	-0.0163826	0.241082	0.237674
	0.824278	0.363606	0.0426348	-0.485012	-0.34363	0.0311587	-0.212646
	0.843433	0.0166077	-0.189844	-0.100464	0.0839156	-0.229324	0.230588
	0.86265	-0.207539	-0.142928	-0.204193	-0.236519	-0.0767283	-0.0909209
	0.881895	0.159748	-0.0885964	-0.255023	-0.580045	-0.227318	-0.394622
	0.901033	-0.0413227	0.207916	-0.137024	-0.130049	0.294194	0.00484068
	0.920311	0.0608081	0.131642	0.00846032	-0.171817	0.206548	-0.000149197
	0.939555	0.165522	0.630511	-0.0351906	-0.460638	-0.110651	-0.0949078
	0.958767	0.0397321	-0.288966	0.0139472	-0.0115961	0.194906	0.268906
	0.9779	-0.093598	-0.384379	0.0656387	-0.150804	0.196638	0.0304703
	0.997072	-0.0108505	-0.207673	-0.183149	-0.229766	-0.077218	-0.19616
	1.01624	-0.215842	-0.224466	-0.0622713	0.11425	0.285117	-0.00551521
	1.0355	-0.457629	-0.301098	-0.256845	-0.0723097	-0.239284	-0.349667
	1.05477	0.0103228	0.0496653	-0.0855762	-0.159872	-0.0470973	-0.0591557
	1.07393	-0.309756	-0.225787	-0.0127215	-0.337166	-0.257394	-0.169943
	1.09311	0.305348	0.523658	-0.0884899	-0.345263	0.273241	-0.351069
	1.11219	-0.102178	-0.280467	-0.123925	-0.0542394	-0.543631	-0.499881
	1.13146	0.139452	-0.00951752	0.0943134	0.0115286	-0.310388	-0.146283
	1.15077	0.0617896	0.203749	-0.126347	-0.108432	-0.164593	-0.0899789
	1.16991	2.73407	2.35243	1.94159	1.93823	2.27657	2.35633
	1.18916	2.52104	2.42595	1.75635	2.33537	2.2045	2.13519
	1.2083	2.49527	2.3297	1.96807	2.35082	2.48751	2.02415
	1.22739	2.55672	2.0945	2.01907	2.37114	2.40528	1.74283
	1.24669	2.50438	2.41596	1.37965	1.67507	1.78336	1.55417
	1.26583	2.38438	2.14735	1.43053	1.4849	2.33947	1.95127
	1.28509	2.44457	1.84881	1.61923	1.6612	2.0052	1.75587
	1.30435	2.75146	2.72789	1.53215	2.01191	2.21868	1.85493
	1.32349	2.47224	2.44446	1.72715	2.37224	2.02782	1.94387
	1.34266	2.48117	2.10803	1.96041	2.07261	2.08365	1.90713
	1.36185	2.03368	1.93288	1.98626	2.45935	1.85261	1.85068
	1.38117	2.67072	2.38205	1.77734	1.7527	2.12419	2.02523
	1.40028	2.16031	1.90742	1.78365	1.75485	1.97534	1.70787
	1.41951	2.52305	2.44315	1.28356	1.6517	2.03853	1.80135
	1.44207	2.45581	2.0706	1.77081	1.6375	1.97654	1.97526
	1.46117	2.52983	2.42076	1.47846	1.73319	1.98165	1.95567
	1.48034	2.44954	2.39668	1.94471	1.84277	2.27135	2.2646
	1.49954	2.6082	2.38722	1.38307	1.47518	1.65122	1.49873
	1.51857	2.38198	1.89384	2.029	2.18297	2.29641	1.98236
	1.53783	1.9812	2.13738	2.43777	2.60791	2.43139	2.00113
	1.56353	2.45396	2.41067	1.64271	1.75847	2.12963	1.68468
	1.58288	1.77045	2.00962	1.73767	1.96737	1.87875	1.72449
	1.60191	2.59796	2.28281	1.0008	1.78831	2.37416	1.90489
	1.62104	2.32281	2.21792	1.56571	1.87593	1.98265	2.05425
	1.64023	2.41154	2.10894	2.03299	1.95333	2.34253	1.91983
	1.65952	2.11246	1.92947	1.76457	2.11338	1.79115	1.26581
	1.67871	2.51417	2.14317	1.82615	2.24952	2.1235	1.8163
	1.69802	2.15225	2.3083	1.20326	1.66191	1.7653	1.65575
	1.71708	2.31691	2.2618	0.916894	1.71684	2.14018	2.10324
	1.73634	2.14193	2.02777	1.41887	1.92364	2.0418	1.99049
	1.75554	2.57027	2.5518	1.65684	2.01026	1.94921	1.80294
	1.77466	2.35425	2.19907	1.65028	2.26943	2.42541	2.00551
	1.79399	2.46702	2.33765	1.75768	2.41783	2.05229	1.64163
	1.81325	2.43237	2.38476	1.31017	2.11884	2.13805	1.87474
	1.83232	2.31823	2.57488	1.59145	1.91442	2.30179	1.86657
	1.85152	2.55513	2.09675	1.52769	1.49858	1.82822	1.64486
	1.87074	2.02503	2.16744	1.1553	1.46357	2.0362	1.84788
	1.88978	1.94121	1.86101	0.920097	1.76091	1.84498	1.82361
	1.90904	2.51041	2.16925	1.91272	1.99135	1.89771	2.07929
	1.92832	2.02234	2.35716	1.78783	2.38568	2.05422	1.73906
	1.94748	2.60573	2.09945	1.58874	1.9723	2.00671	1.58118
	1.9667	2.40179	2.47276	1.42941	1.55519	2.38326	2.09971
	1.98592	2.06779	2.14231	1.43771	2.26176	1.93343	1.71005
	2.00507	2.39702	1.98392	0.946401	1.51582	2.2941	1.75669
	2.0243	2.56087	2.36234	1.25816	1.77626	2.41238	2.10573
	2.0435	2.83482	2.22334	1.59457	1.86507	2.30449	1.66847
	2.06276	2.1924	1.64872	1.7678	2.42215	2.23363	1.69152
	2.08201	2.06188	1.87895	1.62391	2.14168	1.44943	1.6299
	2.10112	2.35522	2.10651	1.68914	2.27474	1.85008	1.88388
	2.12027	2.33527	2.16785	1.71327	1.9881	1.75244	1.67369
	2.13942	2.1523	1.93099	1.50937	1.7717	2.1248	2.21387
	2.15867	2.7638	2.24452	0.906341	1.4024	2.17586	1.78506
	2.17788	2.24501	1.75469	1.59805	2.07038	2.08325	2.0696
	2.19712	2.01359	1.80378	2.09653	2.49895	1.92144	2.00074
	2.21637	2.40239	2.07698	1.69034	2.19247	2.12145	1.71388
	2.23559	2.20434	2.03952	1.27037	1.36363	2.14789	1.86441
	2.25481	2.08333	1.59703	1.56722	1.96792	1.9038	1.98988
	2.27391	2.25244	2.2189	1.7576	1.97112	1.77097	1.61172
	2.293	2.56984	2.26648	1.60792	1.67535	2.01121	1.99648
	2.31223	2.72077	2.36347	1.4532	1.83441	2.29964	2.15893
	2.33157	7.3376	7.78886	6.31836	6.13357	6.86889	6.46398
	2.35081	7.12277	7.27621	6.82253	6.54171	6.72823	6.37232
	2.36992	6.50959	6.59099	6.82399	6.42844	6.82484	6.71592
	2.38911	6.80882	7.11762	6.59318	5.90234	6.35015	5.79716
	2.40833	7.02398	7.23401	6.2485	5.86082	6.60293	6.29418
	2.4275	7.12939	7.19365	5.95861	5.80903	6.19151	6.08711
	2.44669	6.91693	7.12895	5.7513	5.39842	6.45101	6.36753
	2.46602	7.0063	7.21918	6.2384	6.02974	6.60247	6.41059
	2.48516	6.96829	6.84707	6.26499	6.19917	6.59774	6.42984
	2.50435	6.88871	7.07393	6.70651	6.19916	6.31172	6.23414
	2.52354	6.84853	6.88114	6.25832	5.65359	6.27142	6.1158
	2.54259	6.78994	6.72442	6.13783	5.68311	6.55494	6.23191
	2.56198	6.62552	6.8636	5.81107	5.64548	6.20783	6.00831
	2.58128	6.94044	6.87771	5.74386	5.46046	6.22593	6.01867
	2.60035	6.56716	6.89444	5.80321	5.70016	6.29743	6.32682
	2.61953	6.69825	6.85898	6.18501	5.65378	6.61957	6.35708
	2.63879	6.5693	6.72286	6.44879	5.99067	6.25064	6.19418
	2.65789	7.05753	6.81724	6.25125	6.12956	6.25995	5.97936
	2.67707	6.74997	6.82302	5.50945	5.15018	6.08128	5.81275
	2.69631	6.68775	6.80757	6.06374	5.65297	6.43494	6.21882
	2.71557	6.83096	6.69478	5.80085	5.07428	6.05003	5.8875
	2.73476	6.79484	6.82013	6.14279	5.79268	6.16305	5.96103
	2.75391	6.97828	6.85848	5.74865	5.34283	6.62354	6.19928
	2.77308	7.0114	6.93395	6.07096	5.90985	6.04106	5.92799
	2.7923	6.50834	6.80949	6.20797	6.1735	6.36578	6.12273
	2.81152	6.67291	6.75047	5.82905	5.15378	6.41172	6.1986
	2.83069	6.64192	6.76187	6.08826	5.75333	5.94895	5.58405
	2.85002	6.63772	6.71865	5.83627	5.4836	6.40408	6.03006
	2.86918	6.53567	6.89967	5.78897	5.38704	6.17348	5.88045
	2.88837	6.60697	6.71408	5.82417	5.51106	6.15182	5.95195
	2.90752	6.47627	6.89976	6.62787	6.13223	6.46069	6.1268
	2.9267	6.81318	6.63733	6.07503	5.72716	5.73788	5.49916
	2.94602	6.44326	6.46382	5.72806	5.24124	6.31092	6.0657
	2.96517	6.9201	7.02381	5.9894	5.5521	6.10588	6.05873
	2.9844	6.67953	6.89698	5.56026	5.11613	6.27162	6.03198
	3.00348	6.53989	6.77914	5.62004	5.31893	5.81121	5.85983
	3.02278	6.54979	6.77144	6.04869	5.56317	6.24864	6.27371
	3.04185	6.491	6.69514	6.08678	5.83061	5.89832	5.90353
	3.06107	6.63801	6.64727	5.96543	5.73531	5.76155	5.61166
	3.08029	6.57199	6.73685	5.56413	5.32111	6.07379	5.825
	3.09977	6.61144	6.72198	6.10113	5.6074	6.02774	5.93835
	3.11877	6.71697	6.99255	5.6926	5.16759	6.20297	5.76249
	3.13802	6.48691	6.60102	5.81461	5.63964	6.14139	6.23451
	3.1571	6.90715	7.21628	5.95531	5.64812	6.04083	5.68483
	3.17625	6.24988	6.46154	6.1869	6.05508	5.70152	5.64429
	3.1955	6.91188	6.65067	6.06212	6.02568	5.9455	5.69301
	3.2148	6.44149	6.49993	5.55764	5.14054	5.89758	5.83264
	3.23389	6.87524	7.05491	5.80061	5.46385	6.30701	6.30977
	3.25317	6.37919	6.63844	5.75359	5.59604	6.1484	5.90515
	3.27233	6.51324	6.61746	5.54724	5.26337	6.27844	6.13004
	3.29146	6.53738	6.86139	5.60449	5.1286	6.21958	6.05792
	3.31069	6.3748	6.57024	6.03163	5.26169	6.14539	5.78838
	3.32998	6.58604	6.49698	6.26876	5.82581	6.2741	6.09841
	3.34916	6.51474	6.85962	5.89774	5.466	6.14485	5.89261
	3.36842	6.62573	6.96716	6.02469	5.46045	6.23341	5.68372
	3.38751	6.49755	6.61393	5.71374	5.51711	6.073	6.1324
	3.40671	6.7526	6.82722	6.0881	5.9208	6.15532	5.94556
	3.42592	6.76467	6.57798	5.66709	5.43828	6.15788	5.73616
	3.44511	6.68269	6.57017	6.0116	5.80839	6.56027	6.33204
	3.46435	6.53866	6.64667	6.38064	6.18523	6.35601	6.07149
	3.48355	13.1346	13.276	12.4127	11.5768	12.3181	12.3226
	3.50274	13.1244	13.2981	12.0425	11.5108	12.1771	12.1778
	3.52205	12.7122	12.9051	11.9401	11.3988	11.577	11.5194
	3.54108	12.5833	12.8072	11.9465	11.2232	11.6233	11.491
	3.56027	12.5951	12.7904	11.3507	10.4688	11.4936	11.5312
	3.57945	12.4694	12.6095	11.5446	10.6852	11.7522	11.7595
	3.59872	12.196	12.2886	11.702	10.9311	11.3197	11.3519
	3.61791	12.6461	12.7751	11.4477	10.7039	11.6807	11.5696
	3.63722	12.5917	12.7132	11.8059	11.0226	11.8478	11.917
	3.65633	12.4965	12.5664	11.4134	10.8463	11.7221	11.6571
	3.67547	12.7031	12.6714	11.7527	11.0899	11.2867	11.191
	3.69472	12.3162	12.2684	11.1451	10.4696	11.318	11.2175
	3.71403	12.2224	12.2474	11.3052	10.6375	11.4705	11.4053
	3.73311	12.5132	12.4106	10.8968	10.1698	11.3627	11.4164
	3.75234	12.21	12.2661	11.0528	10.1829	11.2758	11.3168
	3.77151	12.3039	12.2756	11.1406	10.5722	11.4977	11.4289
	3.79075	12.2292	12.3515	11.5695	10.8791	11.438	11.262
	3.80994	12.1744	12.2581	11.5014	10.6517	11.3867	11.4633
	3.82912	12.1125	12.172	11.2913	10.7827	11.3158	11.1395
	3.84844	11.9569	12.044	11.5076	10.9741	11.3198	11.2994
	3.86759	11.8437	12.0469	10.9831	10.2341	11.2461	11.2794
	3.88673	11.7837	11.9384	11.256	10.4827	11.5846	11.5917
	3.90602	12.1188	12.3298	11.3805	10.7968	11.4889	11.4822
	3.92512	12.1657	12.2142	11.4514	10.9842	11.434	11.5009
	3.94426	12.458	12.5525	11.3612	10.7684	10.9996	10.9909
	3.9635	12.023	12.1602	11.5035	10.8556	10.7125	10.7124
	3.98273	12.4268	12.4136	10.9198	10.2685	11.1757	11.2085
	4.00196	12.3	12.4106	11.3832	10.5965	11.1721	11.148
	4.0212	11.9997	12.0789	11.3178	10.6427	11.1482	11.1453
	4.04034	12.2238	12.3836	11.1521	10.6298	11.2632	11.2344
	4.0595	12.0897	12.1844	11.392	10.7411	11.2383	11.2445
	4.07878	11.8894	11.9641	11.4331	10.7335	10.9997	11.087
	4.09801	12.0486	12.2209	10.8117	10.4526	11.3353	11.4669
	4.11716	11.781	11.9337	11.2127	10.4669	11.4274	11.5045
	4.13634	12.0966	12.3093	10.8348	10.1995	11.1243	11.0385
	4.15563	12.1474	12.3951	11.1176	10.4657	11.2808	11.5066
	4.17467	12.0617	12.2121	11.1658	10.6244	11.1621	11.2722
	4.19392	11.6734	11.7644	11.3395	10.6537	11.0748	11.1696
	4.21312	11.6389	11.6779	11.3487	10.8954	11.0574	11.0997
	4.23233	11.9859	12.086	10.6951	10.1731	11.0876	11.244
	4.25157	11.8219	11.9971	11.175	10.4627	10.8969	10.9085
	4.27087	11.9828	11.9759	10.8774	10.228	11.1904	11.0621
	4.29004	12.0732	12.2379	10.712	9.95109	11.0236	11.135
	4.3091	12.1075	12.2269	11.137	10.295	11.4025	11.2535
	4.32829	12.064	12.148	11.0862	10.5944	11.4854	11.5539
	4.3477	11.8964	12.0578	11.304	10.7218	11.0902	11.1618
	4.36673	11.6281	11.7465	10.938	10.1945	10.8283	10.8437
	4.38592	11.9722	12.0343	11.1432	10.415	11.1091	11.1189
	4.40519	11.8219	12.0102	10.8392	10.1503	10.7922	11.0213
	4.42433	11.8548	12.0084	10.8513	10.3534	11.0987	10.98
	4.44347	11.582	11.8391	11.0396	10.2439	11.3455	11.4559
	4.46276	11.8641	12.0628	11.3665	10.774	11.3438	11.3481
	4.48204	11.9169	12.1909	11.0663	10.4175	11.0232	11.2443
	4.5012	12.1689	12.3996	11.1836	10.6762	10.8223	10.832
	4.52036	11.7103	11.9029	10.6631	10.2356	11.0815	11.1223
	4.53958	11.7066	11.8553	10.9254	10.2765	11.2329	11.2935
	4.55868	11.7808	12.08	10.784	10.1144	10.8992	11.3019
	4.57792	11.7384	11.8781	11.2197	10.6693	11.028	11.1833
	4.59707	11.744	12.0092	10.7912	10.2914	11.0863	11.0462
	4.61632	12.0135	12.1625	10.8669	10.1868	11.0954	11.1211
	4.63554	17.9143	18.4334	16.9936	16.4634	16.9764	17.3715
	4.65479	17.655	18.082	16.8561	16.5232	16.5566	17.0219
	4.67396	17.1681	17.6905	16.6241	16.2981	16.4632	16.8953
	4.69314	16.606	17.1576	16.0587	15.7203	16.5217	17.1377
	4.71227	16.7594	17.4139	16.1399	15.8189	16.1757	16.6041
	4.73147	16.7173	17.3302	15.8758	15.5863	16.1904	16.7673
	4.75081	16.9199	17.5294	15.5305	15.3292	15.9201	16.3256
	4.76997	16.5506	17.0809	16.1312	15.9109	16.1232	16.8121
	4.78915	16.3215	16.932	15.6215	15.4162	16.127	16.7544
	4.80835	16.3565	16.9338	16.1818	16.0288	16.2624	16.7909
	4.82748	16.3142	16.8637	15.7926	15.5294	15.7411	16.2315
	4.84662	16.6	17.1788	15.6504	15.4721	16.0868	16.7565
	4.86593	16.4039	16.892	15.2443	15.0302	15.9126	16.4355
	4.88523	15.9209	16.5278	15.4003	15.1583	16.1841	16.7393
	4.9044	16.6683	17.2685	15.6221	15.5038	15.7604	16.4435
	4.92367	16.3088	16.7902	15.9812	15.7059	15.8965	16.5589
	4.9427	16.4707	17.0064	16.078	15.7409	15.7512	16.5279
	4.96184	16.1071	16.6706	15.705	15.4558	15.5999	16.2473
	4.9811	16.1846	16.7633	15.3907	15.2371	15.6926	16.3958
	5.00032	16.2272	16.6765	14.9958	14.9184	15.4736	16.1612
	5.01957	15.9995	16.5053	15.0532	14.9442	15.8231	16.4443
	5.03878	16.2005	16.7359	15.1993	15.0276	15.5583	16.2772
	5.05796	16.1018	16.6294	15.675	15.5867	15.7393	16.4448
	5.07712	16.249	16.75	15.6934	15.552	15.7617	16.4738
	5.09645	15.9719	16.4837	15.7485	15.5738	15.2441	15.8981
	5.11556	16.1965	16.7006	15.2125	15.1208	15.1535	15.8654
	5.13478	16.0088	16.4474	15.3965	15.049	15.1196	15.8976
	5.15397	16.2248	16.7076	15.1222	14.9087	15.6878	16.4303
	5.17318	16.1216	16.611	15.4483	15.3126	15.6904	16.4293
	5.19236	16.1272	16.583	15.5976	15.4933	15.8742	16.6169
	5.21149	16.0875	16.6719	15.6731	15.6556	15.6136	16.3584
	5.23068	15.9738	16.513	15.3573	15.2681	15.1914	16.0105
	5.24988	15.6864	16.1958	15.3813	15.2557	15.1131	15.8554
	5.26914	15.9004	16.301	15.1737	15.0903	15.3156	16.1128
	5.28838	16.2596	16.6229	14.8414	14.5839	15.1923	16.0608
	5.30765	16.0394	16.5492	15.1081	14.9675	15.4288	16.3033
	5.32679	16.1061	16.5249	15.3394	15.1937	15.3682	16.1997
	5.34587	16.0734	16.5242	15.132	15.0652	15.6794	16.3996
	5.36518	16.0405	16.3873	15.6449	15.4658	15.5435	16.1998
	5.38434	16.0618	16.5334	15.4421	15.2686	15.1965	15.8335
	5.40355	15.8995	16.3614	14.7523	14.6936	15.0537	15.7437
	5.42279	15.8018	16.3413	14.8161	14.6931	15.1569	15.8513
	5.442	15.8686	16.2883	14.9656	14.9494	15.5678	16.3877
	5.46125	16.0194	16.437	15.0654	14.917	15.6661	16.4684
	5.48037	16.374	16.7608	15.4699	15.2751	15.3571	16.1378
	5.49952	15.9281	16.3793	15.5042	15.4037	15.4588	16.3531
	5.51878	15.829	16.2924	15.1948	15.1312	15.124	16.0925
	5.53804	15.6728	16.1332	14.8275	14.72	15.4019	16.0644
	5.55718	15.7633	16.2497	14.8578	14.6231	15.5424	16.3064
	5.57637	15.6374	16.0581	15.085	14.9827	15.231	16.0152
	5.59557	15.7366	16.1898	15.4278	15.227	15.1675	15.9595
	5.6147	15.7712	16.0993	15.3178	15.2244	15.3066	16.1317
	5.634	15.703	16.1431	15.3396	15.1668	15.4173	16.3101
	5.65322	15.6366	16.0673	15.3362	15.1854	15.062	15.9651
	5.67246	15.9684	16.3022	15.0211	14.9022	15.1826	16.0523
	5.69165	15.6648	16.2011	15.0068	14.7725	15.1511	16.0718
	5.71069	15.9003	16.3942	14.9699	14.9956	15.3021	16.1267
	5.72993	15.628	16.1683	15.1395	15.1218	15.2266	16.11
	5.74914	15.9036	16.2256	15.17	14.9721	15.3158	16.2183
	5.76833	15.5897	15.9601	15.2636	15.1269	15.3851	16.2917
	5.78754	21.1396	21.5684	20.1109	19.9308	20.0498	21.1578
	5.80678	20.8158	21.2956	19.715	19.6366	20.2377	21.3692
	5.82593	20.4561	21.0074	19.7756	19.6346	19.6835	20.8467
	5.84508	20.303	20.7736	19.5677	19.4508	19.6384	20.777
	5.86429	19.8203	20.2773	18.9758	18.8298	19.0535	20.195
	5.88355	19.9082	20.3686	19.046	18.9031	19.2776	20.4582
	5.9028	19.956	20.4781	18.8977	18.7571	19.2388	20.4055
	5.92209	19.7794	20.3055	18.87	18.866	19.3348	20.5083
	5.94126	19.8539	20.3514	19.0177	18.9794	19.1933	20.3472
	5.96044	19.786	20.3631	19.332	19.2391	19.4877	20.7026
	5.9795	19.2833	19.8169	19.576	19.5256	19.0732	20.245
	5.99871	19.4866	19.9171	18.5755	18.4939	18.762	19.9121
	6.01794	19.4733	19.9039	18.0241	17.9448	18.5709	19.7814
	6.03718	19.3393	19.8377	18.6415	18.6048	18.569	19.7691
	6.05638	19.5732	20.0674	18.5059	18.4915	19.1377	20.2876
	6.07562	19.3912	19.9092	18.5811	18.5557	18.896	20.0868
	6.09479	19.2543	19.7428	19.0719	19.0258	18.8441	20.0668
	6.11392	19.3071	19.8477	18.8329	18.8346	18.7824	19.9331
	6.13316	19.4385	19.9422	18.6309	18.6219	18.4251	19.5653
	6.15241	19.0882	19.6059	18.6317	18.5231	18.6	19.7539
	6.17158	19.0802	19.5666	18.2197	18.2654	18.7256	19.9615
	6.19082	19.0341	19.5231	18.4356	18.467	18.7529	20.0067
	6.21002	19.2748	19.7664	18.2212	18.2381	18.7778	19.9976
	6.22915	19.236	19.7141	18.9489	18.9643	18.6886	19.9012
	6.24833	19.0248	19.5281	18.7857	18.7913	18.761	20.0369
	6.26754	18.8944	19.3764	18.5178	18.6128	18.3648	19.5883
	6.2868	18.8625	19.3666	17.9249	17.973	18.3237	19.5432
	6.306	19.2552	19.7802	18.0195	18.137	18.3697	19.5518
	6.32526	19.5158	20.0419	18.0209	17.9613	18.3843	19.5674
	6.34447	18.8172	19.3378	18.7563	18.6781	18.6347	19.9167
	6.36357	19.2497	19.6981	18.5909	18.6328	18.4675	19.6797
	6.3827	19.1385	19.6136	18.469	18.3606	18.45	19.5955
	6.40196	18.9918	19.3927	18.3734	18.3717	18.3509	19.5001
	6.42123	18.8358	19.2936	17.8685	17.8718	18.3789	19.592
	6.44042	18.8425	19.3199	17.9651	17.9862	18.3525	19.5883
	6.45968	19.0357	19.5417	17.9099	17.9668	18.2556	19.4602
	6.47871	18.8194	19.2715	18.2145	18.2751	18.3798	19.615
	6.49789	19.1648	19.636	18.5634	18.6514	18.3605	19.5501
	6.51715	18.7255	19.2157	18.5331	18.5754	18.1617	19.3644
	6.53634	19.0146	19.5008	18.3841	18.3891	18.1589	19.3254
	6.55554	18.74	19.2911	18.0329	17.9144	18.2893	19.4739
	6.57476	18.9016	19.3395	17.7492	17.7164	18.2105	19.4083
	6.59406	18.9522	19.5305	17.8157	17.8324	18.1766	19.3963
	6.61314	18.5626	19.102	18.4007	18.4647	18.3038	19.463
	6.63227	18.7035	19.2558	18.3042	18.3622	18.1813	19.4526
	6.65153	19.0015	19.4402	18.4711	18.5758	18.5389	19.7691
	6.67077	18.9586	19.4774	18.2843	18.3109	18.0066	19.236
	6.69005	18.7815	19.312	17.8475	17.8625	18.2553	19.4225
	6.70922	18.701	19.2421	17.7884	17.7617	17.7846	18.9863
	6.72838	18.8515	19.4265	17.866	17.9137	17.9737	19.2648
	6.74746	18.9114	19.4915	18.2638	18.417	18.0509	19.2212
	6.76675	18.894	19.4524	18.2503	18.3167	18.2428	19.4038
	6.78601	18.9732	19.4799	18.3632	18.4493	18.2894	19.5487
	6.80516	18.5811	19.0139	18.1007	18.1817	18.0362	19.219
	6.82442	18.5252	19.0393	17.915	17.9576	17.8774	19.0152
	6.84352	18.6832	19.2308	17.826	17.8402	18.0523	19.2509
	6.86279	18.6258	19.171	17.9437	17.9315	18.1756	19.4374
	6.88191	18.8951	19.3993	18.1127	18.1223	18.4177	19.6471
	6.90109	18.7293	19.2382	18.1847	18.2155	18.4014	19.5508
	6.92037	18.7928	19.3222	18.2321	18.2856	17.7946	19.1057
	6.93964	23.183	23.6966	22.3542	22.2746	22.1531	23.4339
	6.95871	22.836	23.3023	22.0594	22.0597	22.0887	23.357
	6.97802	22.7022	23.1154	21.9212	21.8416	22.1063	23.3631
	6.99715	22.5236	22.8813	21.6759	21.7202	21.3861	22.6037
	7.0163	22.953	23.3102	21.218	21.2184	21.2347	22.4342
	7.03556	22.4465	22.8079	21.1576	21.1322	21.1697	22.3524
	7.05477	22.2977	22.724	20.964	20.9814	20.959	22.1154
	7.07406	22.3137	22.6972	21.1348	21.203	21.2293	22.2961
	7.09324	22.3034	22.6541	21.3227	21.3259	21.4199	22.5119
	7.11236	22.2557	22.5599	21.3174	21.2365	21.1484	22.2309
	7.13155	22.1519	22.4805	21.1637	21.1407	20.9409	22.0269
	7.15073	22.1231	22.3687	20.6566	20.6297	20.6512	21.6809
	7.16996	22.1759	22.479	20.5934	20.4787	20.8694	21.9079
	7.18927	22.2187	22.4567	20.5233	20.4929	20.3474	21.416
	7.20834	22.1411	22.3307	20.7711	20.6798	21.0373	22.0587
	7.22759	21.8884	22.0779	20.8376	20.8333	21.1205	22.1738
	7.24673	22.0639	22.2711	21.08	21.0432	20.9634	22.011
	7.26592	22.0764	22.2595	20.9468	20.9111	20.3724	21.4315
	7.28512	21.7033	21.8675	20.531	20.4494	20.6943	21.7905
	7.30451	21.7555	21.8995	20.068	20.0589	20.3388	21.3867
	7.32371	21.6639	21.9238	20.3628	20.2535	20.4655	21.5231
	7.34284	22.0163	22.2406	20.2731	20.2556	20.3813	21.3801
	7.362	21.7166	21.8969	20.7819	20.7211	20.7579	21.7553
	7.38114	21.9306	22.1583	21.0892	21.1016	20.3935	21.4068
	7.40033	21.523	21.7903	20.9838	20.9538	20.5612	21.5802
	7.41955	21.5675	21.7939	20.6477	20.6323	20.4382	21.4806
	7.43876	21.7016	21.9116	20.2019	20.103	20.0378	21.0628
	7.45805	21.6698	21.8593	20.256	20.2399	20.16	21.1054
	7.47714	21.7832	21.9505	20.1699	20.0685	20.1287	21.1603
	7.49635	21.7078	21.8837	20.6834	20.6963	20.405	21.3787
	7.51553	21.748	21.9917	20.7528	20.7509	20.4939	21.4897
	7.53476	21.4562	21.6631	20.896	20.7856	20.5503	21.4692
	7.55406	21.7421	21.8437	20.5126	20.529	20.1753	21.1361
	7.57328	21.538	21.6385	20.1215	20.091	19.9287	20.8888
	7.59239	21.5882	21.6852	20.0156	19.9781	20.0812	21.028
	7.61163	21.4816	21.5596	20.1241	20.057	19.9143	20.8765
	7.63077	21.7579	21.8772	20.269	20.2357	20.5587	21.5537
	7.65009	21.7611	21.7902	21.0413	20.937	20.2932	21.2756
	7.66913	21.5092	21.5897	20.6581	20.6043	20.0095	20.896
	7.68837	21.6309	21.7631	20.3405	20.2313	20.0124	20.9435
	7.70767	21.1456	21.2017	19.8891	19.8282	19.9614	20.923
	7.72682	21.4005	21.5207	19.7019	19.6286	19.8204	20.7789
	7.746	21.607	21.682	20.0965	20.0808	20.2714	21.2099
	7.7651	21.7035	21.8782	20.3171	20.1982	20.343	21.2701
	7.78435	21.6096	21.7746	20.6987	20.6118	20.0757	21.0098
	7.80356	21.2873	21.4197	20.4149	20.3012	20.1892	21.1257
	7.82282	21.1854	21.3488	20.3269	20.2433	19.9152	20.8243
	7.84199	21.265	21.3596	20.0794	19.9828	19.9354	20.8327
	7.86122	21.4442	21.5471	19.6353	19.5825	19.7957	20.6687
	7.8804	21.4324	21.5072	19.6318	19.6723	19.5582	20.4613
	7.89952	21.6544	21.7538	20.3259	20.3117	20.2156	21.1783
	7.9187	21.3874	21.4945	20.1488	20.1177	20.3376	21.1966
	7.93793	21.5419	21.6542	20.4486	20.4096	20.0328	20.8822
	7.95722	21.3872	21.5558	20.3237	20.1939	19.7985	20.6389
	7.97641	21.2805	21.4146	19.948	19.8946	19.8531	20.7659
	7.99564	21.3306	21.3885	19.7883	19.7487	20.0557	20.9291
	8.01483	21.1451	21.1941	20.1261	20.1567	20.0302	20.9582
	8.03402	21.4034	21.4591	20.268	20.2585	19.9225	20.7941
	8.05325	21.2462	21.3306	20.5415	20.4133	19.9698	20.8211
	8.07243	21.3578	21.3771	20.3039	20.2151	19.9391	20.8283
	8.09162	25.5702	25.6047	23.8212	23.6809	23.3703	24.2394
	8.11086	25.0215	25.0805	23.7644	23.6387	23.2031	24.0435
	8.13001	25.2289	25.1819	23.8901	23.7104	23.1715	24.0035
	8.14921	24.6304	24.578	23.4321	23.2702	22.8069	23.5959
	8.16836	24.5937	24.5686	23.1311	22.9224	22.6712	23.4788
	8.1876	24.4637	24.4125	22.9678	22.7693	22.5252	23.2578
	8.20686	24.5536	24.4701	22.5857	22.3852	22.6351	23.319
	8.22601	24.7386	24.635	22.7992	22.5835	22.0995	22.7881
	8.24531	24.5653	24.4717	22.8615	22.6785	22.3584	23.0307
	8.26435	23.9961	23.9077	23.2169	22.9981	22.4183	23.082
	8.28371	24.2284	24.0969	23.0428	22.8257	22.1185	22.8266
	8.30283	24.2168	24.1294	22.5534	22.3508	21.8776	22.5751
	8.322	24.02	23.9218	22.4478	22.237	21.6531	22.3093
	8.34121	24.1015	24.0227	22.2548	22.0134	21.8511	22.558
	8.36039	24.256	24.1853	22.4078	22.1552	21.8455	22.5461
	8.37974	23.879	23.828	22.6495	22.3456	22.1839	22.8898
	8.39881	23.9347	23.8432	22.8928	22.6339	22.0279	22.7654
	8.41794	23.5465	23.4929	22.9274	22.6174	21.8961	22.5499
	8.43717	23.7034	23.6146	22.5488	22.2257	21.9499	22.6323
	8.45648	23.6185	23.548	21.9192	21.6292	21.535	22.2452
	8.47558	23.5034	23.4695	22.0406	21.748	21.9304	22.6664
	8.49486	23.8151	23.7511	22.1873	21.9498	21.3214	22.0885
	8.514	23.898	23.8518	22.3325	22.0388	21.7061	22.4657
	8.53319	23.7533	23.7491	22.927	22.619	21.7598	22.5175
	8.55236	23.5952	23.5608	22.6957	22.4208	21.532	22.3815
	8.57155	23.3852	23.33	22.7847	22.4953	21.1353	21.9154
	8.59083	23.6228	23.5309	21.487	21.1333	21.1551	21.8932
	8.60996	23.3216	23.2404	21.7283	21.4323	21.5663	22.3232
	8.62922	23.7688	23.6922	22.104	21.8166	21.4177	22.2358
	8.64848	23.3658	23.3217	21.9009	21.5596	21.5709	22.3572
	8.66762	23.3136	23.2525	22.3895	22.0816	21.5262	22.3413
	8.68675	23.2753	23.2433	22.3879	22.0263	21.3465	22.1228
	8.70609	23.3458	23.3227	22.3498	22.0029	21.086	21.85
	8.72524	23.3098	23.2736	21.9968	21.64	21.1101	21.939
	8.74436	23.626	23.5302	21.6363	21.256	21.2297	22.0637
	8.76369	23.3708	23.35	21.7729	21.4273	20.9088	21.7476
	8.78274	23.3052	23.2049	21.8511	21.5538	21.1779	22.0336
	8.80207	23.2994	23.2549	22.5151	22.1701	21.0936	21.8926
	8.82122	23.0337	22.9563	22.3264	21.9774	21.0365	21.8772
	8.84043	23.3738	23.3625	21.9968	21.6736	21.0779	21.9641
	8.85963	23.0709	23.0356	21.4271	21.0518	20.9295	21.7442
	8.87877	23.3061	23.2294	21.3036	20.9435	20.9244	21.7778
	8.89801	23.1789	23.1213	21.7224	21.3147	20.8078	21.6732
	8.9176	23.1512	23.0706	22.1953	21.795	20.937	21.7802
	8.93644	23.053	22.9896	22.3876	22.0163	20.8942	21.8006
	8.95561	22.9253	22.8176	22.1027	21.7473	20.9339	21.7834
	8.97492	23.302	23.203	22.1348	21.7958	20.3188	21.2394
	8.99405	23.1488	23.0604	21.516	21.1855	21.1119	22.0148
	9.01323	23.4108	23.3089	21.7843	21.3532	20.7813	21.6701
	9.03246	23.0669	22.9758	21.4504	21.1023	20.7186	21.5476
	9.05167	23.3894	23.2954	21.3732	20.9219	20.8464	21.7614
	9.07093	23.1719	23.0897	22.0347	21.6337	21.1525	22.0617
	9.09067	23.0371	22.9695	22.0791	21.6772	20.9765	21.8305
	9.10969	22.8712	22.7881	22.2761	21.901	21.0891	21.9552
	9.12874	22.9506	22.7621	21.7556	21.3518	20.794	21.7105
	9.14776	23.1922	23.0767	21.5127	21.05	21.1451	21.9808
	9.16684	23.0344	22.9002	21.3681	20.9663	20.6108	21.4601
	9.18605	22.905	22.7974	21.8668	21.4498	20.7837	21.6419
	9.2052	23.127	23.0306	22.0176	21.5371	21.1805	22.0227
	9.22446	22.8651	22.809	21.9804	21.5571	21.0122	21.8852
	9.24361	22.8314	22.8073	21.9969	21.6361	20.3272	21.2006

## Sheet: Figure_2_f
		B-mode SBR (dB)
	Time (mins)	pBAD-bARGSer-AxeTxe
	0.0177111	12.3181	11.4767	11.6137	10.6613	11.2919	11.4625
	0.03695	12.432	11.5095	10.8714	9.88834	11.5889	11.5019
	0.0561833	12.4908	11.5975	11.2478	10.3336	11.4601	11.5347
	0.0754111	12.3508	11.6771	11.4249	10.3284	11.1298	11.1824
	0.0945611	12.5126	11.5916	11.0449	9.95949	11.1343	11.2434
	0.113728	12.4255	11.7516	11.1548	10.3483	11.3105	11.3068
	0.132956	12.06	11.5133	11.7746	10.7377	11.4842	11.654
	0.152122	12.8695	12.0962	11.9661	11.2812	11.4827	11.7
	0.171367	12.9362	12.1706	10.9088	9.97186	12.1556	12.3369
	0.190606	12.5131	11.5775	11.5491	10.667	11.1354	11.1148
	0.209772	11.911	11.3243	10.8653	9.91859	11.6968	11.7097
	0.241728	12.1974	11.134	11.5467	10.4962	11.3032	11.8172
	0.260956	12.7872	11.9556	11.5563	10.6441	12.0419	12.0263
	0.280172	12.9803	11.946	11.2584	10.4287	11.7495	12.0235
	0.29935	12.6832	12.0919	11.6372	10.6587	11.2595	11.5159
	0.318561	12.3441	11.5308	11.1116	9.9675	11.9651	12.1077
	0.337794	12.686	11.747	11.533	10.6427	11.1133	11.2673
	0.356994	12.2914	11.5163	11.1167	9.906	11.5166	11.653
	0.376172	13.4169	12.6205	11.3616	10.2777	11.5514	11.1911
	0.395394	12.6287	11.636	11.5297	10.4295	11.0635	11.2599
	0.414567	12.5182	11.5797	11.3618	10.4298	11.7005	11.8584
	0.433744	12.6465	12.0603	11.9447	11.0282	11.0685	11.2007
	0.453	12.478	11.9468	10.8292	9.79608	11.2719	11.3751
	0.472289	11.4929	10.8073	11.2503	10.1746	11.3817	11.6161
	0.491456	12.4331	11.6433	11.0348	9.98354	12.0012	11.7561
	0.5106	12.5125	12.0305	11.0323	9.96931	11.6281	11.8741
	0.529856	12.6307	12.1712	11.8632	10.8714	11.6463	11.5912
	0.548928	12.3376	11.4724	11.1019	10.1434	11.4604	11.4609
	0.568144	12.8037	11.8819	11.4057	10.5225	11.0575	11.2674
	0.587472	12.6516	11.8567	11.5671	10.5839	11.6858	11.8178
	0.606645	12.7169	11.8538	11.4228	10.4249	11.7602	11.6342
	0.625778	12.2021	11.4608	10.7916	9.93065	11.7841	11.7517
	0.644989	11.8017	10.994	11.1382	10.0486	11.7549	11.8015
	0.664178	12.174	11.3683	11.1854	10.1684	10.8546	10.8972
	0.683328	13.3714	12.5221	11.4955	10.4077	11.4896	11.6467
	0.702595	12.6689	11.8881	11.1668	10.1713	11.4428	11.7405
	0.721861	12.6432	11.9758	11.513	10.5844	11.7607	11.8287
	0.741022	12.6014	12.0278	11.0378	10.0411	11.1566	11.2452
	0.760256	12.1779	11.2502	11.0128	9.75158	11.9798	11.8711
	0.779372	12.5374	11.7974	11.7537	10.8706	11.2538	11.4467
	0.79855	12.3447	11.9258	12.0177	11.0326	11.3999	11.3658
	0.817711	12.1862	11.4035	11.7175	10.6828	11.1323	11.2929
	0.836972	12.3069	11.4577	11.5508	10.6894	11.2747	11.428
	0.856244	13.0047	12.1656	11.9056	10.9213	11.032	11.116
	0.875417	12.4284	11.9614	11.1627	10.1958	11.7588	11.7314
	0.894594	12.578	11.8345	11.5833	10.5484	11.2664	11.2773
	0.913761	12.0215	11.3516	11.6489	10.5389	12.1224	12.011
	0.932939	12.9807	11.9421	11.8577	10.9266	11.1517	11.1153
	0.952195	12.8904	12.2963	11.3604	10.361	11.9948	11.7267
	0.971411	13.0649	12.2246	11.6819	10.5978	11.8592	11.9011
	0.990661	12.2222	11.5077	11.2611	10.4381	11.4715	11.5852
	1.00982	12.9108	11.9435	10.9269	10.0288	11.4332	11.5198
	1.02898	12.6448	11.9602	10.4788	9.52098	11.657	11.7952
	1.04814	12.2353	11.5927	11.7385	10.7204	11.9624	11.7065
	1.06734	12.5399	11.851	11.3355	10.498	11.6979	11.6504
	1.08662	12.4044	11.728	11.1855	10.2559	11.7022	11.4785
	1.1058	12.3648	11.7594	11.8583	10.8634	11.5172	11.7449
	1.12497	12.3362	11.4992	11.4357	10.4129	11.3179	11.263
	1.14422	12.0935	11.3113	10.9695	9.97636	11.6202	11.8157
	1.16336	12.4716	11.9481	10.9529	10.0661	11.3405	11.5206
	1.18256	14.6476	13.8739	12.9992	12.0231	13.3681	13.4701
	1.20174	14.1672	13.3253	12.9674	11.8755	13.6709	13.487
	1.22101	15.0025	14.5099	13.513	12.4665	13.2105	13.4104
	1.24026	14.2631	13.4508	13.3143	12.4301	13.3446	13.2676
	1.25939	14.8023	14.1326	13.8477	12.9386	12.8619	13.0259
	1.27862	14.4695	13.807	12.5579	11.5177	13.4442	13.5955
	1.29784	13.9374	13.2162	13.5741	12.4972	13.2134	13.2597
	1.31693	14.2961	13.6467	12.9963	11.9933	13.4209	13.5599
	1.33614	14.4404	13.5987	13.0355	11.9224	12.8639	13.4817
	1.35541	14.2898	13.2469	13.1849	12.299	13.2932	13.2284
	1.37476	14.7088	13.8764	13.6159	12.5564	13.1054	13.2197
	1.39379	14.9939	14.3657	13.4759	12.4333	12.9473	13.0813
	1.41298	14.5698	13.8006	12.82	12.0304	13.5716	13.5805
	1.43217	14.1884	13.3243	13.3201	12.4262	13.2428	13.2226
	1.45137	14.233	13.4796	13.1864	12.1782	13.0281	13.0184
	1.47065	13.6933	12.9743	13.2063	12.1803	13.1568	13.1243
	1.48981	14.2465	13.3245	13.2252	12.3392	13.2415	13.2781
	1.50905	14.178	13.5487	13.3501	12.1642	13.2182	13.31
	1.52826	13.6782	13.0547	13.1816	12.3446	13.3716	13.6326
	1.54747	14.241	13.4317	13.4498	12.4623	12.9164	12.9041
	1.56663	14.5362	13.8575	13.3021	12.3393	13.3847	13.5117
	1.58581	14.3505	13.6048	12.6854	11.7115	13.9972	13.8393
	1.60499	14.2968	13.5991	12.7936	11.8178	13.6636	13.8166
	1.62422	14.404	13.5206	12.9983	11.9736	13.3379	13.2112
	1.64341	14.3797	13.6276	13.3494	12.3947	13.7775	13.7462
	1.66261	15.1052	14.4144	13.2646	12.1044	13.1538	13.1423
	1.68181	14.2614	13.423	12.7554	11.6811	13.2095	13.1771
	1.70096	14.2129	13.7234	13.6219	12.5645	13.1092	13.2979
	1.72014	13.7501	13.2703	13.2529	12.1684	13.1516	13.1972
	1.73962	13.8861	13.2854	12.9324	11.932	13.1804	13.2723
	1.7587	14.0959	13.3244	13.2007	12.1872	12.7	12.7934
	1.77782	14.6697	14.1056	13.5842	12.5318	13.5441	13.6824
	1.79696	13.681	12.9468	13.0347	12.0227	13.5988	13.5998
	1.81618	14.2645	13.6067	13.348	12.3558	13.3668	13.4644
	1.83541	14.3782	13.4668	13.7241	12.7189	13.3822	13.3908
	1.85461	14.2817	13.6369	13.6226	12.684	13.2704	13.339
	1.87389	13.925	13.1945	13.1214	12.137	13.2431	13.4689
	1.89319	14.0688	13.1566	12.9801	12.0053	12.6484	12.3998
	1.91224	14.3923	13.5964	12.7249	11.8193	13.8538	13.883
	1.93143	13.9233	13.3749	13.2169	12.388	12.983	12.9254
	1.95073	13.9803	13.3215	13.8403	12.9398	13.644	13.5838
	1.97001	14.4841	13.7422	12.8242	11.9182	13.385	13.6324
	1.98908	14.0433	13.5006	13.3337	12.4481	13.2522	12.9903
	2.00831	14.0269	13.6406	12.9032	11.8199	13.5033	13.4674
	2.02754	14.4284	13.5067	12.2098	11.3969	13.2436	13.4773
	2.04666	14.0582	13.502	13.678	12.5683	13.0642	13.3294
	2.06583	14.0509	13.4606	14.047	13.0638	13.3455	13.2695
	2.08499	14.296	13.757	12.8859	12.0478	13.6171	13.6085
	2.10421	14.1423	13.6456	13.2554	12.2471	13.0537	13.2628
	2.1234	14.128	13.1788	13.366	12.4555	13.176	13.2778
	2.14277	14.6842	14.1176	12.8137	11.9183	12.3723	12.729
	2.16186	14.375	13.762	13.2624	12.1997	13.8445	13.741
	2.181	14.552	13.8515	12.7679	11.7916	13.2875	13.5004
	2.20042	14.1762	13.5095	13.6012	12.6267	13.2104	13.2577
	2.2194	14.6101	13.9952	13.2679	12.2565	13.0837	13.0995
	2.23866	14.6158	13.9462	13.7338	12.7859	12.8003	13.0511
	2.25787	13.8718	13.2895	13.6498	12.57	13.2859	13.2805
	2.27709	14.286	13.8572	12.4339	11.3107	13.2683	13.1103
	2.29617	14.6109	13.8078	13.4223	12.549	13.2292	13.3464
	2.31547	14.1574	13.4696	13.691	12.7563	13.0853	13.2631
	2.33466	19.9937	19.4293	18.1101	16.8956	18.641	18.7426
	2.35376	19.7996	19.0951	18.1205	16.8477	18.8162	18.9089
	2.37305	20.0748	19.4353	18.0868	16.7853	18.9302	19.0162
	2.39229	19.7063	18.9462	18.8702	17.6048	18.7586	18.8686
	2.41141	19.788	19.1112	18.3369	17.0642	18.7173	18.9203
	2.43061	19.9727	19.3079	18.2336	17.0258	18.6737	18.7412
	2.44992	20.0368	19.3401	18.2818	17.1383	18.9344	19.1327
	2.469	20.0928	19.4805	18.5405	17.3058	18.9582	19.127
	2.48827	20.3146	19.7147	18.3705	17.193	18.9016	18.9944
	2.50752	20.0596	19.3781	18.4134	17.3206	18.6314	18.7721
	2.52673	19.7314	19.041	18.4408	17.1675	18.4425	18.5508
	2.54583	19.9886	19.4638	18.5222	17.2539	18.6049	18.6584
	2.56505	20.0359	19.3299	18.8119	17.5893	18.8056	18.9592
	2.58422	20.4499	19.7375	18.3717	17.2046	18.7343	18.8938
	2.6034	20.0674	19.3414	18.2806	17.0215	18.4854	18.6966
	2.62263	19.777	19.1265	18.2974	17.0332	18.7881	18.8793
	2.64189	19.8316	19.1661	18.4	17.0839	18.7088	18.8627
	2.66102	19.5824	18.9062	18.7028	17.4104	18.568	18.7119
	2.68024	20.1337	19.3887	18.2639	16.9475	18.4728	18.5646
	2.69969	19.4191	18.7989	17.9822	16.6542	19.256	19.3013
	2.7186	19.9821	19.3054	18.2349	16.9331	18.3491	18.4802
	2.73787	19.8134	19.0809	18.6115	17.3103	19.1325	19.2597
	2.75715	19.8918	19.2791	17.6073	16.3513	18.7044	18.7173
	2.77632	19.8014	19.1026	17.9966	16.7597	18.8678	18.9598
	2.79544	19.8055	19.0507	18.5492	17.2687	18.7429	18.8442
	2.81462	19.9887	19.3422	18.7901	17.5377	18.9671	19.2103
	2.83381	20.2159	19.5232	18.1781	16.9816	18.3557	18.5042
	2.853	20.2498	19.5228	17.9884	16.6976	18.8734	18.9562
	2.87242	20.0446	19.3086	18.5777	17.2307	18.6246	18.7753
	2.89147	19.7417	19.2035	18.3371	17.171	18.6704	18.8396
	2.91065	20.2566	19.5572	18.0942	16.926	18.7897	18.832
	2.92983	19.803	19.2154	17.8751	16.6334	19.3152	19.3779
	2.94906	20.0008	19.2283	18.7101	17.4246	18.8783	18.9256
	2.96821	19.8197	19.1038	17.897	16.6133	19.1632	19.1241
	2.9874	19.922	19.3018	18.2725	17.0266	19.0899	19.2272
	3.00668	19.7954	19.1181	18.4554	17.1976	18.896	18.899
	3.02596	19.66	19.0485	18.3858	17.1558	18.8606	19.0462
	3.04513	19.4181	18.7754	18.1831	16.9178	18.651	18.7453
	3.06425	20.0006	19.2796	18.4988	17.255	19.1742	19.2701
	3.08346	19.5869	18.8992	18.0286	16.8134	18.6439	18.863
	3.10262	19.8177	19.226	18.0688	16.8205	18.7582	18.8244
	3.12177	19.8292	19.0508	18.4504	17.1602	19.0121	19.1192
	3.14125	19.5476	18.8252	18.3562	17.1165	18.6329	18.7712
	3.16026	19.8257	19.1506	17.8964	16.6707	18.4309	18.6318
	3.17948	19.7407	18.9762	18.417	17.2145	18.7509	18.8253
	3.19869	19.4569	18.697	17.7678	16.5516	19.0024	19.1203
	3.21779	19.4782	18.7058	18.6704	17.4712	19.2096	19.29
	3.23698	20.3343	19.6705	18.0922	16.9416	18.9035	18.9702
	3.25635	19.793	19.2628	18.8066	17.6088	18.7994	18.8387
	3.27556	19.923	19.2433	18.665	17.4001	18.4892	18.5864
	3.2947	20.1685	19.5519	18.566	17.3252	18.5764	18.6497
	3.31386	20.2922	19.5837	18.7568	17.5689	18.7586	18.8194
	3.33308	20.1025	19.482	17.9254	16.6215	19.0214	19.0788
	3.35224	19.664	18.8733	18.0917	16.8138	18.8513	18.9976
	3.37142	19.6987	18.9881	18.8937	17.6639	19.0559	19.0937
	3.39066	19.7088	18.9812	18.4341	17.2017	18.7105	18.7986
	3.40995	19.8001	19.038	18.3269	17.1095	18.682	18.8106
	3.42906	20.1019	19.4648	18.5383	17.2261	18.6954	18.73
	3.44822	19.4442	18.7077	18.0689	16.8871	18.9866	19.0525
	3.46741	19.962	19.1862	18.2087	16.919	18.8425	18.9045
	3.48671	23.1567	22.2517	22.4366	20.9007	22.5953	22.5172
	3.50583	23.1808	22.2337	22.2256	20.6963	22.5272	22.4183
	3.52513	22.9017	21.9734	21.7341	20.2976	22.5716	22.5857
	3.54453	23.0206	22.1283	22.0623	20.6361	23.1474	23.1001
	3.5635	23.5612	22.6171	22.2159	20.789	23.005	22.9087
	3.5827	23.2874	22.3728	21.8943	20.4038	22.5999	22.5344
	3.60183	23.0092	22.084	21.9398	20.486	22.4631	22.4875
	3.62108	23.0619	22.1532	22.159	20.7385	22.326	22.274
	3.64024	23.1874	22.2175	22.0366	20.6252	22.5505	22.534
	3.65959	23.1658	22.2492	21.7768	20.3544	22.0197	21.9556
	3.67865	23.0353	22.1657	22.1156	20.6906	22.1465	22.1213
	3.69795	23.303	22.3559	22.4516	21.0216	22.6804	22.6028
	3.71705	23.1454	22.1905	21.5608	20.1643	22.7825	22.7651
	3.73627	23.2757	22.3729	21.7683	20.3463	22.506	22.4883
	3.75543	23.3696	22.4413	22.2831	20.864	22.8628	22.7809
	3.77477	23.3823	22.4277	21.7293	20.272	22.6272	22.5356
	3.79387	23.3927	22.4487	22.3138	20.8593	22.6928	22.6248
	3.81312	23.513	22.5937	22.0819	20.6861	22.4493	22.4359
	3.83227	23.1952	22.3212	22.3837	20.9588	22.6669	22.668
	3.85141	23.3867	22.4114	21.9826	20.5306	22.3112	22.1893
	3.8706	23.0553	22.0963	22.3099	20.884	23.0042	22.9417
	3.88984	23.2224	22.3369	22.1713	20.7397	21.8981	21.8331
	3.90912	22.9795	22.0568	21.9962	20.5632	23.1262	23.0119
	3.92833	23.629	22.6726	21.9424	20.528	22.6485	22.6383
	3.94758	23.0475	22.0529	21.438	20.0503	22.4858	22.3838
	3.96667	23.6501	22.7122	22.5365	21.0804	22.3218	22.2893
	3.98586	23.0848	22.1436	22.1296	20.7222	22.7071	22.6626
	4.00499	23.0094	22.0806	21.6313	20.2186	22.2667	22.2555
	4.02427	22.9638	22.0049	22.2193	20.8014	22.4411	22.3724
	4.04363	23.1543	22.2255	21.3239	19.9203	22.3505	22.3282
	4.06277	23.2735	22.3479	21.9086	20.4736	22.1263	22.0981
	4.08187	22.8997	21.9573	21.7427	20.316	22.605	22.599
	4.10107	23.2873	22.3235	22.0162	20.599	22.6219	22.547
	4.12028	23.1275	22.1655	22.228	20.8307	22.7039	22.6124
	4.13953	23.4137	22.464	21.5971	20.1715	22.5077	22.4919
	4.15866	23.33	22.4224	21.9336	20.5223	22.0708	22.0145
	4.17791	23.3734	22.4314	22.1843	20.7583	22.6829	22.5464
	4.19709	22.9945	22.0819	22.1512	20.7391	22.5963	22.5468
	4.21627	23.351	22.4422	21.5861	20.2222	22.6137	22.5534
	4.23549	23.0718	22.1465	21.7869	20.394	22.3189	22.3506
	4.25463	23.2928	22.3334	21.9806	20.6415	22.4444	22.4511
	4.27382	23.1571	22.2784	22.0182	20.5889	22.5654	22.5666
	4.29323	23.4854	22.5459	22.1622	20.7622	22.273	22.2681
	4.31227	23.1233	22.2377	21.5937	20.1875	22.5618	22.5739
	4.33151	22.9704	22.1055	21.8789	20.5293	22.5689	22.5431
	4.35066	23.1183	22.1737	21.5741	20.1928	22.7961	22.735
	4.36988	23.0518	22.2107	21.6617	20.2451	22.2975	22.1885
	4.38904	22.9748	22.0752	21.7833	20.4098	22.5485	22.524
	4.40836	23.0845	22.1852	22.0153	20.5607	22.4932	22.4478
	4.42748	23.0234	22.1136	21.704	20.3031	22.6959	22.6358
	4.44672	23.2103	22.2802	21.9498	20.5347	21.9786	21.9096
	4.46586	23.5133	22.6301	21.5134	20.1134	22.6627	22.5743
	4.48506	22.8326	21.9084	22.0424	20.6499	22.8107	22.7861
	4.50424	23.1261	22.1694	21.7948	20.3811	22.7576	22.7436
	4.52373	23.6808	22.7551	22.5407	21.1085	23.0138	22.9814
	4.54274	23.3095	22.3976	21.9427	20.5251	22.5705	22.5282
	4.5619	23.2962	22.3552	21.7544	20.3317	23.3477	23.3356
	4.58109	23.5873	22.625	21.7883	20.3752	22.642	22.5298
	4.60026	23.8174	22.8904	22.4141	21.0098	22.6071	22.5619
	4.61961	23.5067	22.549	21.7409	20.3126	22.8401	22.848
	4.63867	26.6607	25.3108	26.2118	25.2409	27.2281	26.8665
	4.65789	26.3849	25.0451	25.2596	24.3377	26.3232	26.1399
	4.67709	26.4448	25.1218	25.0869	24.1854	26.4131	26.1953
	4.69637	26.69	25.4016	25.3568	24.4593	26.5526	26.3129
	4.71547	26.5077	25.1797	25.1647	24.2844	26.6146	26.3489
	4.73473	26.4169	25.1004	25.3413	24.447	26.564	26.3627
	4.75391	26.2304	24.8971	25.2021	24.3256	26.411	26.2235
	4.77302	26.0485	24.7117	24.91	23.9936	26.2412	26.0012
	4.79227	26.4393	25.1158	25.3411	24.4423	26.2063	25.9952
	4.81159	26.2948	25.0127	24.83	23.9356	26.5815	26.3966
	4.83067	26.0639	24.8087	25.0135	24.1261	26.3923	26.1825
	4.84986	26.0088	24.7835	25.2459	24.3453	26.0578	25.8138
	4.86912	25.8801	24.6439	24.6954	23.7582	26.7011	26.4975
	4.8884	25.8271	24.5865	24.6994	23.7856	26.6956	26.4455
	4.90742	25.831	24.594	25.0046	24.0802	26.3132	26.0486
	4.92672	26.3823	25.143	25.0354	24.1023	26.442	26.1571
	4.94589	26.1058	24.868	24.6053	23.6529	26.4042	26.1075
	4.96515	26.312	25.0935	24.871	23.9232	26.5756	26.3292
	4.98426	26.0954	24.8678	24.9448	23.9876	26.4151	26.159
	5.00343	26.0702	24.8631	25.0586	24.139	26.6148	26.3272
	5.02265	25.8581	24.6528	25.0633	24.1202	26.2755	26.0166
	5.0419	25.9105	24.7146	25.2117	24.2875	26.1166	25.8654
	5.06114	26.1433	24.9418	24.9886	24.0195	26.2055	25.94
	5.08032	26.119	24.9109	24.8233	23.8951	26.3282	26.0902
	5.09958	26.0346	24.8307	25.0259	24.0638	26.3342	26.1123
	5.11867	26.0055	24.8044	25.1236	24.165	26.4731	26.2138
	5.13782	26.4518	25.246	25.0735	24.1166	26.0169	25.7758
	5.15707	25.9689	24.748	25.1735	24.2107	26.3594	26.0884
	5.17629	25.931	24.7107	25.1603	24.2485	26.4381	26.2051
	5.1955	26.0129	24.803	24.9891	24.0478	25.9556	25.7407
	5.21468	26.0382	24.7994	25.1293	24.2005	25.9343	25.7261
	5.23388	25.9756	24.7664	24.4475	23.5056	25.9459	25.7402
	5.25306	26.0437	24.8289	24.8422	23.9012	26.3553	26.1737
	5.27223	26.1142	24.8606	24.8941	23.957	26.164	25.969
	5.29155	26.1442	24.929	25.211	24.2842	26.1206	25.9476
	5.31072	26.0692	24.8122	25.0752	24.144	26.0035	25.7926
	5.32998	25.8526	24.6409	24.6717	23.7318	26.6269	26.4064
	5.34912	26.257	25.0258	24.9094	23.9494	26.4663	26.271
	5.36827	26.4339	25.2496	24.85	23.9223	26.2825	26.1003
	5.38744	26.2805	25.0491	24.9638	24.0514	26.1036	25.9209
	5.40666	25.864	24.6099	24.7558	23.823	26.1373	25.942
	5.42594	26.1725	24.9796	25.0739	24.1404	25.8083	25.6417
	5.44521	25.8472	24.6044	24.7259	23.7917	26.0862	25.9303
	5.46426	25.9268	24.7339	24.7235	23.7802	26.0274	25.88
	5.48342	25.8944	24.6577	24.4526	23.4893	26.0981	25.8715
	5.5027	26.2165	24.9782	24.6498	23.7149	25.6706	25.4991
	5.52186	25.8334	24.5907	25.0667	24.1598	26.147	25.9638
	5.54108	26.1661	24.9292	24.7244	23.7835	26.054	25.8985
	5.56032	26.1698	24.9334	24.7548	23.8254	26.3607	26.1757
	5.57963	25.8441	24.6338	24.8932	24.0041	25.8731	25.7356
	5.5988	26.188	24.9355	25.1806	24.2286	26.0683	25.866
	5.61787	25.876	24.6297	24.6391	23.7266	25.931	25.7405
	5.63706	26.1666	24.9295	24.6496	23.7428	26.3544	26.1503
	5.65625	26.0319	24.7897	25.0521	24.1529	26.1911	25.9631
	5.67549	26.3509	25.128	24.8584	23.9369	25.9356	25.7162
	5.6947	26.1781	24.9397	25.3535	24.4562	26.2329	26.0435
	5.71396	26.0167	24.7682	24.9559	24.0412	25.77	25.5719
	5.73306	26.04	24.8653	24.5467	23.6248	25.8154	25.6603
	5.75239	26.0762	24.8688	24.2933	23.3427	26.2967	26.1334
	5.77142	25.8752	24.6453	24.5353	23.5784	26.4064	26.2688
	5.79065	29.1629	27.5532	27.9727	27.2923	28.9221	28.7137
	5.80994	28.6675	27.3551	26.8632	26.255	28.8325	28.6791
	5.82915	28.2146	26.9205	26.6001	26.0464	28.1894	28.0893
	5.84829	28.599	27.334	26.7566	26.2493	28.4401	28.3658
	5.86763	28.2581	27.1202	25.8862	25.3917	27.9388	27.8781
	5.88671	28.1993	27.0295	26.3068	25.7983	28.0523	27.951
	5.90589	27.9219	26.8033	26.1204	25.6197	27.636	27.5236
	5.92502	27.934	26.8268	25.9512	25.4567	28.0595	27.9412
	5.94431	28.1214	27.0384	26.2672	25.7662	27.8308	27.6958
	5.96352	27.5633	26.4692	25.6888	25.2242	27.65	27.534
	5.98278	27.7549	26.7181	25.9213	25.4373	27.6204	27.5072
	6.00185	27.9511	26.9225	25.7446	25.2879	27.4854	27.3653
	6.02108	27.7084	26.7267	25.8771	25.3946	27.6237	27.5041
	6.04034	27.5211	26.5249	25.7059	25.2532	27.3816	27.2368
	6.05952	28.0548	27.0731	25.3931	24.9487	27.7078	27.5905
	6.07879	27.6628	26.6506	25.782	25.3466	27.5741	27.4378
	6.09791	27.4584	26.4924	25.257	24.8151	27.5773	27.4707
	6.1171	27.3805	26.4199	25.769	25.3146	27.2048	27.0375
	6.13639	27.4865	26.5334	25.6492	25.2171	27.4609	27.3026
	6.15548	27.3528	26.4126	26.0069	25.5563	27.1898	27.0311
	6.17467	27.6865	26.7491	25.6136	25.1646	27.1842	27.0111
	6.19394	27.505	26.5836	25.9547	25.5313	27.1104	26.9488
	6.21317	27.2997	26.3965	25.5155	25.0942	27.0462	26.8654
	6.23228	27.3391	26.4209	25.3718	24.9487	26.7929	26.6106
	6.2515	27.1585	26.2708	25.4366	25.0283	27.2556	27.0409
	6.27076	27.5187	26.5894	25.0686	24.6891	27.0742	26.8549
	6.2899	27.1227	26.2138	25.5465	25.1428	27.1989	26.9884
	6.30912	27.3766	26.4862	25.2496	24.8788	27.0467	26.8572
	6.32829	27.4045	26.5097	25.3002	24.9328	26.9202	26.6943
	6.34756	27.2628	26.3843	25.0201	24.6654	27.0605	26.8742
	6.36677	27.5621	26.6828	24.8526	24.4731	27.0852	26.8517
	6.38589	27.2649	26.3908	25.2017	24.8395	27.1732	26.9426
	6.40521	27.2946	26.4064	25.1852	24.8248	26.7371	26.5147
	6.42434	27.0811	26.1891	25.2985	24.9323	27.1689	26.9343
	6.44351	27.1799	26.2899	25.5081	25.1486	27.0017	26.78
	6.46276	27.1754	26.3003	25.39	25.0421	27.1703	26.9348
	6.48201	26.8305	25.9838	24.8097	24.4767	27.2842	27.0614
	6.50109	27.2968	26.4266	24.975	24.6333	27.0585	26.8574
	6.52036	26.9616	26.0945	25.4772	25.1225	27.0727	26.8449
	6.53947	27.2263	26.3664	25.2505	24.9186	26.8891	26.6636
	6.55867	27.1006	26.2516	24.8636	24.5036	26.9671	26.74
	6.57787	27.3133	26.4556	24.8001	24.4415	26.9287	26.6962
	6.59715	27.0738	26.2074	25.0095	24.6584	26.9032	26.6919
	6.61636	27.0435	26.2106	24.9432	24.6018	26.7642	26.5235
	6.63548	27.1556	26.3226	24.9041	24.5535	27.0902	26.8659
	6.65465	27.3134	26.4542	25.0207	24.6735	26.8741	26.6201
	6.67398	27.2112	26.3553	24.9689	24.5939	26.7686	26.5291
	6.69305	26.8126	25.9909	24.8896	24.5444	26.804	26.5526
	6.71241	27.1059	26.2985	25.0753	24.7462	27.0098	26.7871
	6.73156	27.1437	26.3189	24.9847	24.6678	27.1151	26.8618
	6.75068	26.792	25.9931	24.8524	24.5377	26.8183	26.577
	6.76991	26.7256	25.9095	25.0134	24.6737	26.8783	26.6426
	6.78914	26.7483	25.9502	24.6198	24.2949	26.7308	26.4719
	6.80824	27.2826	26.4998	24.9437	24.5943	26.9188	26.6512
	6.82754	26.859	26.0522	24.7307	24.3966	26.9039	26.6844
	6.84675	26.5921	25.8038	24.992	24.6838	26.8819	26.6374
	6.86592	26.5015	25.7182	24.8595	24.553	26.8674	26.6133
	6.88512	27.0688	26.2781	25.1734	24.8402	26.3757	26.098
	6.90428	26.7573	25.9913	24.698	24.3549	26.5975	26.3727
	6.92347	26.7977	26.0124	25.0263	24.6922	26.9377	26.7056
	6.94283	28.7412	27.9507	27.1053	27.0341	29.2623	28.9393
	6.9619	28.0558	27.1418	26.2648	26.1446	28.8018	28.4234
	6.98127	27.471	26.6639	26.1642	25.9877	28.4156	28.0358
	7.00032	27.3482	26.5673	25.778	25.6216	28.0499	27.6175
	7.01954	27.2023	26.4743	25.7458	25.6108	27.8575	27.444
	7.03869	27.2158	26.5599	25.5347	25.3742	27.8004	27.4159
	7.05789	27.0137	26.3176	25.3703	25.2001	27.4904	27.0895
	7.07707	26.918	26.2246	25.4053	25.2109	27.3075	26.8969
	7.09634	26.9061	26.2405	25.1086	24.9094	27.3719	26.9328
	7.11566	26.7533	26.0965	24.8566	24.6707	27.3672	26.9367
	7.13472	26.7024	26.0715	25.0062	24.7908	27.3636	26.952
	7.15388	26.5518	25.8644	24.9779	24.7779	27.3948	26.9693
	7.17311	26.3121	25.6597	25.0893	24.8868	26.9642	26.5362
	7.19239	26.4885	25.84	24.6449	24.4285	26.9276	26.504
	7.21153	26.6946	26.0132	24.792	24.5961	26.7949	26.3793
	7.23106	26.1512	25.481	25.0262	24.8111	26.9644	26.542
	7.24993	26.4125	25.7206	24.2651	24.0493	27.0568	26.6254
	7.26912	26.5702	25.8657	24.66	24.426	26.8337	26.4092
	7.28831	26.2836	25.5907	24.6757	24.4596	26.8301	26.4197
	7.3076	26.3188	25.6149	24.4412	24.2383	27.0373	26.65
	7.32679	26.0609	25.3795	24.6051	24.3661	26.9205	26.5089
	7.34599	26.2749	25.5898	24.2946	24.0414	26.6533	26.256
	7.36519	26.1557	25.446	24.4483	24.2091	26.6332	26.2124
	7.38434	26.3531	25.6568	24.45	24.2118	26.6062	26.1849
	7.40353	26.2514	25.528	24.6946	24.484	26.4037	25.9901
	7.4227	25.8634	25.1545	24.818	24.6047	26.6307	26.1749
	7.44203	26.0105	25.3198	24.3475	24.1161	26.6705	26.2238
	7.46113	25.9736	25.2862	24.2193	23.9826	26.3982	25.9211
	7.48043	26.1621	25.4671	24.2108	23.9706	26.6843	26.2386
	7.49956	25.906	25.2358	24.3937	24.1629	26.5342	26.0654
	7.51868	26.0864	25.4008	24.2594	24.0164	26.2909	25.8363
	7.53799	25.9845	25.3043	24.2629	24.037	26.4952	26.0391
	7.5571	25.7392	25.0915	24.5884	24.3524	26.6653	26.2059
	7.57631	26.142	25.5101	24.2736	24.0296	26.4347	25.9737
	7.59553	25.6515	25.0096	24.2728	24.019	26.27	25.8118
	7.61479	25.8958	25.2767	24.0652	23.8225	26.6036	26.1189
	7.63402	25.8159	25.1809	24.1503	23.8972	26.3151	25.8387
	7.65315	25.7238	25.1077	24.2251	23.9635	26.4302	25.9915
	7.67232	25.6736	25.0491	24.1371	23.8797	26.1985	25.7573
	7.69147	25.8309	25.1939	24.1264	23.8579	26.2882	25.8508
	7.71068	25.9597	25.3425	24.5508	24.2702	26.1288	25.6828
	7.72998	25.7431	25.1313	24.1368	23.8574	26.2641	25.8333
	7.74934	25.6537	25.0439	24.2655	24.0107	26.4647	26.0566
	7.76838	25.8749	25.2724	23.8133	23.548	26.5085	26.0552
	7.78755	25.6695	25.0871	24.1196	23.85	26.0635	25.6551
	7.80669	25.5354	24.9181	23.9438	23.6638	26.2154	25.8255
	7.82592	25.8358	25.2484	23.9211	23.662	26.1014	25.6963
	7.84514	25.4691	24.8826	23.8988	23.6364	26.0413	25.6221
	7.86438	25.9137	25.3342	23.935	23.6525	26.1209	25.6851
	7.88356	25.8688	25.2888	23.7968	23.5087	25.99	25.5699
	7.90268	26.0068	25.446	23.8012	23.5116	26.0392	25.6084
	7.92201	25.7598	25.1663	23.9328	23.6736	26.0932	25.652
	7.94114	25.6381	25.0583	23.868	23.5713	26.3157	25.8993
	7.96029	25.5502	24.9814	23.8467	23.5414	25.9723	25.5353
	7.97953	25.8055	25.2475	24.0604	23.7831	26.1674	25.7236
	7.99894	25.9713	25.4114	23.8953	23.6146	26.1759	25.732
	8.01796	25.7491	25.1661	23.7269	23.4137	26.0855	25.6297
	8.03721	25.5325	24.959	23.9454	23.6405	25.9318	25.4791
	8.05644	25.6229	25.0469	23.7112	23.4091	25.9634	25.4701
	8.07547	25.6605	25.1059	23.6121	23.3041	25.9034	25.4314
	8.0947	27.5866	27.1251	26.0829	26.0333	28.5414	28.2469
	8.11403	26.8967	26.5096	25.5514	25.4692	27.4596	27.1245
	8.13319	26.3991	26.0795	24.9241	24.8599	27.3265	26.9784
	8.15242	26.2116	25.9148	24.7995	24.7515	26.9442	26.6267
	8.17154	26.1844	25.912	24.5194	24.4525	26.6709	26.3948
	8.19076	25.8351	25.5685	24.2426	24.2069	26.4251	26.2063
	8.20997	26.0446	25.7627	24.3194	24.2829	26.2178	26.0009
	8.22924	25.7524	25.495	24.1932	24.195	26.2128	26.0043
	8.24848	25.997	25.698	23.791	23.7867	25.9091	25.6899
	8.26752	25.772	25.5094	23.6771	23.6644	25.8509	25.6743
	8.28672	25.6379	25.3391	23.895	23.8733	25.614	25.4154
	8.30597	25.6093	25.3378	23.8918	23.869	25.7227	25.5706
	8.32512	25.5188	25.2716	23.5036	23.4659	25.5167	25.3589
	8.34431	25.4089	25.1401	23.6877	23.6528	25.1974	25.0909
	8.3635	25.2752	25.0256	23.6808	23.65	25.3038	25.153
	8.3828	25.2894	25.0074	23.3781	23.3393	24.9499	24.8222
	8.402	25.2204	24.9089	23.2956	23.2652	25.0366	24.9422
	8.42125	25.2378	24.9499	23.5699	23.5205	25.1114	25.0267
	8.44047	25.2622	24.9948	23.3423	23.306	25.0226	24.9476
	8.45951	25.2699	24.9836	23.1645	23.1184	24.8637	24.8075
	8.4787	25.0795	24.7823	23.2784	23.2455	24.9011	24.8332
	8.49801	24.9676	24.6909	23.2066	23.1901	24.9016	24.8458
	8.51724	25.2639	24.9639	23.3169	23.284	24.8142	24.7733
	8.53628	24.8032	24.5343	23.0479	23.0178	24.7868	24.7542
	8.55557	24.8906	24.6265	22.9577	22.9568	24.8695	24.8243
	8.57474	24.7693	24.5111	23.0737	23.0821	24.8612	24.827
	8.59401	24.7326	24.4864	23.054	23.0925	24.6765	24.6281
	8.61307	24.897	24.6433	22.9565	22.9802	24.5452	24.5273
	8.63244	24.8419	24.5894	22.8731	22.8891	24.5102	24.4733
	8.65159	24.9284	24.6658	22.8911	22.9145	24.6359	24.6115
	8.67717	24.8879	24.5949	22.5472	22.5779	24.5367	24.5149
	8.69636	24.5945	24.3314	22.522	22.5376	24.198	24.1593
	8.71552	24.6388	24.3712	22.7618	22.8021	24.4009	24.3843
	8.73473	24.8182	24.5333	22.8777	22.9045	24.3278	24.334
	8.75394	24.7054	24.4185	22.9906	23.0058	24.2967	24.2752
	8.77322	24.7405	24.4521	22.6353	22.6668	24.2011	24.2095
	8.79233	24.5111	24.2226	22.2277	22.2658	24.0925	24.1011
	8.81164	24.7906	24.4866	22.3257	22.3588	24.1197	24.0918
	8.83081	24.5278	24.2059	22.7727	22.7932	24.2137	24.2021
	8.84989	24.5772	24.2542	22.7067	22.7255	24.1357	24.0982
	8.86917	24.6518	24.363	22.4983	22.5213	23.8924	23.8828
	8.88835	24.4374	24.1272	22.3976	22.4397	24.1267	24.1073
	8.90762	24.5175	24.2151	22.5372	22.5721	24.1436	24.1095
	8.92677	24.5622	24.2638	22.4328	22.4651	24.0563	24.0251
	8.94595	24.33	24.0578	22.2672	22.2903	23.9835	23.9933
	8.96508	24.4762	24.1946	22.2875	22.3225	24.1097	24.1253
	8.98438	24.4621	24.1958	22.5472	22.6002	24.0289	24.0327
	9.00353	24.5231	24.2343	22.1958	22.2256	23.8771	23.901
	9.0229	24.3681	24.0874	22.0751	22.117	23.9488	23.9458
	9.04195	24.5265	24.2493	22.3715	22.4171	23.868	23.8687
	9.06125	24.4514	24.1719	22.3321	22.3471	23.879	23.8713
	9.08033	24.4212	24.134	22.3745	22.3877	23.9222	23.9238
	9.09959	24.3131	24.0332	22.3071	22.3336	23.7016	23.6914
	9.11869	24.3258	24.0448	22.3547	22.392	23.7085	23.7261
	9.13801	24.2805	23.9764	22.2924	22.3263	23.813	23.8199
	9.15721	24.1461	23.8361	22.1242	22.1657	23.8708	23.8989
	9.17635	24.2327	23.91	22.251	22.2778	23.7375	23.7422
	9.19557	24.3116	24.0506	22.4467	22.4897	23.7694	23.7839
	9.21474	24.2398	23.9538	21.9681	21.995	23.7268	23.7587
	9.23395	24.1195	23.8164	22.304	22.3472	23.8218	23.8363
	9.25318	26.1295	25.7565	24.3801	24.6492	26.5229	26.3023
	9.27246	25.6256	25.3057	23.8426	24.0626	25.8579	25.6807
	9.29163	25.0521	24.7068	23.2205	23.4142	25.2408	25.1267
	9.31081	24.9772	24.6488	22.9105	23.105	25.0552	24.9564
	9.32997	24.7315	24.4073	23.0799	23.2431	24.6537	24.6022
	9.34911	24.4503	24.1714	22.7736	22.918	24.4628	24.3996
	9.36837	24.3327	24.0185	22.5215	22.718	24.1568	24.1359
	9.38762	24.1499	23.8582	22.1392	22.3479	24.1238	24.107
	9.40686	24.0448	23.7435	22.1744	22.3555	23.9192	23.9004
	9.42605	23.9145	23.6593	22.2246	22.3673	23.8722	23.8692
	9.44513	23.5884	23.3224	22.1491	22.3054	23.9747	23.9757
	9.46434	23.6375	23.3653	21.8431	22.0085	23.744	23.8051
	9.48358	23.5169	23.2413	21.9197	22.0379	23.5867	23.6248
	9.50273	23.3866	23.1556	21.8822	22.005	23.4802	23.5481
	9.52204	23.5077	23.253	21.5779	21.6673	23.6787	23.7904
	9.54116	23.2492	22.979	21.7441	21.8659	23.2623	23.4191
	9.56035	23.2051	22.9843	21.4282	21.5471	23.314	23.49
	9.57957	23.4607	23.206	21.4356	21.5589	23.1486	23.3768
	9.59871	23.3424	23.0661	21.1762	21.2845	23.1524	23.3699
	9.61792	23.0594	22.8131	21.2471	21.3406	23.0268	23.2083
	9.63713	23.2185	22.9684	21.364	21.4428	23.063	23.2786
	9.65654	23.1487	22.9115	21.1873	21.279	23.0389	23.2609
	9.67563	23.0111	22.7952	21.3801	21.4792	22.9838	23.1965
	9.69475	22.8268	22.6159	21.064	21.1512	22.6861	22.8769
	9.71402	22.7967	22.5729	21.1326	21.1885	22.7807	22.9837
	9.7331	22.7212	22.5224	21.0042	21.0511	22.6834	22.8661
	9.75239	22.8714	22.7226	21.118	21.1818	22.6891	22.9042
	9.7716	22.7828	22.6342	21.1559	21.1958	22.6372	22.8773
	9.79086	22.7395	22.587	20.9351	20.9873	22.8084	23.0201
	9.80994	22.6568	22.4993	20.9825	21.0388	22.7109	22.9295
	9.82919	22.6835	22.5418	21.0191	21.0704	22.649	22.8935
	9.84833	22.54	22.4039	20.8177	20.8795	22.7309	22.9929
	9.86749	22.5871	22.4561	20.8393	20.898	22.9248	23.2024
	9.88685	22.4549	22.3259	20.6833	20.7278	22.4977	22.7961
	9.90605	22.5339	22.4085	20.8224	20.8426	22.5734	22.885
	9.92518	22.4294	22.2955	20.8392	20.8983	22.6298	22.9463
	9.94441	22.5472	22.4582	20.7634	20.8083	22.2342	22.581
	9.96364	22.4171	22.3804	20.7588	20.7852	22.5203	22.8307
	9.9828	22.6485	22.5794	20.8231	20.8495	22.5251	22.854
	10.0021	22.4501	22.4114	20.7443	20.757	22.3047	22.6473
	10.0213	22.3224	22.2846	20.6627	20.6844	22.3888	22.7418
	10.0405	22.3792	22.3293	20.5734	20.5613	22.4403	22.7487
	10.0596	22.4848	22.438	20.6402	20.6289	22.3442	22.6827
	10.0788	22.3811	22.3087	20.6424	20.6441	22.1763	22.5097
	10.098	22.599	22.5266	20.5421	20.5408	22.3115	22.6385
	10.1171	22.1484	22.1186	20.552	20.5599	22.1811	22.4802
	10.1365	22.3583	22.305	20.7375	20.7266	22.3187	22.6126
	10.1557	22.2811	22.245	20.4721	20.4497	22.1896	22.4736
	10.1749	22.2783	22.2604	20.5154	20.5058	22.3507	22.6831
	10.194	22.1636	22.1376	20.4396	20.436	22.2445	22.5583
	10.2131	22.4008	22.3619	20.4584	20.4709	22.0947	22.3968
	10.2323	22.1329	22.1065	20.6009	20.6016	22.2508	22.5079
	10.2515	22.2817	22.2246	20.6524	20.6679	22.3689	22.6914
	10.2708	22.1068	22.0905	20.4781	20.4744	22.1469	22.4349
	10.29	21.9647	21.9386	20.5063	20.4914	21.9841	22.3105
	10.3092	22.2278	22.2128	20.272	20.2682	21.8781	22.2117
	10.3284	22.2042	22.1832	20.5359	20.529	22.0748	22.386
	10.3476	22.2311	22.1963	20.2319	20.2117	21.9821	22.2888
	10.3668	22.2949	22.2239	20.3228	20.3087	21.9929	22.2844
	10.3859	22.1392	22.0863	20.2121	20.2084	22.0316	22.3165
	10.4051	24.1401	24.071	22.8775	22.9943	24.81	24.9285
	10.4244	23.4934	23.4686	22.0646	22.1219	24.4242	24.5689
	10.4437	23.1468	23.1788	21.5236	21.5123	23.8867	24.0374
	10.4628	23.1572	23.2711	21.5387	21.4198	23.7239	23.8438
	10.482	22.8309	23.0007	21.2071	21.0379	23.5381	23.6588
	10.5011	22.6094	22.7534	21.0558	20.8469	23.2047	23.3511
	10.5203	22.5013	22.7063	20.913	20.6952	23.145	23.3431
	10.5396	22.4619	22.6926	20.8643	20.6118	22.9025	23.1242
	10.559	22.3549	22.598	20.7617	20.4688	22.9804	23.2005
	10.578	22.1301	22.3936	20.5931	20.2555	22.5289	22.7424
	10.5972	22.087	22.3425	20.5381	20.1892	22.6763	22.8919
	10.6164	22.0076	22.2981	20.4381	20.0868	22.4049	22.6045
	10.6355	21.9303	22.2152	20.3957	20.0221	22.4365	22.6349
	10.6548	21.9965	22.3103	20.5109	20.1445	22.2016	22.3923
	10.6741	21.715	22.0167	20.1915	19.8441	22.4533	22.6603
	10.6932	21.6001	21.9286	20.3551	19.9633	22.2596	22.4962
	10.7123	21.707	22.0089	20.2212	19.8401	22.3743	22.5432
	10.7316	21.7073	22.0312	20.1812	19.8039	22.0417	22.2374
	10.7507	21.5265	21.8412	20.0543	19.6674	22.1496	22.3641
	10.77	21.6554	22.0142	19.9909	19.6104	21.9645	22.1964
	10.7892	21.5442	21.9101	20.1142	19.7097	21.8832	22.1511
	10.8084	21.4208	21.7627	20.1021	19.7136	21.9119	22.1822
	10.8276	21.5156	21.8696	19.828	19.4492	21.8827	22.1472
	10.8467	21.4797	21.884	19.7989	19.3795	21.7788	22.0581
	10.866	21.3946	21.8056	19.8504	19.4455	21.6133	21.8867
	10.8852	21.3543	21.7287	20.0699	19.6205	21.7664	22.0472
	10.9044	21.4021	21.8151	19.816	19.3593	21.7413	22.025
	10.9236	21.3421	21.7715	19.935	19.4507	21.689	21.9406
	10.9429	21.3031	21.7285	19.797	19.3344	21.5056	21.8012
	10.962	21.1251	21.5611	19.522	19.0575	21.7754	22.0884
	10.9813	21.1759	21.6265	19.4897	19.026	21.5682	21.8729
	11.0003	21.1327	21.5883	19.5928	19.0918	21.6543	21.9585
	11.0196	20.9005	21.4052	19.5743	19.1026	21.5376	21.8872
	11.0387	20.9559	21.4441	19.6225	19.1556	21.5419	21.8685
	11.058	21.0027	21.4414	19.4467	18.9904	21.4423	21.8003
	11.0772	21.0449	21.5191	19.6984	19.2294	21.3572	21.7182
	11.0964	20.9723	21.4471	19.4572	18.9872	21.4274	21.7922
	11.1156	20.9351	21.427	19.3552	18.8733	21.4755	21.8456
	11.1348	20.9067	21.3582	19.3241	18.8337	21.0733	21.4234
	11.154	21.0692	21.5542	19.4385	18.9641	21.4226	21.8128
	11.1732	20.7776	21.2634	19.4418	18.9699	21.3175	21.7007
	11.1925	20.9114	21.3782	19.3084	18.8191	21.1125	21.4878
	11.2116	20.5118	21.0355	19.4213	18.9519	21.1176	21.4788
	11.2308	20.8836	21.3556	19.4879	19.0081	21.2384	21.6069
	11.2499	20.8676	21.3378	19.3728	18.8984	20.9734	21.3727
	11.2691	20.7885	21.2537	19.2671	18.7811	21.0113	21.4199
	11.2883	20.5561	21.0586	19.6147	19.1382	21.0773	21.4826
	11.3077	20.7108	21.2239	19.224	18.7483	21.2694	21.6673
	11.3268	20.7028	21.2434	19.2073	18.7294	21.1212	21.4972
	11.3459	20.5992	21.0953	19.448	18.9963	21.376	21.778
	11.3652	20.8175	21.3522	19.0854	18.6148	21.1608	21.5526
	11.3844	20.5347	21.0683	19.2669	18.803	20.9256	21.325
	11.4036	20.571	21.1193	18.9616	18.4713	21.1315	21.4887
	11.4228	20.6935	21.2206	19.2577	18.7934	20.9207	21.2766
	11.4421	20.5588	21.1127	19.2279	18.7349	21.0906	21.4674
	11.4612	20.5034	21.0732	19.0418	18.5311	21.043	21.43
	11.4804	20.5772	21.1617	19.2752	18.7845	21.002	21.3873
	11.4996	20.5877	21.1507	19.2604	18.7508	21.0831	21.4456
	11.5188	20.421	20.9827	19.2297	18.7248	20.9975	21.3173
	11.5379	20.389	20.9522	19.3236	18.8284	20.9919	21.3562
	11.5574	22.4168	23.0133	20.7675	20.4137	23.5144	23.707
	11.5765	22.3248	22.932	20.5383	20.1767	23.0345	23.2971
	11.5956	21.9343	22.5296	20.1264	19.7504	22.9417	23.246
	11.6148	21.7188	22.2843	19.7427	19.3769	22.4933	22.8458
	11.634	21.6487	22.2486	19.7844	19.3847	22.4536	22.8264
	11.6532	21.3975	21.9874	19.5781	19.1691	22.0481	22.4524
	11.6724	21.098	21.7449	19.5605	19.1152	22.0085	22.4347
	11.6917	21.0326	21.6851	19.546	19.0854	22.1837	22.6597
	11.7109	21.0857	21.7723	19.2221	18.7419	21.6192	22.119
	11.73	21.0821	21.7645	19.1935	18.6939	21.6553	22.185
	11.7491	20.7307	21.385	19.1366	18.604	21.7029	22.2237
	11.7684	20.6472	21.353	19.2636	18.6807	21.609	22.1002
	11.7877	20.5328	21.2445	19.0567	18.4982	21.4935	21.9872
	11.8069	20.5814	21.3089	19.0532	18.4599	21.4799	22.014
	11.8261	20.3706	21.1095	18.9276	18.341	21.2337	21.7175
	11.8452	20.4304	21.1973	18.8117	18.2356	21.1301	21.6653
	11.8644	20.2163	20.9653	19.0009	18.3756	21.1628	21.6512
	11.8836	20.2699	21.0292	18.6465	18.0215	21.0718	21.6014
	11.9027	20.1439	20.881	18.7309	18.0778	20.9253	21.4527
	11.922	20.332	21.0986	18.7244	18.0397	21.067	21.603
	11.9412	20.1097	20.8804	18.6451	18.0159	20.8499	21.4285
	11.9604	20.1321	20.8944	18.7088	18.0933	20.9259	21.4959
	11.9796	20.1782	20.9515	18.5703	17.9664	20.8622	21.4075
	12.002	20.1527	20.9172	18.5642	17.954	20.6616	21.228
	12.0211	20.0305	20.7947	18.4755	17.845	20.716	21.2827
	12.0403	20.0249	20.7967	18.4249	17.808	20.6291	21.179
	12.0596	20.1301	20.9078	18.2914	17.6899	20.7199	21.2963
	12.0788	19.9212	20.6805	18.4473	17.8214	20.7481	21.3154
	12.098	20.0745	20.8333	18.2688	17.6164	20.5087	21.0551
	12.1173	19.9049	20.6294	18.0998	17.4647	20.6088	21.2002
	12.1365	20.0407	20.7979	18.0254	17.3762	20.4811	21.1229
	12.1556	19.9457	20.6794	18.2361	17.6119	20.5326	21.1319
	12.1748	19.8902	20.6404	18.2132	17.5866	20.5313	21.1416
	12.1942	19.9351	20.7151	18.1787	17.5454	20.2285	20.7985
	12.2133	19.6798	20.4856	18.1648	17.5524	20.2951	20.8755
	12.2324	19.6908	20.4855	17.975	17.3627	20.5675	21.1611
	12.2516	19.686	20.5084	18.1729	17.5657	20.2907	20.8776
	12.2741	19.6708	20.4971	18.2707	17.6364	20.3134	20.9027
	12.2932	19.7465	20.556	18.2339	17.6077	20.085	20.7065
	12.3124	19.6024	20.4068	18.0454	17.4347	20.1207	20.7372
	12.3317	19.639	20.4126	18.0968	17.5064	20.377	21.0034
	12.3508	19.6571	20.4178	17.946	17.3038	20.323	20.9367
	12.3701	19.5835	20.3512	17.9924	17.3325	20.2024	20.8612
	12.3892	19.5334	20.3045	17.9293	17.309	20.0602	20.6989
	12.4084	19.5767	20.4658	18.017	17.3655	20.2706	20.9142
	12.4276	19.4645	20.362	17.7688	17.114	20.1615	20.8022
	12.4468	19.5697	20.4262	17.9861	17.34	20.1056	20.7411
	12.4662	19.5106	20.4046	17.9853	17.3729	19.9337	20.5533
	12.4852	19.3839	20.3082	18.0416	17.401	20.1871	20.769
	12.5044	19.5348	20.4261	17.9921	17.3233	20.0771	20.6409
	12.5236	19.4794	20.3941	17.9197	17.2343	20.1384	20.7599
	12.5428	19.509	20.4039	17.9359	17.2307	20.0221	20.6205
	12.562	19.6584	20.5931	17.863	17.1729	19.8457	20.4615
	12.5845	19.4805	20.4244	18.0524	17.3326	19.8533	20.4685
	12.6036	19.3652	20.2799	18.0329	17.3406	20.0013	20.6304
	12.6229	19.4142	20.3239	17.7357	17.0248	20.1387	20.7515
	12.6421	19.4496	20.3836	17.8678	17.1635	19.8524	20.4366
	12.6613	19.4066	20.3461	17.9757	17.2907	19.9745	20.5947
	12.6804	19.5186	20.4382	17.8462	17.1313	19.8883	20.4823
	12.6996	19.4363	20.3874	17.7983	17.0956	19.9487	20.5829
	12.7189	20.6856	21.5142	18.9763	18.3722	21.6562	22.1415
	12.7381	20.7077	21.4855	18.8645	18.2535	21.4961	22.0053
	12.7572	20.5209	21.3152	18.6957	18.0566	21.2002	21.7407
	12.7765	20.2235	20.9966	18.3982	17.7941	21.0722	21.6703
	12.7956	20.2286	20.9992	18.3602	17.7284	21.0612	21.6696
	12.8148	20.0821	20.889	18.4405	17.8104	20.8081	21.4103
	12.834	19.9206	20.7592	18.1272	17.5145	20.7792	21.3549
	12.8533	19.7904	20.6648	18.2849	17.6529	20.756	21.3544
	12.8724	19.8197	20.6859	17.953	17.4269	20.5069	21.0896
	12.8917	19.4775	20.3703	18.101	17.5554	20.5642	21.2032
	12.9108	19.4501	20.3579	18.1406	17.5537	20.1161	20.7275
	12.93	19.6145	20.485	17.9322	17.335	20.079	20.6822
	12.9492	19.3303	20.1896	17.9652	17.3608	20.2366	20.8455
	12.9684	19.5442	20.3956	18.0476	17.409	20.1634	20.7311
	12.9877	19.4298	20.2752	17.8814	17.3132	20.0798	20.6482
	13.0068	19.2409	20.1118	17.6705	17.1053	20.1421	20.7319
	13.026	19.3965	20.2625	17.6539	17.0858	19.9365	20.5676
	13.0452	19.2446	20.1535	17.5084	16.923	19.878	20.5216
	13.0644	19.0489	19.9571	17.6206	17.0006	20.0835	20.6986
	13.0836	19.2607	20.1452	17.6932	17.1239	20.026	20.6974
	13.1029	19.0903	19.9959	17.658	17.0902	19.8651	20.4835
	13.1221	19.1869	20.0976	17.5757	17.004	19.9226	20.5355
	13.1412	19.0416	19.9384	17.6086	17.0627	19.6731	20.3424
	13.1604	18.9337	19.8356	17.4753	16.9081	19.7031	20.3542
	13.1795	18.8587	19.7285	17.6346	17.0707	19.546	20.2068
	13.1988	19.0016	19.8134	17.7286	17.1691	19.5167	20.1895
	13.218	18.9927	19.8937	17.6467	17.1136	19.8728	20.5452
	13.2373	18.8146	19.6871	17.5327	16.9859	19.639	20.3639
	13.2564	18.9147	19.8194	17.4833	16.9121	19.6549	20.3604
	13.2756	18.7274	19.5819	17.3142	16.7892	19.4081	20.0998
	13.2949	18.8886	19.7584	17.4397	16.8898	19.5544	20.2286
	13.314	18.7531	19.6262	17.495	16.9154	19.4285	20.1635
	13.3333	18.7121	19.5779	17.4517	16.8459	19.2866	20.0015
	13.3524	18.7867	19.6396	17.5682	16.96	19.381	20.1009
	13.3718	18.6922	19.5258	17.2501	16.6786	19.3397	20.0665
	13.3908	18.6034	19.4556	17.4413	16.8193	19.2413	19.9567
	13.426	18.5321	19.3827	17.3601	16.7696	19.4493	20.1815
	13.4453	18.7766	19.6594	17.3217	16.749	19.2219	19.9745
	13.4644	18.6313	19.4871	17.3311	16.7414	19.0741	19.8161
	13.4837	18.6943	19.543	17.2014	16.6326	19.2916	20.047
	13.5028	18.6055	19.4547	17.0118	16.4402	19.3112	20.0689
	13.5221	18.7544	19.6206	17.212	16.6448	19.3456	20.0956
	13.5412	18.5957	19.4274	17.1725	16.6091	19.1996	19.9713
	13.5604	18.5544	19.428	17.2292	16.6534	19.3765	20.1123
	13.5796	18.5877	19.4481	17.0932	16.5284	19.1704	19.9603
	13.5989	18.4919	19.3367	17.1961	16.6531	18.8867	19.6903
	13.6181	18.4154	19.2389	17.1545	16.5832	19.0872	19.8876
	13.6373	18.565	19.394	17.1685	16.6042	19.0496	19.8414
	13.6565	18.4632	19.2871	17.0461	16.4951	18.8898	19.6701
	13.6756	18.3646	19.205	17.0617	16.5226	18.9765	19.749
	13.6949	18.4427	19.2585	17.2032	16.6533	18.8915	19.6667
	13.714	18.4057	19.2143	16.9965	16.4578	19.0378	19.825
	13.7332	18.4417	19.2972	17.0016	16.4457	19.0504	19.8568
	13.7524	18.3182	19.1428	17.0957	16.5538	18.856	19.603
	13.7717	18.2375	19.0812	17.256	16.7146	18.913	19.6842
	13.7908	18.3039	19.1598	16.9681	16.4186	18.8287	19.6172
	13.81	18.385	19.206	16.8625	16.2819	18.8895	19.713
	13.8292	18.3454	19.181	17.0094	16.4532	18.6953	19.4492
	13.8484	18.2617	19.0953	16.9373	16.3789	18.8388	19.6526
	13.8677	18.2817	19.1104	16.9088	16.342	18.8893	19.7071
	13.8869	19.8139	20.3931	18.2439	17.8702	20.544	21.2164
	13.906	19.4307	19.9789	17.8086	17.4163	20.2556	20.9953
	13.9254	19.4226	19.9293	17.5575	17.1749	19.9852	20.752
	13.9444	19.2409	19.7895	17.6155	17.242	19.7347	20.5148
	13.9636	19.1523	19.6766	17.4511	17.0852	19.6915	20.498
	13.9827	19.0658	19.5911	17.444	17.0186	19.6016	20.4237
	14.0021	18.9195	19.4451	17.3326	16.9383	19.2515	20.0813
	14.0213	18.8088	19.3339	17.2851	16.9249	19.3055	20.1435
	14.0405	18.8651	19.4042	17.3215	16.9819	19.2141	20.0722
	14.0597	18.7001	19.2487	17.2409	16.8802	19.1586	20.0266
	14.0788	18.7246	19.2294	17.1882	16.8514	19.0658	19.9736
	14.098	18.7285	19.2487	17.1184	16.7722	18.9483	19.8962
	14.1173	18.71	19.2619	16.842	16.4894	18.9921	19.9309
	14.1365	18.4359	19.0019	16.9174	16.5754	18.9765	19.9258
	14.1557	18.5149	19.1224	16.8838	16.5228	18.6528	19.6163
	14.1748	18.4862	19.0442	16.8028	16.4735	19.007	19.9645
	14.194	18.3193	18.9161	16.8222	16.4776	18.6766	19.6222
	14.2132	18.3326	18.9322	16.9037	16.551	18.757	19.6841
	14.2324	18.4555	19.0615	16.8961	16.5429	18.6463	19.5906
	14.2516	18.4176	19.0199	16.7751	16.4233	18.5329	19.4876
	14.2708	18.2625	18.8881	16.6842	16.3447	18.5652	19.5324
	14.2901	18.0691	18.6911	16.797	16.4708	18.6043	19.5226
	14.3093	18.2268	18.8625	16.6992	16.3823	18.5443	19.5135
	14.3284	18.1736	18.8634	16.547	16.2226	18.6012	19.5672
	14.3477	18.1375	18.8292	16.6825	16.379	18.6573	19.5631
	14.3669	18.0574	18.7301	16.6611	16.3635	18.4848	19.4031
	14.386	17.9216	18.6229	16.5278	16.2287	18.5789	19.518
	14.4053	17.9412	18.6715	16.5628	16.2387	18.34	19.2699
	14.4277	17.9237	18.6408	16.579	16.2597	18.2599	19.1968
	14.4469	17.9235	18.681	16.4178	16.1051	18.3216	19.2428
	14.4661	17.8375	18.6312	16.4174	16.097	18.4053	19.2978
	14.4851	17.8487	18.6529	16.3586	16.0332	18.309	19.2417
	14.5044	17.7261	18.5237	16.4022	16.086	18.407	19.3344
	14.5237	17.8557	18.6253	16.5058	16.1872	18.1206	19.0426
	14.5429	17.8781	18.6602	16.3328	16.0367	18.161	19.1123
	14.5621	17.7623	18.5414	16.514	16.2099	18.2221	19.139
	14.5812	17.6577	18.4708	16.2492	15.9229	18.1777	19.1197
	14.6004	17.6288	18.4711	16.3123	15.9987	18.059	18.9851
	14.6196	17.7234	18.5219	16.1714	15.8877	18.2691	19.2013
	14.6388	17.6817	18.4809	16.2797	15.9717	18.0642	18.9817
	14.658	17.7371	18.5696	16.4455	16.1704	18.1048	19.0649
	14.6772	17.8128	18.6524	16.3696	16.0981	18.0376	18.9774
	14.6965	17.8096	18.6596	16.2512	15.961	18.0216	18.9667
	14.7157	17.596	18.4563	16.4366	16.1529	17.9677	18.875
	14.7348	17.5617	18.4507	16.3985	16.1004	17.9915	18.9427
	14.754	17.6584	18.5253	16.2368	15.9359	17.9571	18.9403
	14.7732	17.7574	18.665	16.2925	15.9997	18.0069	18.9732
	14.7926	17.6204	18.4758	16.3832	16.1001	18.0136	19.0132
	14.8116	17.6455	18.5379	16.3556	16.1003	17.9572	18.9571
	14.8309	17.5998	18.4962	16.2405	15.9651	17.9676	18.9895
	14.85	17.5095	18.3819	16.2264	15.9748	17.7568	18.7713
	14.8692	17.4358	18.3266	16.0745	15.8195	17.7592	18.7224
	14.8885	17.5951	18.5116	16.162	15.9041	17.8394	18.8302
	14.9077	17.4168	18.3422	16.1139	15.8608	17.7578	18.7412
	14.9269	17.5336	18.4509	16.2877	16.0429	17.7936	18.7649
	14.9461	17.5768	18.4633	16.0146	15.7805	17.7116	18.677
	14.9652	17.4037	18.325	16.2111	15.9713	17.7439	18.7539
	14.9844	17.3446	18.2723	16.0389	15.7743	17.5854	18.5494
	15.0036	17.5716	18.5032	16.1843	15.9186	17.7389	18.6869
	15.0261	17.5707	18.5242	16.199	15.9546	17.7292	18.7105
	15.0453	17.3698	18.2821	15.9178	15.6802	17.5642	18.5683

## Sheet: Figure_2_g
		xAM SBR (dB)
	Hours post-induction	pBAD-bARGSer-AxeTxe				pBAD-FP-AxeTxe
	3	-0.09944	0.08819	0.077829	0.126572	0.006669	0.150711	-0.08447	-0.08495
	5	0.334796	-0.32875	0.431469	0.356855	-0.3486	0.328724	-0.11306	-0.29416
	7	7.62375	7.82283	4.71475	5.85301	0.108526	-0.11925	-0.66842	-0.06498
	9	18.6136	18.3488	11.4724	16.9881	-0.33612	-0.34808	0.335856	0.463496
	11	18.6706	17.8017	12.1099	16.154	-0.33503	-0.18411	1.01832	-0.50925
	24	21.3143	21.2067	14.4313	20.2669	-0.68308	-0.16472	0.352489	0.068054

## Sheet: Figure_2_i
		xAM SBR (dB)
	[L-arabinose] (%w/v)	pBAD-bARGSer-AxeTxe
	0.0001	0.576048	0.484974	0.203848	0.239886
	0.001	2.87842	1.90971	1.44508	1.9825
	0.01	9.66828	6.2329	11.654	11.6441
	0.1	13.4537	15.6781	10.5155	18.0921
	1	12.1951	14.2123	15.4172	15.5105

## Sheet: Figure_2_k
		xAM SBR (dB)
	Cells/mL	pBAD-bARGSer-AxeTxe			pBAD-FP-AxeTxe
	10000	0.445638	0.392345	0.60693	0.158805	1.74491	0.196618
	100000	0.918364	0.584891	0.422186	0.285665	0.256402	0.207162
	1000000	0.649602	0.56526	0.221486	0.663729	0.621026	0.413013
	10000000	2.77863	3.47767	4.45363	0.629163	1.45552	0.463576
	50000000	7.00163	7.34931	9.21062	0.657442	0.541868	0.720042
	100000000	9.76012	9.80763	12.6673	0.323228	0.264203	0.785957
	500000000	15.585	15.6481	17.0455	0.0886503	0.258655	0.233142
	1000000000	17.1542	19.0646	22.0043	-0.210368	0.446012	0.666467
	2000000000	21.9402	22.4664	24.8106	-0.352148	0.184062	0.789591
