# Supplementary material for: Genomically mined acoustic reporter genes for real-time in vivo monitoring of tumors and tumor-homing bacteria
Source: Nat Biotechnol. 2023 Jan 2;41(7):919–31. doi: 10.1038/s41587-022-01581-y (PMC10344784; doi:10.1038/s41587-022-01581-y)
Supplement: Source Data Fig. 3 — Statistical Source Data [file 41587_2022_1581_MOESM15_ESM.xlsx]

## Sheet: Figure_3_j
	pAM SBR (dB)
	1 day post-induction	Re-expressed	Uninduced	FP (control)
	13.8375	9.62534	0.909585	0.799117
	13.9644	9.99248	1.01696	1.74062
	9.4547	9.24766	1.8841	2.5023
	8.98684	4.50465	1.2109	2.21858
	9.76867	8.56286	-0.792359	0.921525

## Sheet: Figure_3_k
	BURST SBR (dB)
	1 day post-induction	Re-expressed	Uninduced	FP (control)
	29.7243	33.4609	10.0508	0.949584
	33.5679	26.3236	4.40535	1.62063
	32.4952	31.4018	7.57634	0.672661
	30.7417	22.8695	10.0346	-2.35426
	29.4317	35.6478	0.669294	3.47643

## Sheet: Figure_3_l
	log10 CFU / g tissue
	Induced + re-expressed	Uninduced	FP (control)
	9.00565	8.95293	9.29769
	9.02008	8.89191	9.27233
	8.86079	9.07693	9.61598
	8.88369	8.98534	9.40358
	8.79395	9.04701	10.1558
