# Supplementary material for: Genomically mined acoustic reporter genes for real-time in vivo monitoring of tumors and tumor-homing bacteria
Source: Nat Biotechnol. 2023 Jan 2;41(7):919–31. doi: 10.1038/s41587-022-01581-y (PMC10344784; doi:10.1038/s41587-022-01581-y)
Supplement: Source Data Fig. 4 — Statistical Source Data [file 41587_2022_1581_MOESM16_ESM.xlsx]

## Sheet: Figure_4_b
GvpA/B	gvpA					gvpB
0	4.98514	5.8181	4.21252	5.41782	8.11326	3.91285	5.30861	5.13983	5.89657	6.47403
1	30.171	26.6918	31.591	29.6702	29.3687	37.9659	38.5711	40.0323	37.2912	40.1289
2	40.8334	38.135	42.0756	40.2403	41.8192	42.7042	43.4135	44.8009	42.0072	44.6008
4	49.2598	49.4981	50.1851	48.927	49.6414	38.124	43.5446	44.8652	40.8769	43.2078
6	54.0554	52.9505	54.8744	53.5992	53.8084	30.917	33.7269	37.4056	31.209	34.7773
8	55.8989	54.4067	56.4216	54.8608	55.9093	18.3151	25.9684	22.595	19.7985	27.6315

## Sheet: Figure_4_d
Voltage	2B						+C						GFP						dC
0.189462	0.207865	0.59338	0.362213	0.25806	0.242701	0.550327	0.0889469	0.116724	-0.0739529	0.263631	-0.441945	-0.320487	-0.247211	0.0554212	0.345426	0.459811	-0.244021	0.113364	0.0548861	-0.104395	0.0268586	0.324901	0.012915	-0.471863
0.248078	0.00437659	0.344307	0.372296	0.413613	0.319385	0.124433	-0.00370967	-0.643857	0.269814	0.111126	0.0980639	0.425068	-0.222287	0.330079	-0.286711	-0.277048	-0.0152223	0.053341	2.09748	1.49798	2.00729	1.01273	0.725757	0.96858
0.312806	0.0114752	0.500814	-0.110296	0.113955	-0.170366	-0.232246	-0.259839	-0.0603503	0.49618	0.229929	0.628202	0.419459	-0.376998	-0.229811	-0.169037	0.125118	0.473862	0.663552	12.5886	10.0305	14.5014	9.29446	10.46	12.3106
0.383924	0.116424	0.667888	-0.222126	0.370898	0.53337	-0.0464109	1.6253	1.67832	1.87522	2.10475	2.31449	-0.13251	0.546666	0.436235	0.125435	-0.0293645	0.178226	0.434856	23.2742	21.6637	25.5751	20.5917	20.8716	23.0634
0.450875	-0.0681031	0.407665	0.431459	0.654107	0.318113	0.0607274	4.65464	3.87069	2.8239	3.72612	5.75966	1.0579	0.367701	0.181119	0.88296	0.992081	0.151252	0.323085	29.2577	28.6383	31.2848	27.4555	27.6183	30.0638
0.526437	0.394336	1.11059	0.865917	0.317711	0.572385	0.810916	6.88884	6.44366	5.87247	7.52978	8.19378	1.54845	0.710236	0.324457	0.886663	0.606885	0.347254	0.930309	31.3115	30.8695	33.4041	30.8382	30.1717	32.4837
0.606445	0.386356	0.681036	0.793952	0.25951	0.618597	0.524281	8.1691	8.61765	7.71677	9.12383	10.4525	3.12335	1.28075	1.21669	0.870971	0.588349	0.862567	1.16943	32.2459	32.0575	33.6984	30.9992	31.2888	33.3088
0.69173	0.489886	0.992352	0.987547	0.742033	1.02492	1.35696	9.75215	10.3207	8.38426	10.4708	11.3873	4.84492	1.56518	1.79391	0.898584	0.969186	0.486634	1.04522	31.8341	31.6616	32.8509	29.9119	31.2195	32.3096
0.761459	0.672069	1.20957	1.93393	1.19817	1.11079	1.22925	11.2941	11.8138	9.42711	11.8506	11.7916	6.3317	1.61151	1.28961	1.35613	1.88682	1.43644	1.28789	30.2809	29.8294	32.0624	29.7137	30.2792	30.732
0.869524	1.21842	2.26899	2.75655	2.02141	1.42531	1.30263	11.6116	10.9138	10.1422	12.3034	12.6572	6.55173	1.44016	0.838775	0.631796	0.524813	0.834618	0.903376	28.9566	28.9177	31.2897	29.379	28.2133	28.7666
0.958421	2.22902	3.40231	3.47578	2.24582	2.6586	1.43953	11.9951	12.2531	10.224	12.1684	12.9606	7.45592	1.07888	0.949391	1.85175	2.21004	1.69002	1.94086	27.7749	28.2306	29.3592	27.1029	27.6205	28.3423
1.04176	2.94356	4.82811	5.05871	4.31475	3.64505	2.85466	11.86	11.5675	10.9086	12.8063	13.0071	7.76887	1.44662	0.86554	1.83001	1.62391	1.57359	1.16438	25.9151	26.1459	28.7466	26.7041	26.5244	27.1832
1.08065	4.36678	5.32686	5.76521	5.80236	4.91837	4.18632	12.2565	11.6935	10.3715	12.3787	13.8727	8.8071	1.84969	1.20605	1.81097	1.47988	1.94562	2.22414	25.6679	25.7525	28.1725	26.338	25.2644	25.7755
1.17233	4.96549	6.17413	6.27618	6.04755	5.58975	4.55949	12.6717	12.1847	10.8487	12.6999	13.3245	8.29547	1.90779	1.47627	2.33415	2.28671	1.80452	2.21299	25.033	24.4336	27.5432	25.4184	24.6175	24.964
1.28623	5.24994	6.09144	6.95591	6.84952	6.89748	5.87863	12.9967	12.8337	10.2099	11.7633	13.4796	8.45186	2.71935	2.43843	2.75241	2.61543	1.9606	2.41426	24.4466	23.9595	27.3375	24.9101	23.2681	23.8526
1.34457	5.76977	8.06292	8.29031	8.05955	7.23852	6.27425	12.068	11.9493	10.321	11.9964	12.4855	7.81551	2.82614	2.25504	3.28818	2.9515	2.56034	3.29595	23.8177	23.7893	26.9069	24.458	24.1637	24.7774
1.4168	6.47372	9.13655	9.19503	9.08751	8.13904	7.01912	12.3263	12.3705	10.8603	12.2984	12.0029	7.76512	3.24534	2.54572	3.2671	3.10298	3.01098	3.53885	23.3963	23.7187	25.8095	23.7808	23.8491	24.7542
1.46958	6.56294	10.0813	9.78074	9.52092	7.73575	7.06184	11.802	11.8363	10.2305	11.5122	12.0844	7.72827	3.21375	3.36672	4.24136	3.83053	3.69755	4.32467	22.18	22.6349	25.0653	23.6488	23.1162	24.2177
1.54181	6.67214	10.1093	10.645	10.8527	8.96095	8.0155	11.8871	12.0281	9.96865	11.1179	12.1365	7.50361	2.39375	2.22196	3.99368	3.84369	3.65526	4.41997	21.8128	22.4083	24.439	23.2821	22.397	23.4329
1.59459	7.3824	10.7138	10.9632	11.0235	9.50787	8.64883	11.0484	11.1412	9.7333	11.113	11.2715	7.18733	2.26893	1.72741	3.64035	3.64332	4.85961	5.09619	21.4191	22.1983	23.8321	22.5947	22.875	24.0324
1.69182	7.73798	11.0485	10.407	11.0798	10.3006	8.96223	10.6889	10.9474	10.0205	11.7349	11.2595	7.20394	3.44655	3.01511	4.39139	4.46192	4.36083	4.47347	20.5852	21.6793	23.2428	22.0043	22.0481	23.2588

## Sheet: Figure_4_f
gvpA	BURST
0	3.82598	2.34573	4.3932	6.33486
1	52.6966	51.533	50.2766	50.3208
2	52.6098	52.983	52.0773	52.6316
4	51.4266	51.6757	52.0176	50.0593
6	49.7051	48.2913	50.2961	51.4706
8	45.6958	47.9129	47.1679	46.057

## Sheet: Figure_4_h
Days	xAM SBR
0	0.678771	1.2505	0.72531	1.07603	0.405518
1	13.7368	11.5816	13.0525	11.9631	12.006
2	19.5027	16.8279	19.2176	18.225	17.6787
4	26.4627	28.2875	26.2839	23.9989	20.5457
6	26.0577	25.3956	29.6375	26.6604	29.553

## Sheet: Figure_4_i
ug/ml Dox	xAM SBR
9	32.1871	27.9061	28.4335	28.3578
3	29.1065	31.4805	27.951	28.3256
1	28.7708	28.2255	26.7206	28.6587
0.3333	28.2399	25.4724	27.4486	27.5949
0.1111	20.1572	17.9177	21.2616	21.2539
0	1.14214	1.04577	1.24731	1.24149

## Sheet: Figure_4_j
Time (min)	1 ug/ml				no Dox
0	15.7038	13.2701	10.9688	14.6148	-0.163079	0.154102	0.480678	0.638667
0.0102356	15.6269	13.4737	10.7636	14.3945	-0.121581	0.162631	0.27696	-0.0627646
0.0204712	15.8836	13.5259	10.9379	14.4426	0.612804	0.203454	0.0156205	0.413025
0.0307068	15.8045	13.4282	10.8049	14.5807	0.47081	0.533116	0.104468	0.330639
0.0409424	16.1819	13.5774	10.8526	14.6499	0.188168	0.584428	0.142148	0.414682
0.051178	15.753	13.519	11.099	14.5929	0.0614519	0.593356	0.369017	0.163484
0.0614136	15.7932	13.4064	11.0148	14.5225	0.102752	0.721394	0.308033	0.620086
0.0716492	15.8035	13.2474	11.3494	14.7241	0.369849	0.0967412	0.278642	0.465872
0.0818848	15.9882	13.4111	10.8452	14.5808	0.283688	0.422959	0.382326	0.404739
0.0921204	16.3228	13.3754	11.1082	14.1371	0.74853	0.245775	0.542913	0.151542
0.102356	15.8938	13.4227	10.6913	14.5114	0.359021	0.369017	0.0545495	0.466696
0.112592	15.8177	13.3177	10.9278	14.6789	-0.387209	0.127609	0.214477	0.226333
0.122827	15.8183	13.2708	10.8933	14.429	-0.182572	0.509394	0.627361	0.506117
0.133063	15.8996	13.3594	10.8369	14.7541	0.484786	0.474923	-0.0557683	0.457636
0.143298	15.8124	13.4078	10.9398	14.5281	0.339832	0.539649	0.318925	0.459284
0.153534	15.855	13.0561	10.9009	14.6369	0.322273	0.0485053	0.164336	0.447743
0.16377	15.7722	13.4488	11.0334	14.5087	-0.0130386	0.698983	0.657208	0.467519
0.174005	15.6889	13.3698	11.0362	14.4284	0.257588	0.37401	0.471633	0.400593
0.184241	15.88	13.3637	10.9162	14.4295	0.0121517	0.386481	0.726189	-0.0104293
0.194476	15.8871	13.1883	10.7958	14.7411	0.279484	0.364853	0.652375	0.335654
0.204712	15.9208	13.3941	10.9827	14.762	0.265173	0.189018	0.341502	0.626553
0.214948	15.8605	13.4615	10.8653	14.5707	0.370681	0.523308	0.21956	0.189018
0.225183	15.6939	13.2165	10.8737	14.6778	0.318925	0.416338	0.255901	0.435359
0.235419	15.9919	13.5031	10.8897	14.6644	0.318925	0.460932	0.101894	0.232255
0.245654	15.5721	13.3795	10.8418	14.2973	-0.0356854	0.533116	0.323947	0.259274
0.25589	15.8514	13.2829	10.7752	14.4365	0.56573	-0.104861	0.516763	-0.095196
0.266126	15.6049	13.3325	11.1291	14.6345	0.181366	0.379832	0.431228	0.531482
0.276361	16.0531	13.315	10.7047	14.6312	0.531482	0.308872	0.663648	0.163484
0.286597	15.8009	13.1613	10.9107	14.4534	0.0786841	0.153249	0.311386	0.282847
0.296832	15.6887	13.3177	11.013	14.6701	0.28789	0.350683	0.542097	0.586864
0.307068	15.7373	13.3281	10.8399	14.806	0.264331	0.260117	0.040728	0.535567
0.317304	16.0448	13.1728	11.1278	14.6615	0.339832	0.429575	0.666866	0.758883
0.327539	16.3351	13.3173	11.0817	14.3856	0.810465	0.160926	0.5184	0.166893
0.337775	15.7723	13.1331	11.0311	14.4712	0.334819	0.0459137	0.509394	0.540465
0.34801	15.5646	13.5203	10.9025	14.2988	0.244086	0.38565	0.524126	0.0855674
0.358246	15.7622	13.4296	11.125	14.2325	0.280325	0.419649	0.789076	0.0786841
0.368482	15.4655	13.163	10.91	14.7946	0.0700723	0.0786841	0.457636	0.681334
0.378717	15.7949	13.2815	10.9042	14.8559	0.0709339	0.334819	0.563288	0.328966
0.388953	15.9181	13.4484	10.8018	14.2499	0.197513	0.538833	0.16604	0.00781378
0.399188	15.6135	13.484	10.6405	14.8747	0.130177	0.254214	-0.290572	0.222947
0.409424	15.9762	13.5111	10.7808	14.7734	0.334819	0.698983	0.0597268	0.552699
0.41966	15.8123	13.0978	10.7688	14.4213	0.0597268	0.278642	0.308872	0.307195
0.429895	15.9652	13.1182	10.792	14.4915	0.476568	0.190718	0.350683	0.21363
0.440131	15.944	13.322	11.1628	14.2265	0.341502	0.406397	0.768429	-0.0732696
0.450366	15.5105	13.4069	11.112	14.4896	-0.011299	0.637053	0.0338091	0.334819
0.460602	15.8857	13.3265	10.6544	14.2493	0.51267	0.0804055	0.463402	0.0450496
0.470838	15.7832	13.3273	11.0749	14.5578	0.305518	0.404739	0.827064	0.373178
0.481073	16.0716	13.3173	10.71	14.571	0.533933	0.420476	-0.0208712	0.207695
0.491309	15.6415	13.8075	10.7188	14.8593	0.306357	0.728585	-0.354575	0.628977
0.501545	15.5314	13.2668	10.8084	14.6813	-0.00695149	0.32311	0.0502326	0.462579
0.51178	15.8455	13.4972	10.7086	14.5895	0.207695	-0.000868632	0.524944	0.358188
0.522016	15.7309	13.3232	10.8762	14.4976	0.337325	0.398104	0.175409	0.0251526
0.532251	15.8956	13.3356	10.7484	14.2372	0.421304	0.435359	-0.0715179	-0.132157
0.542487	15.3195	13.4633	11.1595	14.242	0.0769624	0.118189	0.793833	0.200059
0.552723	15.7674	13.5484	10.7918	14.3143	0.0804055	0.244086	-0.0173892	0.0502326
0.562958	15.7127	13.0841	10.8418	14.7343	-0.0252257	-0.17282	0.109616	0.868032
0.573194	16.0236	13.3376	10.6692	15.0665	0.302163	0.412197	0.237327	0.947055
0.583429	15.8279	13.5348	10.7479	14.3127	0.254214	0.2331	0.344842	0.130177
0.593665	16.0176	13.2311	10.5081	14.5174	0.338996	0.649958	-0.183459	0.190718
0.603901	15.6529	13.3973	10.8225	14.8051	0.316413	0.38565	0.451866	0.789869
0.614136	15.6169	13.6392	10.7123	14.9731	0.315575	0.597411	0.126753	0.776376
0.624372	15.6081	13.461	10.7672	14.3754	0.277801	0.463402	-0.00434403	0.328966
0.634607	15.8301	13.5327	10.7764	14.3074	0.206847	0.580367	0.310548	0.130177
0.644843	15.8295	13.4472	11.0022	14.3009	0.400593	0.338996	0.666062	-0.358195
0.655079	15.5353	13.5627	10.7232	14.6512	0.0881473	0.523308	-0.0200006	0.128465
0.665314	15.6822	13.5083	10.807	14.6815	-0.103103	0.882168	0.392294	0.740558
0.67555	15.5632	13.336	10.704	14.4921	0.136164	0.37401	0.149835	-0.180798
0.685785	15.7714	13.5502	10.7795	14.3063	0.417993	0.483965	-0.0943178	-0.458338
0.696021	15.7018	13.3704	10.7176	14.7264	-0.0321974	0.100176	0.466696	0.758883
0.706257	15.9278	12.9973	10.5881	14.9993	0.326457	0.203454	0.0907264	0.867246
0.716492	15.7589	13.4501	10.8735	14.2988	0.0872874	0.466696	0.507756	-0.336499
0.726728	15.7729	13.4104	10.7863	14.3297	0.235637	-0.320262	0.353185	0.0138863
0.736963	15.5127	13.2301	10.9098	14.685	0.110474	0.179664	-0.0575169	0.330639
0.747199	16.0869	13.569	10.8522	14.4806	0.480678	0.769224	0.164336	0.0958822
0.757435	15.9732	13.2008	11.0783	14.5755	0.373178	0.345676	0.368184	-0.0732696
0.76767	15.6489	13.1031	10.9173	14.4289	-0.140981	0.0864275	0.168597	0.478212
0.777906	15.8045	13.5208	10.7838	14.2694	-0.0356854	0.387311	-0.0908063	-0.305854
0.788141	15.6035	13.3777	10.8	14.3172	-0.107499	0.660429	0.203454	-0.0978308
0.798377	15.7046	13.4375	10.7041	14.8687	0.0941639	0.344842	-0.0182595	0.631401
0.808613	15.9536	13.2712	11.0595	14.628	0.121616	0.424613	0.212782	0.694173
0.818848	15.8686	13.5595	10.8699	14.5687	0.316413	0.0597268	0.148127	-0.0995879
0.829084	15.9119	13.361	10.8416	14.5481	0.335654	0.157515	0.449392	0.517582
0.839319	15.7071	13.2092	10.8959	14.6826	0.509394	0.422959	0.0588641	0.835746
0.849555	15.981	13.4258	11.1244	14.7822	0.133599	0.305518	0.609566	0.200059
0.859791	15.4405	13.561	11.051	14.4238	-0.310354	0.640281	0.44114	0.422959
0.870026	15.6653	13.2568	10.9625	14.4438	0.489713	-0.0706422	0.388142	0.153249
0.880262	15.7439	13.5148	10.6666	14.7095	0.586864	0.226333	0.164336	-0.245781
0.890497	16.0506	13.4033	11.0229	14.3014	0.674103	0.282006	0.5372	-0.162194
0.900733	15.8002	13.2992	10.8016	14.4359	0.611994	0.207695	0.126753	-0.247568
0.910969	15.8584	13.2597	10.6968	15.0453	0.180515	0.186468	0.0372693	1.09609
0.921204	15.7467	13.2564	10.8686	14.2316	0.210239	0.492997	0.367352	0.0640389
0.93144	15.644	13.4222	10.8303	14.3418	0.0346743	0.165188	0.422959	-0.0680155
0.941675	15.5598	13.433	10.9968	14.5325	-0.0470309	0.0674871	0.684545	0.33649
0.951911	16.2067	13.1727	11.1509	14.3149	0.857808	0.404739	0.563288	0.273594
0.962147	16.1333	13.3767	10.9194	14.574	0.422131	0.0234203	0.414682	0.610375
0.972382	15.3136	13.2709	11.0261	14.4906	-0.0750217	-0.00955974	0.520036	0.202606
0.982618	15.6807	13.226	10.8073	14.4704	0.346511	0.0588641	0.302163	0.552699
0.992853	15.4423	13.2617	10.6367	14.2697	-0.204776	0.372346	0.258431	0.0993177
1.00309	15.8154	13.2621	10.9453	14.5176	0.333983	0.27191	0.0320785	0.297128
1.01332	15.7427	13.1779	10.9316	14.6518	0.0735181	0.29461	0.383157	0.244086
1.02356	15.5303	13.3062	10.6314	14.3938	-0.278007	0.231409	0.212782	0.106185
1.0338	15.859	13.2723	10.71	14.6844	0.444442	0.472456	-0.0121688	0.104468
1.04403	15.501	13.4633	10.9664	14.7293	-0.0969525	0.347346	0.678121	-0.0723937
1.05427	16.1286	13.7242	10.4665	14.5035	0.556774	0.560846	0.28705	0.411369
1.0645	16.0888	13.407	10.9036	14.4305	0.482321	0.369849	0.419649	-0.205666
1.07474	15.5852	13.2814	10.6811	14.8524	0.122472	0.406397	0.0881473	0.341502
1.08497	15.4706	13.5393	10.8516	14.6695	0.0545495	0.601465	0.0976001	0.308033
1.09521	15.9353	13.2838	10.8762	14.6531	0.386481	0.361521	0.658819	0.206847
1.10545	15.9467	13.1922	10.6987	14.3887	0.536383	0.241552	0.249152	0.0657632
1.11568	15.748	13.1716	10.9318	14.5062	0.0657632	0.558403	0.509394	0.278642
1.12592	15.7075	13.173	11.129	14.6617	0.359021	0.453515	0.182216	0.260117
1.13615	15.5082	13.1805	10.9164	14.4018	0.00520997	0.0640389	0.338996	0.75331
1.14639	15.7514	13.2841	10.9151	14.0863	0.525761	0.607946	0.303841	-0.0383022
1.15662	15.654	13.255	10.8993	14.1721	0.134454	0.333147	0.217019	-0.336499
1.16686	15.728	13.3764	10.9264	14.5229	0.449392	0.29461	0.568985	0.0649011
1.17709	15.9143	13.4419	10.9267	14.5228	0.344007	0.910371	0.805716	-0.0243546
1.18733	15.6067	13.2084	10.8898	14.7341	-0.0339412	-0.0987093	0.285369	0.609566
1.19757	16.0713	13.3251	10.767	14.7219	0.595789	0.451042	0.280325	0.419649
1.2078	15.9958	13.4657	10.9201	14.3666	0.594978	0.543729	-0.0208712	0.314737
1.21804	15.7602	13.5631	11.109	14.4038	0.200059	0.4815	0.504478	0.200059
1.22827	15.926	13.3654	10.7693	14.4418	0.525761	0.582804	0.310548	-0.441871
1.23851	21.4748	19.5204	17.4706	20.8206	0.193266	0.242397	0.29461	0.450217
1.24874	21.142	19.6748	17.5068	20.4946	-0.176365	0.444442	-0.00347505	0.153249
1.25898	21.4757	19.5056	17.3389	20.7134	0.249152	0.107901	0.871175	0.32311
1.26921	21.1714	19.7147	17.5594	21.1858	0.00434186	0.69738	0.527396	1.07156
1.27945	21.3658	19.3952	17.3403	20.5862	0.201757	0.0795448	0.0346743	0.0433212
1.28969	21.4077	19.5144	17.5396	20.5979	0.756495	0.214477	0.451042	0.107901
1.29992	21.436	19.7422	17.5791	20.8905	-0.0147786	0.453515	0.527396	0.556774
1.31016	21.0763	19.4974	17.2728	21.1056	-0.0627646	0.356521	0.558403	0.52249
1.32039	21.5933	19.3497	17.5539	20.8379	0.77717	0.0864275	0.280325	0.457636
1.33063	21.4027	19.5791	17.4732	20.6384	0.301324	0.586864	0.298807	0.387311
1.34086	21.6502	19.5172	17.3963	20.7203	0.785902	0.117332	0.201757	0.220407
1.3511	21.2254	19.2884	17.3664	20.3915	-0.125105	0.183067	0.607946	0.318088
1.36134	21.102	19.6499	17.2964	20.5692	0.123329	0.436186	0.125897	-0.101345
1.37157	21.6011	19.3317	17.6009	20.828	0.589299	-0.118939	0.936924	0.507756
1.38181	21.2537	19.284	17.3284	20.6068	0.432881	0.186468	0.246619	0.249996
1.39204	21.5626	19.5284	17.2888	20.4703	0.384819	0.357354	0.149835	0.178813
1.40228	21.2418	19.6157	17.401	20.5463	0.255901	0.356521	0.342337	0.783522
1.41251	21.2233	19.2534	17.329	20.7198	0.29377	0.0415925	0.536383	0.365686
1.42275	21.5476	19.1816	17.3454	20.5018	0.519218	0.380663	0.531482	-0.0452845
1.43298	21.3168	19.5059	17.2981	20.7957	0.215325	0.235637	0.178813	0.45434
1.44322	21.4221	19.4256	17.5106	20.8911	0.0424569	0.441966	0.48725	0.868032
1.45346	21.241	19.4827	17.4317	20.8557	0.0424569	0.409712	0.474923	0.718996
1.46369	21.4369	19.528	17.5132	20.4949	0.560846	0.36402	0.414682	0.382326
1.47393	20.9105	19.6029	17.1312	20.3948	-0.0645146	0.211935	0.291251	0.101035
1.48416	21.3019	19.5162	17.1134	20.4392	0.354853	0.21956	-0.155117	0.166893
1.4944	21.3235	19.461	17.0819	20.5774	0.446918	0.374842	0.214477	0.575491
1.50463	21.1943	19.6429	17.227	20.7461	0.153249	0.531482	-0.0487777	0.230563
1.51487	21.064	19.2897	17.1641	20.8266	0.401422	0.231409	0.526579	1.01764
1.5251	21.1977	19.3295	17.4381	20.3454	0.546992	0.0976001	0.448567	0.0907264
1.53534	21.1572	19.3989	17.1964	20.6416	0.233946	0.362354	0.488071	0.0631767
1.54558	21.1699	19.4312	17.2943	20.44	0.110474	0.107901	0.489713	0.694173
1.55581	21.4222	19.4623	17.2766	20.6443	0.421304	0.429575	0.172855	0.734174
1.56605	20.8985	19.2783	17.4558	20.5326	-0.180798	0.408054	0.542097	0.166893
1.57628	20.9878	19.247	17.4092	20.6272	0.337325	0	0.461755	0.0786841
1.58652	21.3937	19.1467	17.1539	20.6199	0.29461	-0.124224	0.0786841	0.128465
1.59675	21.3914	19.4595	17.2588	20.4917	0.496279	0.0303475	0.419649	0.289571
1.60699	21.303	19.3323	17.2148	20.6316	-0.0461576	0.657208	0.383157	0.0907264
1.61723	21.2869	19.8091	17.2682	20.4521	0.447743	0.819954	0.489713	0.589299
1.62746	21.1254	19.2755	17.4383	20.5257	0.137874	0.131888	0.480678	0.209391
1.6377	21.409	19.2658	17.3272	20.4875	0.631401	0.28621	0.718196	0.28789
1.64793	21.4827	19.4764	17.3038	20.592	0.560846	0.508575	0.965728	0.455164
1.65817	21.1519	19.4068	17.3983	20.7563	0.446918	0.340667	0.160073	0.633823
1.6684	21.2288	19.553	17.3923	20.469	0.437837	0.359021	0.342337	0.727787
1.67864	21.1182	19.347	17.443	20.3702	0.223794	0.546992	0.547808	0.284529
1.68887	21.1104	19.3103	17.3665	20.747	-0.0505248	0.246619	0.328966	0.637053
1.69911	21.3912	19.6036	17.5149	20.6909	0.865673	0.40391	0.726189	0.460108
1.70935	21.1463	19.4997	17.2067	20.6674	0.0838471	0.135309	0.514308	0.803341
1.71958	20.8339	19.5921	17.2404	20.3276	-0.291471	0.363187	0.654792	0.34818
1.72982	21.0313	19.3594	17.3028	20.4527	-0.0200006	0.432881	0.244086	0.363187
1.74005	20.956	19.2313	17.6939	20.539	-0.10574	0.001737	0.682137	0.637053
1.75029	21.2294	19.2003	17.3357	20.5262	0.225487	0.212782	0.588487	0.484786
1.76052	21.3498	19.4289	17.3256	20.6361	0.692569	0.428748	0.395615	0.706193
1.77076	21.0118	19.4869	17.2468	20.78	-0.331083	0.0752404	0.498739	0.673299
1.78099	21.0777	19.3783	17.3722	20.7149	0.0355393	0.160073	0.707794	0.44114
1.79123	21.2012	19.3054	17.0783	20.3691	0.349849	0.303002	0.254214	0.0104168
1.80147	21.3322	19.4365	17.3023	20.5988	0.787489	0.342337	0.648346	0.239017
1.8117	21.2139	19.3017	17.2835	20.8412	0.327294	0.006078	0.331475	1.21547
1.82194	21.1293	19.4685	17.2369	20.3007	0.189868	0.300485	0.324784	0.29293
1.83217	21.069	19.4301	17.3145	20.4853	-0.0653897	0.635438	0.28705	0.629785
1.84241	20.9164	19.3383	17.2093	20.7888	-0.129512	0.216172	0.335654	0.934584
1.85264	21.2045	19.2503	17.3121	20.7755	0.0674871	-0.213674	0.41054	0.72539
1.86288	21.3487	19.5174	17.4359	20.4882	0.777964	0.632208	0.358188	-0.110138
1.87312	21.1504	19.4377	17.2644	20.3852	0.292091	0.30971	0.432881	0.163484
1.88335	20.9095	19.449	17.2471	20.6625	-0.278007	0.511851	0.131032	0.225487
1.89359	21.1852	19.5103	17.457	20.7674	0.29461	-0.0252257	0.543729	0.662844
1.90382	21.5323	19.437	17.0958	20.6814	0.488071	0.45846	-0.0147786	0.501199
1.91406	21.251	19.4152	17.329	20.4105	0.134454	0.552699	0.51267	0.257588
1.92429	21.2038	19.5865	17.2594	20.5895	0.0199546	0.678121	0.588487	-0.0487777
1.93453	20.947	19.5507	17.3834	20.6337	-0.00955974	0.715797	0.975049	0.263488
1.94476	20.9266	19.2614	17.3268	20.6386	0.255058	0.535567	0.376506	0.612804
1.955	21.0342	19.4233	17.4249	20.6529	0.00434186	0.467519	0.701387	0.246619
1.96524	21.5263	19.3043	17.2872	20.1173	1.09226	-0.145396	0.551069	0.405568
1.97547	21.01	19.4484	17.1819	20.4912	0.333983	0.546177	0.00954923	0.357354
1.98571	21.0478	19.307	17.3625	20.2835	0.203454	0.338996	0.154956	0.433707
1.99594	21.1433	19.3693	17.1591	20.4999	0.56573	0.403081	0.146419	0.582804
2.00618	20.9425	19.3536	17.2978	20.3919	-0.118939	0.175409	0.401422	0.354853
2.01641	21.1823	19.2453	17.3022	20.5807	-0.160424	0.137874	0.541281	0.313062
2.02665	21.1418	19.1984	17.0639	20.4454	0.188168	0.177962	0.277801	0.0657632
2.03688	21.4955	19.6713	17.1941	20.43	0.726189	0.795419	0.361521	0.674907
2.04712	21.2297	19.5837	17.095	20.3906	0.214477	0.730981	0.483143	0.31725
2.05736	21.2841	19.5624	17.1564	20.6977	0.2677	0.766839	0.387311	0.330639
2.06759	21.2196	19.6205	17.1844	20.5142	0.0355393	0.456812	0.352351	0.446918
2.07783	21.5647	19.2465	17.3564	20.4303	0.816001	0.137019	0.254214	0.281166
2.08806	20.9006	19.5368	17.1039	20.7403	0.175409	0.455988	0.707794	0.859381
2.0983	20.939	19.3965	17.1276	20.3379	-0.300457	0.181366	0.231409	-0.703498
2.10853	21.0373	19.3059	16.9898	20.5874	0.32562	-0.0540202	0.647539	0.460108
2.11877	21.1709	19.3264	17.2412	20.536	0.372346	0.31725	0.361521	0.584428
2.12901	21.1202	19.3709	17.2943	20.3268	0.387311	0.572238	0.604706	-0.118939
2.13924	21.3435	19.2728	17.321	20.3236	0.566544	0.196664	0.619277	0.217019
2.14948	21.3741	19.4662	17.2806	20.6456	0.253371	0.389803	0.369017	0.75331
2.15971	21.1111	19.2524	17.324	20.4922	0.501199	0.560032	0.857808	0.235637
2.16995	21.6213	19.6544	17.2221	20.4269	0.718996	0.741355	-0.0531462	0.343172
2.18018	21.1136	19.3217	17.2083	20.6347	0.316413	0.505298	0.308872	0.228871
2.19042	21.4273	19.4075	17.2599	20.5697	0.788282	0.545361	0.504478	0.432881
2.20065	21.0821	19.519	17.1276	20.4129	0.275277	0.232255	0.545361	0.698181
2.21089	21.276	19.305	17.441	20.3766	0.469165	0.453515	0.288731	0.195814
2.22113	21.1489	19.4007	17.1823	20.1558	0.184767	0.300485	0.388973	0.153249
2.23136	20.905	19.4196	17.3327	20.5116	0.164336	0.520854	0.459284	-0.0706422
2.2416	21.2222	19.3449	17.4302	20.4484	0.142148	0.0821265	0.620086	0.237327
2.25183	21.3863	19.6844	17.2143	20.5929	0.896281	0.807299	0.702989	1.0161
2.26207	21.0135	19.5444	17.4802	20.3953	0.0941639	0.442791	0.577929	0.416338
2.2723	20.6298	19.195	17.0657	20.2584	-0.514373	0.305518	0.152395	0.0692106
2.28254	21.316	19.2708	17.2137	20.4122	0.497919	0.152395	0.535567	0.26096
2.29277	20.9704	19.3399	17.1129	20.7012	0.215325	0.546177	0.630593	0.511032
2.30301	20.9962	19.1519	17.5403	20.6575	-0.222581	0.405568	0.502839	0.307195
2.31325	20.9568	19.3157	17.1575	20.4791	-0.0522723	-0.156001	0.469165	0.133599
2.32348	21.095	19.1769	17.3565	20.431	0.104468	0.465049	0.479034	0.0890071
2.33372	21.2609	19.4222	17.1041	20.2169	0.48725	0.412197	0.345676	0.138729
2.34395	21.2593	19.0344	17.3065	20.8921	0.0182212	0.262646	0.524126	0.937704
2.35419	21.3433	19.3417	17.4143	20.4974	0.261803	0.349015	0.437012	0.631401
2.36442	20.9791	19.4622	17.1425	20.2101	-0.0452845	0.562474	0.252527	0.47081
2.37466	21.2623	19.625	17.4237	20.5573	0.526579	0.831012	0.740558	0.980482
2.3849	20.9702	19.4129	17.2899	20.285	0.0649011	0.435359	0.476568	0.0743793
2.39513	21.1354	19.2084	17.2771	20.6322	0.394785	0.098459	0.607946	0.297968
2.40537	20.8589	19.3758	17.2319	20.6148	0.132743	0.606326	0.239017	0.334819
2.4156	21.2107	19.311	17.3846	20.4589	0.0881473	0.824695	0.706994	0.0864275
2.42584	21.0548	19.3339	17.4247	20.2758	0.273594	0.527396	0.780346	-0.0304539
2.43607	21.3366	19.3539	17.279	20.5435	0.68936	0.554329	0.32311	0.144711
2.44631	20.9086	19.3683	17.0477	20.4817	0.196664	0.006078	0.441966	0.383988
2.45654	21.0359	19.4635	17.1531	20.7033	0.366519	0.645927	0.499559	0.927562
2.49749	25.8164	24.4616	22.6309	25.6264	0.816001	0.201757	0.383988	1.01455
2.50772	25.5714	24.4388	22.7079	25.1796	0.123329	0.299646	0.629785	-0.0732696
2.51796	25.6953	24.4516	22.5188	25.3224	0.656403	0.653181	0.497919	0.228871
2.52819	25.6141	24.2215	22.3824	25.4142	0.0872874	0.233946	0.787489	0.255901
2.53843	25.3948	24.0576	22.39	25.2088	0.427094	0.214477	0.426267	0.228025
2.54866	25.6898	24.162	22.2555	25.1479	0.356521	0.566544	0.34818	0.233946
2.5589	25.3459	24.3867	22.392	25.3707	0.324784	0.641088	0.743747	0.824695
2.56914	25.6762	23.981	22.5586	24.9216	0.660429	0.242397	0.641894	0.00520997
2.57937	25.4592	24.1679	22.5026	25.1686	0.269385	0.717396	0.806508	0.568171
2.58961	25.6377	24.0467	22.5066	25.312	0.446092	0.718996	0.333147	-0.0837874
2.59984	25.6042	24.342	22.4165	25.1676	0.41054	0.424613	0.670083	0.500379
2.61008	25.4963	24.1598	22.3114	25.4632	0.420476	0.632208	0.886875	0.812838
2.62031	25.2829	24.2902	22.5227	24.9933	0.0510962	0.752513	0.542913	0.540465
2.63055	25.1364	24.2293	22.3604	25.0707	-0.295064	0.583616	0.551069	0.32813
2.64079	25.3757	24.2331	22.4492	25.3469	0.312224	0.393125	0.850723	0.754903
2.65102	25.4731	24.0392	22.3157	25.236	0.529848	0.155809	0.582804	0.411369
2.66126	25.3544	24.3187	22.3392	25.3536	0.328966	0.333983	0.342337	0.812838
2.67149	25.1746	24.376	22.4149	25.0708	0.369017	0.791455	0.422959	0.472456
2.68173	25.1836	24.1317	22.4516	25.4849	0.338161	0.331475	0.594167	0.709395
2.69196	25.1567	23.9517	22.4204	25.3892	0.145565	0.494638	0.701387	0.683742
2.7022	25.2977	24.0852	22.2341	24.8927	0.576303	0.260117	0.332311	0.0580014
2.71243	25.3494	24.0463	22.3434	25.0853	0.598222	0.354019	0.599033	0.834957
2.72267	25.1553	24.0521	22.357	25.0483	0.658014	0.816001	0.759679	0.386481
2.73291	24.9608	23.999	22.4017	25.2077	0.0510962	0.168597	0.617659	0.542097
2.74314	25.3211	24.155	22.3223	24.9755	0.44114	1.02768	0.855447	0.28705
2.75338	25.053	23.9272	22.1263	25.2481	0.427921	-0.153349	0.322273	0.332311
2.76361	25.1056	24.0047	22.4106	25.1659	0.290411	0.580367	0.645927	0.476568
2.77385	25.2754	23.6511	22.294	25.4225	0.602275	-0.142747	-0.0794034	1.0508
2.78408	25.5716	24.0077	22.4076	24.7215	0.660429	0.314737	0.237327	-0.144513
2.79432	25.0773	23.9695	22.3096	25.4219	0.203454	0.396444	0.551884	0.624937
2.80455	24.9293	24.1831	22.0691	25.0231	-0.00608225	0.768429	0.167745	-0.223472
2.81479	25.0133	24.112	22.0581	25.1522	0.107043	0.573865	0.0441855	0.474923
2.82503	25.4763	24.0589	22.3164	24.8719	0.354019	0.644314	0.68053	-0.108378
2.83526	25.2286	24.1183	21.9941	24.9297	0.540465	0.469988	0.314737	0.550254
2.8455	25.2079	24.0667	22.1489	25.3913	0.266016	0.460932	0.756495	0.828643
2.85573	25.2146	23.9406	22.2446	25.1971	0.683742	0.0761015	0.684545	0.235637
2.86597	25.2107	23.7409	22.2733	25.3368	0.191567	0.125897	0.614423	0.721394
2.8762	25.0889	23.9342	22.0452	24.9704	0.30468	0.412197	0.0683489	0.202606
2.88644	25.3647	23.8961	22.2629	25.7433	0.389803	0.429575	0.846784	0.688558
2.89668	25.2177	23.9824	22.1931	24.8873	0.30468	0.556774	-0.160424	0.0459137
2.90691	24.9337	23.684	22.3392	24.9063	0.316413	0.359855	0.678924	0.657208
2.91715	25.0431	23.9741	22.3088	24.9245	0.353185	0.503659	0.298807	0.154102
2.92738	24.987	24.0316	22.0935	25.114	0.268543	0.250839	0.440315	0.576303
2.93762	25.158	23.8604	22.2693	25.0939	0.698983	0.398934	0.515945	0.670888
2.94785	24.9883	23.7904	22.0767	24.99	0.182216	0.280325	0.52249	0.111331
2.95809	24.977	23.8364	22.0616	25.1469	0.560032	-0.118058	0.525761	0.185618
2.96832	25.3185	24.039	21.9989	24.945	0.303002	0.361521	0.303002	0.187318
2.97856	25.24	23.8933	22.029	24.8687	0.660429	0.401422	-0.175478	0.137019
2.9888	25.1821	24.0263	22.0125	25.2401	0.5372	0.396444	0.369849	0.89393
2.99903	24.9321	24.2156	22.0608	25.0836	0.154102	0.590111	0.191567	0.196664
3.00927	24.9324	23.8557	21.9581	25.3375	-0.0706422	0.114761	0.533933	0.813629
3.0195	25.0202	23.9381	22.1734	24.9856	0.231409	0.318925	0.32562	0.390634
3.02974	25.2095	23.8962	22.446	24.9733	0.552699	0.422131	0.755699	0.546177
3.03997	25.1243	23.6926	22.1621	25.0253	0.435359	0.381495	0.825485	0.645121
3.05021	25.1196	23.9257	22.1996	25.0784	0.526579	0.389803	0.617659	0.401422
3.06045	25.157	23.9171	22.2645	25.0169	0.523308	0.683742	0.45846	0.679727
3.07068	25.1467	24.1319	22.355	24.9675	0.529848	0.465872	0.742153	0.462579
3.08092	25.0948	24.156	22.2285	25.0287	0.190718	0.653987	0.516763	0.628977
3.09115	24.8139	23.9611	22.2478	24.9867	0.183917	0.663648	0.702989	0.154102
3.10139	25.0272	23.6693	22.3059	25.0737	0.514308	0.321436	0.526579	0.714997
3.11162	24.7562	23.7365	22.0194	24.8774	0.114761	0.225487	-0.0522723	-0.0217419
3.12186	25.277	23.9126	22.1755	25.1274	0.342337	0.404739	0.290411	0.723792
3.13209	25.0722	23.8727	22.0587	25.1746	0.632208	0.767634	0.789869	0.597411
3.14233	25.0467	23.6484	22.0971	25.0404	0.0571385	0.138729	0.628169	0.559217
3.15257	25.3699	23.6731	22.4621	25.2056	0.840479	0.333147	1.04156	0.517582
3.1628	24.7879	23.8619	22.13	25.0768	0.318088	0.511851	0.1703	0.388142
3.17304	24.9518	21.3194	22.0439	24.9572	-0.0304539	-0.0531462	0.109616	0.483965
3.18327	24.9212	23.8299	22.2268	25.0485	0.461755	0.372346	0.845996	0.190718
3.19351	25.1766	23.7878	22.0062	24.6488	0.443617	0.331475	0.222101	-0.522671
3.20374	25.0885	23.799	22.1311	24.9513	0.250839	0.549439	0.873532	0.641894
3.21398	25.1245	24.111	21.9795	25.066	0.800173	0.905677	0.289571	0.488071
3.22421	25.1856	23.893	22.0415	25.1548	0.699784	0.349849	0.408883	0.615232
3.23445	25.2018	23.8805	22.3212	24.8943	0.940822	0.447743	0.281166	0.566544
3.24469	24.8767	23.9515	22.0171	24.4367	0.00520997	0.889227	0.930684	-0.271732
3.25492	24.9436	23.6173	21.9973	24.9929	0.371514	0.190718	0.384819	0.303002
3.26516	25.154	23.7057	22.1819	24.6592	0.636245	0.305518	0.68053	0.321436
3.27539	24.712	23.8114	22.104	24.7672	-0.0872961	0.183917	0.590111	0.571425
3.28563	24.8908	23.7287	22.2422	25.0304	0.588487	-0.0741456	1.06157	0.169448
3.29586	25.2728	23.8267	22.2462	24.834	0.684545	0.624128	0.654792	0.567358
3.3061	24.8926	24.0462	22.1895	25.2923	0.225487	0.450217	0.350683	0.929123
3.31634	25.0046	23.8436	22.1548	24.9635	0.406397	0.280325	0.68294	0.296289
3.32657	24.7659	23.7343	22.1665	25.2657	0.28789	0.21363	0.555144	0.486429
3.33681	25.0677	23.7823	21.9298	24.6591	0.598222	0.184767	0.402251	0.30468
3.34704	25.0467	24.0385	22.2704	25.0286	0.337325	0.313062	0.919752	0.427094
3.35728	25.0294	23.7454	22.1158	24.8355	0.333983	0.706193	0.686953	0.1703
3.36751	24.844	23.9429	21.907	25.3324	0.408883	0.879028	0.113904	0.79304
3.37775	25.1198	23.8453	22.0776	24.76	0.227179	0.722193	0.900197	0.378169
3.38798	25.0105	23.679	22.0506	24.6329	0.68053	0.581179	0.145565	0.228025
3.39822	25.0502	23.82	22.0276	24.9133	0.29461	0.649152	0.678924	0.152395
3.40846	24.9765	23.7283	22.1011	25.0474	0.198362	0.33649	0.73976	0.429575
3.41869	25.057	23.7813	22.2176	24.9789	0.00781378	0.685348	0.657208	0.658014
3.42893	24.8911	23.7839	22.0791	24.8695	0.463402	0.200059	0.938483	0.0623143
3.43916	25.1602	23.7983	21.9929	24.81	0.261803	0.384819	0.28621	0.268543
3.4494	25.4349	23.6361	22.1106	25.2911	0.922096	0.0804055	0.295449	0.88609
3.45963	25.0952	23.7987	21.9408	24.6669	0.617659	0.735771	0.302163	-0.204776
3.46987	25.0597	24.0567	22.276	24.821	0.417166	0.761271	0.940043	0.198362
3.4801	24.9478	23.7259	21.8432	25.0138	0.552699	0.714997	0.243241	0.568985
3.49034	25.1786	23.7029	21.8765	24.958	0.715797	0.343172	0.432054	0.226333
3.50058	24.8113	23.7632	22.1727	24.9092	0.352351	0.305518	0.865673	0.29293
3.51081	25.248	23.696	21.9703	25.0491	0.408054	0.388973	0.662039	0.173706
3.52105	25.328	23.7189	22.0726	24.8205	0.68053	0.639474	0.863314	0.315575
3.53128	24.9412	23.6931	22.1218	24.8339	0.333147	0.361521	0.591733	0.560846
3.54152	24.7106	23.679	22.0492	24.994	-0.0662649	0.0286162	0.238172	0.624937
3.55175	24.8911	23.7465	21.8479	25.061	0.157515	0.485608	0.453515	0.388973
3.56199	25.0856	23.6992	22.0931	25.1005	0.600654	0.540465	0.593356	0.741355
3.57223	24.9854	23.9063	21.9687	25.1172	0.215325	0.749327	0.300485	0.579554
3.58246	25.0355	23.9523	21.8156	24.4636	0.413854	0.712597	0.235637	0.479856
3.5927	24.8856	23.6082	22.0791	24.5754	0.192417	0.428748	0.536383	-0.295963
3.60293	24.9343	23.8248	21.9053	24.9836	0.573865	0.306357	0.766043	0.16604
3.61317	25.1926	23.7246	22.1166	25.2041	0.885306	0.210239	0.167745	1.09226
3.6234	25.2004	23.6445	21.9509	24.9941	0.492997	0.349849	0.599844	0.503659
3.63364	24.9877	23.8141	21.9403	24.9499	0.252527	0.571425	0.656403	0.586864
3.64387	24.9017	23.7573	22.2515	24.9315	0.245775	0.478212	0.635438	0.530665
3.65411	25.0403	23.8703	22.1833	24.7343	0.515126	0.562474	0.624128	-0.235066
3.66435	24.5915	23.6972	21.9739	24.2172	0.146419	0.607136	0.710196	-0.243101
3.67458	25.1572	23.9243	21.9458	24.835	0.633016	0.553514	0.488892	0.288731
3.68482	24.768	23.4935	21.9077	24.6823	0.417166	0.0674871	0.493817	-0.01913
3.69505	24.6876	23.8496	21.9667	24.7222	0.0924453	-0.100467	0.463402	0.526579
3.70529	24.9299	23.7742	22.1866	24.7959	0.344007	0.555959	0.68053	0.0502326
3.71552	24.9499	23.7194	22.0202	25.1348	0.529031	0.040728	0.711796	0.779552
3.75647	28.6945	27.9919	26.5723	28.9097	0.356521	0.878243	1.04541	0.230563
3.7667	28.8996	27.8267	26.5955	29.1265	0.889227	0.341502	0.934584	0.992887
3.77694	28.7397	27.7193	26.1542	28.5094	0.954062	0.155809	0.826274	0.449392
3.78717	28.3356	27.6409	26.284	28.3084	0.177962	0.484786	0.829433	0.442791
3.79741	28.5263	27.5907	26.158	28.5124	0.730981	0.580367	0.95017	0.192417
3.80764	28.2234	27.6482	25.8672	28.7877	0.567358	0.942381	0.842844	0.886875
3.81788	28.174	27.4672	25.9498	28.6768	0.414682	0.645121	0.663648	0.936924
3.82812	28.3124	27.3794	25.8903	28.4936	0.330639	0.698181	0.990562	0.488892
3.83835	28.1553	27.2718	25.8512	28.1539	0.655598	0.369849	0.721394	0.502839
3.84859	27.9601	27.484	26.1597	28.5948	0.16604	0.432054	0.745342	0.770019
3.85882	28.1181	27.6424	25.9258	28.5189	0.62332	0.983585	0.449392	0.354853
3.86906	28.3435	27.2339	25.7728	28.7155	0.92522	0.521672	0.305518	0.788282
3.87929	27.9971	27.4276	25.9055	28.3377	0.604706	0.337325	0.964173	0.387311
3.88953	27.8658	27.3263	25.9131	28.2716	0.408883	0.73178	1.07002	0.822325
3.89976	27.734	27.1922	25.848	28.3629	0.669279	0.194965	0.809673	0.820744
3.91	27.908	27.0008	25.6194	28.1392	0.248307	0.347346	0.834957	0.0692106
3.92024	28.3701	27.2192	25.7322	28.3734	0.957952	0.782728	0.687756	0.75331
3.93047	27.9095	27.153	25.6848	28.4054	0.981258	0.516763	0.903329	0.575491
3.94071	27.8118	27.2599	25.7994	28.2582	0.27696	0.432881	0.732578	0.642701
3.95094	27.7319	27.084	25.8013	28.2785	-0.0934398	0.0752404	0.548623	0.446918
3.96118	24.711	27.3441	25.6584	27.986	0.479856	0.983585	0.459284	0.175409
3.97141	27.7546	27.1361	25.845	28.5372	0.45434	0.706193	0.808882	0.789076
3.98165	27.8721	27.1184	25.7224	28.2272	0.535567	0.606326	0.695777	0.904112
3.99188	28.1313	27.1529	25.7857	28.1734	0.758087	0.227179	1.0915	0.488892
4.00212	27.8285	27.1143	25.5519	28.3852	0.394785	0.555144	0.594978	0.865673
4.01236	27.5904	27.129	25.6148	28.1302	0.397274	0.589299	0.5966	0.331475
4.02259	27.8214	27.1255	25.8325	28.1456	0.320599	0.667671	0.869603	0.702989
4.03283	28.2595	26.9686	25.8662	27.9781	0.677317	0.400593	0.726189	0.438663
4.04306	27.862	26.8705	25.6489	27.9812	0.328966	0.422131	0.393125	0.411369
4.0533	27.7091	27.2923	25.6666	28.1589	0.494638	0.361521	0.591733	0.614423
4.06353	27.6225	27.0431	25.4488	28.0501	0.499559	0.295449	0.47739	0.239017
4.07377	27.7197	27.1923	25.4264	28.0264	0.299646	0.957952	0.354019	0.270227
4.08401	27.9315	26.9543	25.8055	28.0475	0.666062	0.460108	0.867246	0.666062
4.09424	27.804	27.0436	25.7109	27.9088	0.42544	0.961063	0.790662	-0.0487777
4.10448	27.5825	27.0995	25.565	28.225	0.455988	0.524944	0.763657	0.511851
4.11471	27.7796	27.1507	25.5987	28.2348	0.56166	0.535567	0.611185	1.15408
4.12495	27.9171	27.2145	25.6897	28.424	0.773992	0.492176	0.871175	0.52249
4.13518	27.9104	27.102	25.4373	27.9894	0.858595	0.617659	0.30971	0.45434
4.14542	27.7849	27.0345	25.657	28.2335	0.738962	0.239017	0.726988	0.619277
4.15565	27.5927	27.2971	25.5612	28.0859	0.558403	0.902546	0.92522	0.758883
4.16589	27.4167	27.0977	25.6364	28.313	0.288731	0.548623	0.543729	0.671692
4.17613	27.5951	27.0225	25.5087	28.2399	0.115618	1.11674	0.474101	0.47081
4.18636	27.6378	26.996	25.3925	27.9388	0.659624	0.432054	0.455164	0.324784
4.1966	27.7425	26.9224	25.5595	27.9114	0.533116	0.638667	0.861741	0.551884
4.20683	27.9121	27.0029	25.7088	27.9983	0.717396	0.715797	0.927562	0.238172
4.21707	27.4734	27.1677	25.5652	27.9968	0.0872874	0.508575	0.824695	0.339832
4.2273	27.7765	26.9181	25.6224	28.3234	0.682137	0.430401	0.378169	1.58435
4.23754	27.261	26.8449	25.6086	28.0313	-0.410854	0.196664	0.986687	0.666062
4.24777	27.5739	27.1296	25.7072	27.5775	0.500379	0.730183	0.698983	0.632208
4.25801	27.6913	26.87	25.5399	28.4391	0.0907264	0.2331	0.907242	0.930684
4.26825	27.6268	26.9241	25.5769	28.3391	0.718996	0.782728	1.03539	1.03231
4.27848	27.8212	26.9785	25.5848	27.7929	0.911153	0.523308	0.782728	0.0372693
4.28872	27.907	26.9541	25.4317	28.1217	0.81442	0.330639	0.455164	0.666866
4.29895	27.3847	26.7993	25.804	27.8421	0.185618	0.248307	0.819163	0.314737
4.30919	27.89	27.0018	25.409	27.947	0.835746	0.679727	0.365686	0.356521
4.31942	27.5053	26.9694	25.5577	27.9874	0.346511	0.741355	0.780346	0.28705
4.32966	27.818	26.8933	25.4617	27.7287	0.53475	0.461755	0.886875	0.628977
4.3399	27.9127	27.2503	25.4443	27.9021	0.842055	0.721394	0.804133	0.652375
4.35013	27.4053	26.8691	25.6503	27.7467	0.350683	0.506937	0.835746	0.177962
4.36037	27.5604	26.9536	25.5365	27.98	0.742153	0.746139	0.688558	0.976602
4.3706	27.6929	26.7085	25.3838	28.001	0.670888	0.465049	0.702188	0.788282
4.38084	27.5467	26.9382	25.6695	27.8599	0.621703	0.234791	0.816001	0.474101
4.39107	27.6819	27.0545	25.3564	28.014	0.769224	0.818373	0.796211	1.10986
4.40131	27.3704	27.013	25.3421	27.8293	0.41054	0.299646	0.642701	0.251683
4.41154	27.5391	27.0631	25.3189	27.783	0.72539	0.400593	0.148127	-0.011299
4.42178	27.6964	27.0021	25.5063	28.2107	0.2677	0.653987	0.643508	0.781934
4.43202	27.6199	26.9023	25.0311	28.0622	0.855447	0.421304	1.27267	1.00682
4.44225	27.5022	26.9586	25.2718	27.8935	0.446092	0.812838	0.350683	0.988237
4.45249	27.4071	26.6497	25.4565	27.9062	0.375674	0.168597	0.466696	0.337325
4.46272	27.2304	26.9001	25.4247	27.8107	0.252527	0.316413	0.625745	0.869603
4.47296	27.6217	26.7014	25.4014	27.5675	0.589299	0.506937	0.400593	0.402251
4.48319	27.4765	26.9717	25.3228	28.0653	0.275277	0.212782	0.603896	0.632208
4.49343	27.9797	26.733	25.4975	27.9012	0.930684	0.34818	0.70379	0.56573
4.50366	27.2357	26.7725	25.3856	27.8002	0.450217	0.466696	1.1799	0.435359
4.5139	27.6234	26.6481	25.2868	27.5563	0.830222	0.181366	0.610375	0.265173
4.52414	27.6895	26.8166	25.6605	27.7345	0.904894	0.625745	0.882168	0.36402
4.53437	27.4987	26.9907	25.4441	27.8044	0.736569	0.488892	0.728585	0.189868
4.54461	27.5488	26.8171	25.3753	27.9406	0.894714	0.446918	0.490534	0.944718
4.55484	27.3761	26.7743	25.4198	28.0216	0.3139	0.266858	0.895497	0.249996
4.56508	27.2956	26.6959	25.3853	27.837	0.222947	0.440315	0.471633	0.668475
4.57531	27.5078	26.7667	25.1678	27.9291	0.592545	0.269385	0.102752	0.671692
4.58555	27.2796	26.6987	25.3245	27.884	0.266858	0.460108	0.724591	0.0958822
4.59579	27.2945	26.8713	25.5719	27.6074	0.395615	0.624128	0.926	0.570612
4.60602	27.5851	26.7959	25.5143	27.6284	0.493817	0.595789	0.756495	0.430401
4.61626	27.4745	26.7161	25.2837	28.1334	0.779552	0.159221	-0.00782082	0.724591
4.62649	27.2744	26.8891	25.4771	27.5543	0.137019	0.396444	0.813629	0.0649011
4.63673	27.4385	26.6777	25.2492	27.9551	0.497919	0.573865	0.517582	0.559217
4.64696	27.4468	26.8521	25.1636	27.6666	0.515945	0.674907	0.459284	0.554329
4.6572	27.4551	26.9798	25.3779	27.661	0.434533	0.30971	0.917408	0.182216
4.66743	27.3951	26.78	25.1529	27.6269	0.591733	0.452691	-0.0165189	0.691767
4.67767	27.2684	26.5381	25.4814	27.938	0.63786	0.320599	1.16396	1.24863
4.68791	27.5438	27.1291	25.3232	28.3625	0.896281	0.868818	0.826274	1.28392
4.69814	27.3343	26.9061	25.1271	28.0645	0.191567	0.800173	0.558403	0.817582
4.70838	27.7035	26.8898	25.1914	27.9754	0.932244	0.532299	0.547808	0.808091
4.71861	27.5184	26.8444	25.6209	27.9582	0.529031	0.403081	0.670083	0.517582
4.72885	27.3639	26.7655	25.3448	27.6764	0.714197	0.609566	0.662039	0.356521
4.73908	27.3146	26.6361	25.3458	27.8707	0.349849	0.560846	0.580367	0.27191
4.74932	27.4357	26.7119	25.3395	28.1497	0.0623143	0.30971	0.637053	0.609566
4.75955	27.3783	26.9911	25.351	27.9038	0.22464	0.495458	0.583616	0.641088
4.76979	26.8385	26.5533	25.1331	27.8817	-0.0444114	0.318925	0.302163	0.399763
4.78003	27.4648	26.8243	25.3563	28.054	0.338161	0.699784	0.432881	0.989787
4.79026	27.3356	26.8655	25.6183	27.6852	0.590111	0.532299	0.726189	0.384819
4.8005	27.5097	26.7773	25.4394	27.7384	0.381495	0.618468	0.857021	0.27191
4.81073	27.3191	26.8149	25.3163	27.6353	0.546992	0.441966	0.617659	0.37401
4.82097	26.9453	26.7273	25.3992	28.009	-0.121581	0.707794	0.683742	0.665258
4.8312	27.3717	26.818	25.2614	27.9349	0.864887	0.878243	0.983585	0.543729
4.84144	27.4351	26.5616	25.1524	27.7486	0.200059	0.284529	0.61685	0.44114
4.85168	27.55	26.6205	25.1685	27.7773	0.736569	0.153249	0.388973	0.868818
4.86191	27.2041	26.6739	25.2265	27.7505	0.102752	0.564916	0.68053	0.605516
4.87215	27.3589	26.7089	25.3406	27.9879	0.620894	0.388973	0.628977	0.730183
4.88238	26.8569	26.7517	25.4433	27.981	0.0838471	0.693371	0.710996	0.836535
4.89262	27.1336	26.7713	25.3626	28.3283	0.107043	0.431228	0.738962	1.28017
4.90285	27.1589	26.8632	25.2517	27.5976	0.142148	0.819163	0.306357	0.324784
4.91309	27.1908	26.4935	25.344	27.5742	0.499559	0.157515	0.90646	0.400593
4.92332	27.2397	26.8501	25.3881	27.6246	0.28621	0.718996	0.387311	0.233946
4.93356	27.2778	26.717	25.3517	27.5796	0.455988	0.711796	0.733376	0.191567
4.9438	27.1925	26.8429	25.2918	27.8012	0.504478	0.354019	0.479034	0.582804
4.95403	27.5211	26.9385	25.0935	27.5587	0.475746	0.990562	0.819954	0.388973
4.96427	27.258	26.8347	25.2992	27.8672	0.496279	0.465872	0.873532	1.06387
4.9745	27.0895	26.9488	25.1807	27.5243	0.448567	0.447743	1.03848	0.476568
5.01545	30.7188	30.4046	29.0342	31.1896	0.918971	0.883737	1.14114	1.02382
5.02568	30.5226	30.1821	28.7325	30.9124	1.0045	0.868032	1.05311	1.04849
5.03592	29.8323	30.0256	28.6821	30.5798	0.69738	1.0823	1.02614	0.724591
5.04615	30.3209	29.7525	28.559	30.4446	0.766839	0.375674	0.909589	1.20867
5.05639	30.0486	29.7597	28.3844	30.62	1.08613	0.992112	0.886875	1.04079
5.06662	29.896	29.6057	28.4803	30.4682	0.365686	1.01378	1.33695	1.02305
5.07686	30.1581	29.2997	28.1766	30.1373	1.0608	0.24493	1.06541	0.95873
5.08709	29.8263	29.6034	28.0164	30.2727	0.662844	1.01069	1.0508	0.945497
5.09733	29.5869	29.5257	27.8415	30.6836	0.766839	0.869603	0.928342	1.47803
5.10757	29.8175	29.3329	27.8971	30.3063	0.766043	0.72539	0.901763	1.6722
5.1178	29.7065	29.4808	27.8503	30.303	0.737367	0.686953	0.922877	1.42364
5.12804	29.5446	29.1733	27.9434	30.0773	0.159221	0.567358	1.02073	0.70379
5.13827	29.2003	29.3006	27.7598	30.0276	0.0208212	0.636245	0.918189	1.132
5.14851	29.7412	29.3584	27.7191	29.7074	0.702989	0.796211	0.846784	0.396444
5.15874	29.8188	29.2295	28.0706	29.9319	1.07386	0.662844	0.992887	0.842844
5.16898	29.7956	29.1493	27.9827	29.9205	0.427094	0.761271	1.09609	0.650764
5.17921	29.9416	29.3979	27.5825	29.7722	0.746936	0.989787	0.573865	0.617659
5.18945	29.833	29.3326	27.7018	30.0013	1.0608	0.961063	0.872746	1.17383
5.19969	29.5842	29.1096	27.6998	30.0678	0.630593	0.562474	0.875103	0.467519
5.20992	29.7566	28.9746	27.5681	29.5271	0.913499	0.251683	0.894714	1.27492
5.22016	29.4417	28.9754	27.8448	29.5686	0.890011	0.646733	1.04926	0.770814
5.23039	29.4851	29.0026	27.6401	29.7325	0.682137	0.685348	0.946276	1.18597
5.24063	29.3782	29.1556	27.7843	29.6214	0.735771	1.12208	0.935364	0.887659
5.25086	29.28	29.0763	27.6629	30.0179	0.633016	0.529031	0.773992	1.16168
5.2611	29.4061	28.9098	27.9103	29.8149	0.705392	0.786696	1.21924	1.37262
5.27134	29.2981	29.2289	27.589	29.7922	0.810465	1.15864	1.29814	0.590111
5.28157	29.544	28.9559	27.6571	29.7964	0.995211	0.849935	0.806508	0.994436
5.29181	29.242	28.9727	27.5474	29.5763	0.863314	0.4815	0.692569	1.21169
5.30204	29.1358	29.0213	27.5021	29.5331	0.642701	0.662039	1.17383	0.973496
5.31228	29.0806	28.9741	27.3136	29.5642	0.564916	0.950949	0.516763	0.790662
5.32251	29.3626	28.9396	27.4401	29.7121	0.612804	0.931464	0.72539	1.0161
5.33275	29.4097	28.8762	27.3707	29.7466	1.01996	0.778758	0.421304	0.666866
5.34298	29.3295	28.8746	27.4611	29.1984	0.892363	0.800965	1.02922	0.386481
5.35322	29.0869	28.6073	27.3386	29.7155	0.746139	0.354019	0.673299	1.21773
5.36346	29.5315	28.8861	27.5977	29.6765	1.48389	0.882952	0.624128	1.31234
5.37369	29.2166	28.9742	27.5113	29.5021	0.479034	1.0608	1.03771	1.08996
5.38393	29.1805	29.0103	27.4836	29.5616	0.762862	0.956397	0.847572	0.498739
5.39416	29.3704	28.8669	27.4732	29.5567	1.43985	0.727787	1.10451	1.03539
5.4044	29.1452	28.6937	27.4951	29.3102	0.994436	0.770814	0.85151	0.728585
5.41463	29.3279	28.8134	27.5123	29.4226	0.564916	0.651569	0.966505	1.00682
5.42487	29.3577	28.766	27.4326	29.4454	0.840479	1.11292	1.00605	0.826274
5.4351	28.9707	28.5993	27.422	29.4152	0.846784	0.387311	0.431228	0.890011
5.44534	28.9883	28.7643	27.4104	29.2338	0.379	0.885306	0.866459	1.00063
5.45558	28.8458	28.8449	27.4189	29.6337	0.160926	0.626553	1.30113	1.50729
5.46581	29.0996	28.5824	27.4823	29.5964	0.81442	0.544545	1.04233	0.895497
5.47605	28.778	28.8121	27.4422	29.1889	0.31725	1.14495	0.961841	0.192417
5.48628	29.0079	28.7507	27.3153	29.5003	0.882952	0.72539	1.21924	0.950949
5.49652	29.0753	28.7145	27.2888	29.3284	0.835746	0.845208	0.637053	0.990562
5.50675	29.2454	28.5473	27.1109	29.279	0.964951	0.947055	0.53475	0.752513
5.51699	29.0413	28.582	27.3452	29.4518	0.598222	0.959508	0.981258	0.801757
5.52723	28.9883	28.8186	27.3382	29.1259	0.626553	0.818373	1.31757	0.875103
5.53746	28.9759	28.4853	27.347	29.1528	0.562474	0.801757	0.521672	1.10833
5.5477	29.225	28.6726	27.3041	29.1635	0.90098	0.849935	1.02073	0.821534
5.55793	29.0538	28.5287	27.3199	29.3202	0.664453	0.436186	0.773992	1.08766
5.56817	28.8953	28.5484	27.3736	29.3531	0.577116	0.644314	0.597411	0.803341
5.5784	28.7237	28.7065	27.3492	29.2658	0.654792	0.495458	1.20413	1.08613
5.58864	28.9828	28.5362	27.491	29.1992	0.732578	0.807299	1.11062	0.626553
5.59887	28.6337	28.5707	27.2063	29.0562	0.296289	1.16472	0.633016	0.779552
5.60911	28.8342	28.7557	27.363	29.4393	0.45434	1.24863	0.616041	0.97272
5.61935	28.9616	28.615	27.316	29.0903	0.560846	0.947834	1.1518	0.850723
5.62958	29.1384	28.685	27.2612	29.1419	0.767634	0.836535	0.546177	0.603896
5.63982	29.1254	28.6249	27.0482	29.261	0.847572	0.951727	0.891579	0.463402
5.65005	29.2127	28.7142	27.1179	29.3159	0.997534	1.04079	0.872746	1.02922
5.66029	28.8642	28.5433	27.2435	29.3436	0.558403	0.576303	0.980482	0.394785
5.67052	28.8531	28.431	26.9963	29.089	0.628169	0.794626	0.475746	0.841267
5.68076	28.7129	28.3621	27.2135	29.3108	0.529848	0.847572	0.900197	1.11368
5.69099	28.9975	28.5863	27.1981	28.9233	0.928342	1.01146	0.827854	1.02614
5.70123	29.005	28.6287	27.3165	29.2439	0.451042	0.705392	0.868032	1.27717
5.71147	28.8177	28.4888	27.2364	29.4912	0.324784	0.47739	1.0045	0.867246
5.7217	28.8871	28.5043	27.2232	29.0969	1.07846	0.67571	1.09839	0.678924
5.73194	28.8585	28.373	27.1524	29.2367	0.858595	0.662039	1.13429	1.00992
5.74217	28.8293	28.493	27.4813	29.0643	0.488892	0.813629	1.55898	0.533116
5.75241	28.9072	28.7151	27.013	28.8264	0.625745	1.00063	0.687756	1.06541
5.76264	28.8603	28.4924	27.3697	28.7386	0.84442	0.83259	1.10374	0.346511
5.77288	28.6905	28.5633	27.2149	28.9651	0.550254	0.95484	0.834168	0.762862
5.78312	28.5071	28.3936	27.1363	29.1824	0.288731	0.530665	0.797004	0.977378
5.79335	28.9044	28.3285	26.9196	29.0832	0.81521	0.488071	0.909589	0.796211
5.80359	28.9772	28.2594	27.38	29.0994	0.881383	0.575491	1.06387	1.20338
5.81382	28.8896	28.4479	26.7535	29.1095	0.588487	0.875888	0.579554	1.04156
5.82406	28.8029	28.3043	27.2912	28.9483	0.632208	1.04079	1.18824	0.573051
5.83429	28.5004	28.4034	26.9812	28.9049	0.630593	0.887659	0.968059	0.603896
5.84453	28.6233	28.5104	26.9774	28.8595	0.394785	0.842844	0.89393	0.870389
5.85476	28.756	28.4302	27.1398	28.7283	1.06311	0.691767	0.715797	0.0346743
5.865	28.8715	28.7292	27.2223	29.12	0.868032	1.08996	0.658819	1.30786
5.87524	28.91	28.3331	27.3204	29.0553	0.694975	0.936144	1.11292	1.1556
5.88547	28.8195	28.3972	26.9404	29.1133	0.393955	0.785109	0.823905	0.92522
5.89571	28.7467	28.4894	26.9819	28.8892	0.922096	0.456812	0.910371	0.67571
5.90594	28.7035	28.3984	27.0978	28.8445	0.973496	0.763657	1.02459	0.767634
5.91618	28.905	28.5538	27.012	29.1574	0.388973	0.975049	0.763657	1.0431
5.92641	29.0983	28.5251	26.9622	28.788	1.44426	1.19884	0.695777	0.73178
5.93665	28.936	28.3173	27.2401	29.0278	0.490534	0.746936	0.951727	1.01996
5.94688	28.7508	28.2944	27.1652	29.2171	0.704591	0.903329	0.564102	0.950949
5.95712	28.4643	28.2744	27.0128	28.9698	0.794626	0.750124	0.947055	0.879813
5.96736	28.8479	28.384	26.8576	29.053	0.789076	0.817582	0.916626	0.889227
5.97759	29.1798	28.2378	27.106	28.8582	0.942381	0.666866	0.961063	0.516763
5.98783	28.6773	28.1803	26.9944	29.045	0.628169	0.541281	0.938483	0.892363
5.99806	28.4685	28.3322	27.0113	29.0137	0.719795	0.833379	0.849935	1.08613
6.0083	28.1776	28.3708	26.9825	28.9098	0.143856	0.228871	0.853872	0.666866
6.01853	28.7479	28.3828	26.9145	29.0089	0.492176	0.611185	0.867246	1.52115
6.02877	28.6904	28.4104	27.0007	28.6173	0.531482	0.857808	0.988237	0.128465
6.03901	28.7027	28.3773	26.8856	28.8142	1.03462	0.85466	0.995211	0.429575
6.04924	28.4606	28.2549	26.842	29.0363	0.751717	0.474101	0.367352	0.763657
6.05948	28.7865	28.4949	27.1255	28.8268	1.04695	1.02305	1.0869	0.636245
6.06971	28.9594	28.4302	26.8858	28.8054	0.650764	0.98436	0.944718	0.928342
6.07995	28.7192	28.513	27.1372	28.6636	0.602275	0.954062	0.940043	0.493817
6.09018	28.7463	28.306	27.1131	29.1542	0.719795	0.776376	1.0777	1.19657
6.10042	28.896	28.494	26.9869	29.1542	0.943939	1.15788	0.942381	1.20186
6.11065	29.1108	28.2056	27.0309	29.1277	1.16396	0.51267	1.13505	1.02151
6.12089	28.6592	28.2627	27.0044	28.9722	0.440315	0.729384	0.980482	1.22226
6.13113	28.3353	28.3415	27.1436	28.8279	0.343172	1.22226	1.17383	0.737367
6.14136	28.813	28.289	27.023	28.9676	0.799381	0.639474	1.00373	0.897848
6.1516	28.7056	28.2034	26.9076	28.9941	0.890795	1.03077	0.834957	0.941601
6.16183	28.5566	28.2259	27.0443	28.919	0.296289	0.750124	1.22905	0.986687
6.17207	28.6706	28.2459	27.0292	29.0577	0.726189	0.545361	1.06541	0.922877
6.1823	28.8079	28.0873	26.7951	28.9163	0.777964	0.595789	0.431228	1.40741
6.19254	28.7363	28.2278	26.7212	28.6676	0.959508	0.742153	0.999857	0.858595
6.20277	28.6871	28.1183	26.9431	28.9168	1.07079	0.670083	0.902546	0.69738
6.21301	28.7526	28.4353	26.9185	29.1696	0.673299	1.12819	0.679727	1.29066
6.22325	28.7482	28.3476	26.9043	28.8297	0.833379	0.908024	1.00527	1.22302
6.23348	28.7773	28.3813	26.8774	28.7787	0.509394	1.02922	0.577929	0.837324
6.27442	31.9038	31.3736	30.301	32.1914	0.723792	1.42659	0.956397	1.66217
6.28466	31.2771	31.17	29.9697	31.8666	0.678121	0.894714	1.06157	1.66217
6.2949	31.0149	30.8933	29.6585	31.1728	0.913499	1.19278	0.947055	1.02228
6.30513	31.0363	30.545	29.7429	31.2326	0.90098	1.11521	1.46263	1.22075
6.31537	30.9927	30.4376	29.1784	30.787	1.0823	1.05003	1.28317	1.08536
6.3256	30.6022	30.3449	29.3759	30.7573	1.02459	1.05696	1.44132	1.10757
6.33584	30.3944	30.3311	29.125	30.7746	0.559217	0.903329	1.24637	1.26291
6.34607	30.6041	30.0634	29.0982	30.66	1.46557	0.812838	0.915063	1.26967
6.35631	30.2106	30.2092	29.0679	30.6321	0.928342	1.4956	1.55825	1.0608
6.36654	30.1378	29.9803	28.8607	30.4301	0.813629	0.921315	0.954062	0.978154
6.37678	30.2694	29.9839	29.0713	30.5952	0.991337	0.68053	1.27942	0.969613
6.38702	30.4672	29.7932	28.7789	30.9203	1.46116	0.983585	1.28167	1.98671
6.39725	30.0112	30.0062	28.8443	30.5597	0.379	1.18748	1.26742	1.78114
6.40749	30.0363	29.995	28.7987	30.3718	0.990562	0.999857	1.1175	1.11292
6.41772	29.8393	30.0068	28.8524	30.2598	0.717396	1.2283	1.39114	1.73858
6.42796	29.9038	29.9171	28.5444	30.3484	1.11826	1.0608	1.34365	1.6363
6.43819	29.9648	29.6582	28.6484	30.1462	1.04695	1.13657	1.27417	0.733376
6.44843	30.0486	29.7276	28.527	30.1073	0.975049	1.04387	1.38892	1.57204
6.45866	29.8128	29.5153	28.562	30.3722	0.716597	1.15104	1.58797	1.39188
6.4689	30.0441	29.6282	28.4513	30.4357	0.864101	1.02845	1.18824	1.06464
6.47914	29.9051	29.4289	28.8116	29.9383	0.909589	1.05926	1.34886	1.04464
6.48937	29.5096	29.504	28.456	29.7782	0.862528	0.862528	1.24788	0.843632
6.49961	29.4482	29.4721	28.5808	29.965	0.757291	0.852298	1.54154	1.51386
6.50984	29.5775	29.4338	28.1826	29.9141	0.910371	0.868032	1.19732	0.931464
6.52008	29.435	29.4145	28.6735	29.9759	0.416338	0.962619	1.39854	1.33472
6.53031	29.6062	29.3972	28.3418	29.8836	0.868032	1.17535	1.54808	1.36965
6.54055	29.7406	29.3521	28.5658	29.968	1.32726	0.941601	1.12208	1.35778
6.55079	29.3277	29.2094	28.4006	30.0656	0.779552	1.16396	1.45823	1.39484
6.56102	29.6192	29.3571	28.3162	29.9189	1.38744	1.04772	1.27642	1.66217
6.57126	29.6215	29.3287	28.3221	29.7915	0.837324	0.812838	1.51824	1.34439
6.58149	29.0082	29.3332	28.1563	29.7697	0.77717	1.09839	0.989787	1.36
6.59173	29.3978	29.1232	28.0967	29.8311	0.842844	1.14191	1.21547	0.804133
6.60196	29.4456	29.1991	28.2251	29.9183	0.95017	1.13581	1.28392	1.31159
6.6122	29.5097	29.0682	28.1145	29.7763	0.888443	1.11979	1.26967	1.52115
6.62243	29.235	29.2789	28.0549	29.6961	0.617659	1.15332	0.938483	1.42069
6.63267	29.0871	29.0296	28.2973	29.8122	1.61614	1.04233	1.28691	0.967282
6.64291	29.1315	29.2204	28.1818	29.7558	1.05234	1.40593	1.37781	1.73431
6.65314	29.1384	29.0359	28.1235	29.5664	1.20716	0.982809	0.963396	1.25841
6.66338	29.3122	29.0874	28.0978	29.4518	1.06464	1.07079	1.54736	1.04541
6.67361	29.1467	28.9975	27.9867	29.6337	1.28392	0.584428	1.29964	1.41405
6.68385	28.9934	29.4249	28.0419	29.4534	0.834957	1.35183	1.49852	1.50875
6.69408	29.114	28.9154	27.9162	29.5944	1.21396	0.73976	0.870389	1.16396
6.70432	29.3192	29.0238	28.1858	29.6398	1.35183	0.823115	1.30636	1.69153
6.71455	28.9265	28.8208	28.103	29.7394	0.961063	0.764453	1.3213	1.06541
6.72479	29.1805	28.8934	28.0903	29.818	1.02459	0.967282	1.20413	1.49414
6.73503	28.8925	28.8362	27.9225	29.4441	0.84836	0.964951	1.21018	1.65714
6.74526	28.912	28.9281	27.9938	29.5125	1.18521	1.07309	1.40076	1.1091
6.7555	28.8621	29.0781	27.8791	29.2644	0.957175	0.952506	1.30487	1.41848
6.76573	29.068	29.1027	27.8272	29.4263	0.975825	1.15256	1.28542	1.83334
6.77597	29.1077	29.1625	28.0836	29.7578	0.894714	1.74285	1.27492	1.41184
6.7862	28.7347	28.9521	28.0096	29.5429	0.944718	0.757291	1.95625	1.63846
6.79644	28.8502	29.1152	28.045	29.4865	0.437012	1.30038	1.37929	1.71009
6.80668	28.9893	28.8583	27.9541	29.4372	1.15028	1.08383	1.41332	1.4111
6.81691	28.9701	29.1174	28.0492	29.5591	0.811256	1.11903	1.32503	1.24637
6.82715	29.0675	29.0175	28.0158	29.5409	1.34439	1.28092	1.13734	1.44573
6.83738	28.9388	28.7594	27.9131	29.4681	1.03694	1.04233	1.48462	1.53062
6.84762	28.8514	29.2448	27.7385	29.5867	1.29889	1.25991	0.966505	1.22679
6.85785	29.0067	28.9585	27.8419	29.3801	1.00605	1.32503	1.132	1.21018
6.86809	29.0166	28.7477	27.9475	29.7519	1.22	1.13429	1.62911	1.38448
6.87832	28.7946	28.6761	27.9564	29.5838	1.18142	0.720595	1.73645	1.71794
6.88856	28.737	28.8738	27.7025	29.318	0.83969	1.2411	1.22377	1.3213
6.8988	28.6332	28.6092	27.7788	29.3935	1.05003	0.785109	1.21018	1.45896
6.90903	28.9049	28.8291	27.7556	29.2845	1.21698	1.23508	0.868818	1.44573
6.91927	28.5837	28.7634	27.8354	29.2481	0.782728	1.06618	1.12437	0.728585
6.9295	28.6654	28.8484	27.8221	28.9336	0.671692	0.451866	1.25465	0.508575
6.93974	28.6303	28.7058	27.6704	29.075	1.03077	0.964173	1.10298	1.30711
6.94997	28.4612	28.7538	27.7872	29.3995	1.02537	0.833379	1.05619	1.34663
6.96021	28.6059	28.7406	27.4351	29.0953	1.01996	1.0846	1.13429	0.496279
6.97045	28.5506	28.7958	27.8991	29.409	0.83969	1.27417	1.80516	1.68366
6.98068	28.8202	28.6752	27.891	29.3654	0.904894	1.25465	1.44794	1.18066
6.99092	28.6013	28.7874	27.7561	29.4965	0.959508	1.13657	1.27567	1.99775
7.00115	28.433	28.8279	27.5421	29.0331	0.720595	1.01223	1.20716	1.15788
7.01139	28.5581	28.6439	27.5036	29.2117	0.687756	0.529031	1.12208	1.08766
7.02162	28.6775	28.8537	27.6463	29.0775	0.816001	1.132	0.898631	1.57783
7.03186	28.6354	28.6698	27.8621	29.2967	0.819163	0.853085	1.77831	1.60603
7.04209	28.7229	28.7052	27.7487	29.2926	1.28092	1.24788	1.01223	0.891579
7.05233	28.8052	28.7503	27.534	29.5095	1.13581	1.16396	1.11292	1.50948
7.06257	28.4246	28.4883	27.6219	29.619	0.831012	1.02768	1.56116	1.9943
7.0728	28.7842	28.7046	27.6935	29.269	0.863314	1.04541	1.47876	1.30263
7.08304	29.0805	28.5439	27.8428	29.1479	1.33248	1.04387	1.47217	1.06464
7.09327	28.6629	28.507	27.6807	28.678	1.3295	0.939263	1.33099	0.827854
7.10351	28.7143	28.8566	27.6146	29.1408	1.08	1.27567	1.16396	1.19959
7.11374	28.7283	28.6001	27.4476	28.9187	1.42438	1.32055	1.02382	1.1708
7.12398	28.4166	28.5166	27.5739	29.3306	0.639474	0.868032	1.12895	1.44941
7.13421	28.55	28.7452	27.6767	28.9631	0.734973	1.09456	1.53135	0.926
7.14445	28.845	28.5073	27.3926	29.0766	1.39114	1.05003	1.30861	1.43764
7.15469	28.3733	28.4857	27.7303	29.1866	0.811256	0.413025	1.25615	1.21018
7.16492	28.2427	28.2719	27.5122	28.8249	0.728585	0.650764	1.24863	1.06772
7.17516	28.1106	28.4483	27.4957	29.2416	0.712597	0.740558	1.28167	1.31831
7.18539	28.742	28.3815	27.6264	29.1435	1.51678	0.951727	1.67292	1.58435
7.19563	28.8855	28.5082	27.5179	29.2971	1.30786	0.882952	1.01146	1.31906
7.20586	28.6277	28.5396	27.5777	29.28	0.951727	0.966505	1.39484	1.50729
7.2161	28.5434	28.3449	27.5214	29.2442	1.06541	0.864101	1.9389	1.19278
7.22634	28.2023	28.3471	27.3946	28.9833	0.570612	1.05696	1.01919	1.59448
7.23657	28.2868	28.659	27.6888	29.257	1.06541	0.979706	1.27267	1.50218
7.24681	28.663	28.6296	27.5913	29.3281	1.53572	1.11674	0.952506	1.50218
7.25704	28.6359	28.3694	27.34	29.0669	1.12666	0.700586	1.16624	0.971943
7.26728	28.7066	28.576	27.4243	29.2082	1.34588	1.27717	1.36297	1.91175
7.27751	28.3468	28.5472	27.513	29.2049	0.783522	1.09609	1.58435	1.19203
7.28775	28.4276	28.5474	27.4332	28.965	0.806508	1.24336	1.27417	1.383
7.29798	28.1949	28.3972	27.6604	28.7955	0.824695	1.1632	1.23206	0.573865
7.30822	28.6798	28.5081	27.4625	29.1682	1.17914	1.51605	1.06772	1.43543
7.31846	28.6493	28.294	27.373	29.3013	1.09532	0.613613	1.07923	2.19832
7.32869	28.3639	28.3967	27.7219	29.2834	1.04156	1.04618	1.20338	1.38448
7.33893	28.4305	28.3724	27.3858	28.7672	0.95017	1.05849	0.980482	1.10527
7.34916	28.5414	28.3902	27.3662	29.1081	1.08613	1.06234	1.15256	1.20716
7.3594	28.3344	28.5535	27.5916	29.3533	1.05003	1.28916	1.30562	1.94376
7.36963	28.4821	28.3254	27.6497	28.7172	0.773198	0.864101	1.37929	1.39484
7.37987	28.3619	28.3331	27.5977	28.8366	1.16244	1.06541	1.73929	1.6858
7.3901	28.2693	28.4715	27.2684	29.1251	0.985911	0.842055	1.10604	1.39706
7.40034	28.499	28.156	27.5167	29.1113	1.0846	0.608756	1.34291	1.20791
7.41058	28.3792	28.4004	27.2649	28.9626	1.28841	1.04156	1.02459	1.27042
7.42081	28.2938	28.4087	27.4215	28.8375	0.975825	1.05311	1.41036	1.45676
7.43105	28.5685	28.3199	27.3028	29.0665	1.39854	0.699784	1.02228	1.54081
7.44128	28.37	28.2345	27.196	29.1558	1.12132	1.17459	1.0846	1.60603
7.45152	28.3326	28.1793	27.2608	29.1406	1.01687	1.19051	1.00063	1.26216
7.46175	28.0435	28.3024	27.4112	28.9749	0.714197	0.755699	1.4685	1.41774
7.47199	28.1431	28.3639	27.3051	28.6342	0.835746	0.997534	0.837324	0.762862
7.48223	28.167	28.3054	27.2894	28.8961	0.983585	1.12819	1.2569	1.48901
7.49246	28.251	28.2732	27.2676	28.811	1.4663	1.13429	1.20867	1.3101
7.5334	31.3118	31.289	30.5237	32.2235	1.27867	1.05926	1.74071	2.16115
7.54364	31.2903	30.5404	30.1008	31.6368	1.50948	1.25841	1.30786	1.85511
7.55387	30.5417	30.6718	29.8375	31.1333	1.20716	1.36149	1.4934	1.80234
7.56411	30.3858	30.4081	29.6386	30.7165	1.38818	1.42954	1.08996	1.48975
7.57435	29.959	30.2958	29.457	30.5043	1.10986	1.39632	1.44867	0.860168
7.58458	30.1321	29.8268	29.6252	30.6576	1.43543	1.19203	1.59664	2.17874
7.59482	30.1281	29.7986	29.3569	30.3852	1.07923	1.11062	1.75918	1.70153
7.60505	29.2302	29.4643	29.087	30.4378	1.05234	0.966505	1.52188	1.75208
7.61529	29.9351	29.5486	29.0697	30.6134	1.72862	1.22226	1.53135	1.27942
7.62552	29.6556	29.4311	29.0012	30.0193	1.56986	1.07846	1.52553	1.26817
7.63576	29.235	29.4689	29.0464	29.9511	0.937704	1.3941	1.82912	1.64781
7.64599	29.3095	29.5067	29.1136	30.215	0.999857	1.34737	1.79316	1.5952
7.65623	29.4473	29.3063	28.7552	30.3015	1.37262	1.37336	1.75421	1.79669
7.66647	29.101	29.3269	28.7872	30.1374	0.921315	1.53936	1.87614	2.03838
7.6767	29.3184	28.9943	28.3341	29.8885	1.35926	1.55608	1.04079	1.20186
7.68694	29.4796	29.0831	28.5335	29.9118	1.29066	1.26066	1.41258	1.70081
7.69717	29.2349	28.8879	28.4785	29.7885	1.48096	1.24336	1.48389	1.64996
7.70741	28.7319	28.9779	28.5648	29.526	1.07923	1.05926	1.57276	1.09609
7.71764	28.9413	28.8558	28.5623	29.5892	1.28242	1.06157	1.84037	1.30113
7.72788	29.0284	28.9634	28.4121	29.73	1.3496	1.31757	1.5858	1.98532
7.73812	28.7928	28.7805	28.2873	29.8262	1.10527	1.33472	1.57204	1.34365
7.74835	28.7665	28.793	28.4513	29.3136	1.46337	1.51678	1.59303	1.70438
7.75859	28.8786	28.6096	28.3544	29.5486	1.2554	1.20035	1.56043	1.69724
7.76882	28.6822	28.7623	28.2894	29.6492	1.19278	1.36965	1.31831	1.30935
7.77906	29.1018	28.829	28.3699	29.3133	1.39706	1.37114	1.54081	1.31458
7.78929	28.7749	28.5545	28.2914	29.7035	1.35183	1.18142	1.69581	1.96526
7.79953	28.6957	28.7149	28.0449	29.6508	1.17232	1.40371	1.57421	2.12926
7.80976	28.7289	28.5961	28.2315	29.5005	1.1799	0.940043	1.4111	1.68151
7.82	28.5773	28.4891	28.1014	29.25	1.14724	0.898631	1.54954	1.22528
7.83024	28.6289	28.5284	28.1941	29.1611	1.28092	1.59737	1.7868	1.58435
7.84047	28.5089	28.399	28.0038	29.2469	1.01455	0.967282	1.05619	1.46997
7.85071	28.342	28.4176	27.9984	29.5409	1.3978	1.03	1.4707	1.59014
7.86094	28.444	28.37	28.0247	29.1653	1.01687	1.49048	1.54881	1.7001
7.87118	28.404	28.4367	27.9547	29.4382	1.1381	1.37929	2.02325	1.83967
7.88141	28.23	28.392	27.9887	29.2347	0.904112	1.50218	1.19278	1.61037
7.89165	28.5759	28.6687	27.9794	29.1666	1.25916	1.64206	1.52407	1.62479
7.90188	28.3217	28.2455	27.8414	28.8551	1.24487	1.3704	1.66073	1.2396
7.91212	28.13	28.1294	27.8089	28.7153	1.148	1.32354	1.00914	1.39114
7.92236	28.1092	28.1979	27.7603	29.1434	0.92522	1.21773	1.10757	1.81503
7.93259	28.449	28.3663	27.9561	28.9606	1.49706	1.40741	1.52261	1.65212
7.94283	28.4499	28.3164	27.9679	29.3398	1.20338	1.04233	1.50291	1.67292
7.95306	28.3021	28.4116	27.8128	28.9575	1.50583	1.56333	1.44647	1.43911
7.9633	28.519	28.0225	27.9374	29.0631	1.64637	1.40224	1.43396	1.3704
7.97353	27.8973	28.1892	27.6291	28.7862	1.09992	1.09456	1.78043	1.67149
7.98377	28.1331	28.3557	27.7349	28.8082	0.883737	1.49779	1.96457	1.1381
7.99401	28.2413	28.3025	27.9461	28.7616	1.1518	1.3101	1.61181	1.08766
8.00424	28.6049	28.0892	27.7759	28.9715	1.49998	1.23282	1.46557	1.6808
8.01448	27.8863	28.1381	27.4482	28.5973	1.23056	1.37707	1.41996	1.31309
8.02471	28.1379	28.0207	27.6873	28.9716	1.23885	0.974273	1.31159	1.95347
8.03495	27.9042	28.2577	27.6422	28.7322	0.978154	1.62479	1.60315	1.54445
8.04518	28.4482	27.9673	27.8195	28.5321	1.48462	1.1068	1.70653	1.3213
8.05542	28.1091	28.1125	27.7181	28.5061	1.26667	1.04387	1.60964	1.20489
8.06565	28.5441	28.0861	27.5235	29.0708	1.64996	1.40371	1.31383	1.6722
8.07589	27.8521	27.9842	27.4601	28.9057	0.963396	1.29739	1.58724	1.78609
8.08613	27.8857	27.907	27.712	28.9527	1.21924	1.25239	1.4956	1.56624
8.09636	27.9662	27.7717	27.2908	28.8478	1.28392	1.02151	0.783522	1.4956
8.1066	28.0492	27.8438	27.6163	28.7055	0.965728	1.24412	1.53135	1.46703
8.11683	27.752	28.0868	27.7277	28.722	0.900197	1.59809	1.30562	1.43985
8.12707	27.7306	27.9654	27.3043	28.5212	1.09992	1.25991	1.47583	1.26667
8.1373	28.0269	27.7603	27.3733	28.7564	1.13734	0.942381	1.50875	1.70153
8.14754	27.8019	27.9205	27.4505	29.0518	0.916626	1.38522	1.7272	1.84107
8.15777	28.1118	27.9946	27.5243	28.5642	1.24487	1.42733	1.70724	1.4663
8.16801	27.8641	27.7326	27.4503	28.6861	0.947834	1.01378	1.40297	1.78114
8.17825	27.8384	27.9108	27.5609	28.7944	1.3741	1.40002	1.36	1.91594
8.18848	27.6659	27.8662	27.3997	28.2254	1.19127	1.48169	1.10986	1.17459
8.19872	27.3504	27.8436	27.4318	28.4705	0.554329	1.14876	1.10298	1.16092
8.20895	27.772	27.8453	27.6108	28.4331	1.16244	1.38152	1.86423	1.22603
8.21919	27.7434	27.8403	27.347	28.9637	0.994436	1.54518	1.30562	2.28488
8.22942	27.7058	27.7924	27.2777	28.6436	1.03539	1.11139	1.54227	1.70438
8.23966	27.9792	27.6821	27.5286	28.4106	1.39558	1.40888	1.56406	1.33025
8.2499	27.8066	27.8152	27.5207	28.7848	1.45455	1.30487	1.84107	2.26683
8.26013	27.8282	27.6704	27.3367	28.4165	0.999857	1.25841	1.44058	1.18369
8.27037	28.2155	27.7918	27.3578	28.3037	1.42733	1.66575	1.62551	1.33844
8.2806	28.1467	27.5792	27.3741	28.6542	1.57059	0.989787	1.59809	1.90339
8.29084	27.6903	27.7485	27.3273	28.5643	1.36149	1.17914	1.2569	1.68795
8.30107	27.7189	27.6192	27.3492	28.3574	0.982034	1.07616	1.28092	1.28841
8.31131	27.6568	27.7795	27.0925	28.3393	1.03848	1.62479	1.57856	1.52625
8.32154	27.8222	27.5526	27.1338	28.6397	1.43764	1.54009	1.11903	1.88313
8.33178	27.7182	27.8183	27.3318	28.2906	1.2396	1.38892	1.55753	1.64996
8.34202	27.588	27.5546	27.4293	28.3099	1.23659	0.988237	1.72577	1.56841
8.35225	27.5553	27.5906	27.0763	28.4638	1.09303	1.23282	1.31607	1.82137
8.36249	27.5594	27.5728	27.2633	28.4963	1.08766	1.25314	1.4773	1.79245
8.37272	27.6392	27.5559	27.185	28.6538	1.02228	0.938483	1.37559	1.54663
8.38296	27.5596	27.5221	27.2156	28.2586	1.10451	1.23885	1.5829	1.61397
8.39319	28.0816	27.2802	27.4251	28.347	1.73004	1.21018	1.6017	1.80657
8.40343	27.2758	27.5327	27.091	28.0478	0.872746	1.18748	1.42733	1.46116
8.41366	27.5956	27.571	27.1943	28.2173	1.26441	1.25916	1.48755	1.36891
8.4239	27.6194	27.4976	27.0675	28.6931	1.33472	1.08996	1.25615	2.37059
8.43414	27.6938	27.6046	27.1943	28.5329	1.12742	1.71081	1.58797	1.78185
8.44437	27.4804	27.4793	27.1663	28.3367	1.0915	1.43985	1.2959	2.06855
8.45461	27.4797	27.3447	27.1219	28.1736	1.04002	1.0892	1.43543	1.66862
8.46484	27.4545	27.4345	27.1123	28.0907	0.993662	1.43764	1.55244	1.52188
8.47508	27.5932	27.575	27.2559	28.0721	1.10145	1.25991	1.57276	1.07002
8.48531	27.4534	27.598	27.2045	28.1967	1.28841	1.10068	1.57856	1.61974
8.49555	27.8557	27.366	27.3113	28.09	1.50145	1.14952	1.99085	1.84107
8.50579	27.4273	27.5084	27.2709	28.2869	1.21773	1.25314	1.80587	1.41848
8.51602	27.6193	27.5243	27.2993	28.5731	1.35778	1.16776	1.5379	1.93333
8.52626	27.4865	27.3155	26.8156	28.2494	1.14419	1.33248	1.42733	1.58073
8.53649	27.3454	27.768	27.1154	28.1478	1.01069	1.45382	1.14343	1.48316
8.54673	27.5672	27.233	26.9281	28.1872	1.02382	1.36891	1.15256	1.43764
8.55696	27.3248	27.3759	26.9106	28.0693	1.18975	1.0869	1.00837	1.62262
8.5672	27.2653	27.3755	27.0824	28.2923	0.806508	1.43838	1.63486	1.68867
8.57743	27.5311	27.5685	26.9522	28.3236	1.38966	1.51969	1.3213	1.52698
8.58767	27.5564	27.3909	27.1157	28.2689	1.61758	1.22452	1.62046	1.94584
8.59791	27.285	27.3288	26.8392	28.1163	0.654792	1.23583	1.33397	1.34588
8.60814	27.7496	27.2687	27.1516	28.4838	1.23282	0.929903	1.35109	1.86773
8.61838	26.9866	27.3934	26.8847	28.1084	0.783522	1.1708	1.47657	1.65355
8.62861	27.3474	27.4529	26.9605	28.1069	1.22302	1.54372	1.16776	1.75208
8.63885	27.3195	27.2591	26.9027	28.6726	0.845208	0.880598	1.21849	1.81221
8.64908	27.4063	27.3857	27.1421	28.0513	1.25465	1.12666	1.5299	1.22302
8.65932	27.5919	27.4452	26.9917	28.2683	1.28017	1.38152	1.69724	1.80375
8.66955	27.3821	27.349	26.8983	27.9794	1.40076	1.30412	1.49852	1.6951
8.67979	27.2385	27.1503	27.1249	28.1551	1.02691	1.21245	1.4934	2.15302
8.69003	27.6184	27.4931	26.9256	27.8061	1.50729	1.31607	1.69153	1.55825
8.70026	27.2944	27.3076	27.0686	27.8273	1.10527	1.12971	1.55462	1.39484
8.7105	27.2825	27.292	26.9687	28.182	1.00837	1.55825	1.62118	2.13945
8.72073	27.1868	27.3284	27.1861	28.0498	1.34216	1.24487	1.89431	1.60892
8.73097	27.21	27.1665	27.2391	28.0565	1.31757	1.12285	1.58218	2.05622
8.7412	27.5148	27.4965	26.8574	28.1933	1.40224	1.75634	1.28991	1.82349
8.75144	27.224	27.2133	26.7588	27.8136	1.31757	1.33397	1.30038	1.20186
8.79238	30.0938	30.297	30.0735	30.6888	0.929903	1.1068	1.88103	2.12382
8.80262	29.8205	29.7684	29.4618	30.3892	1.27492	1.14038	1.56769	1.66288
8.81285	29.8221	29.709	29.29	30.091	1.49998	1.18142	1.57421	1.37929
8.82309	29.5927	29.4845	29.2012	30.0004	1.52188	1.33621	1.8495	1.98671
8.83332	29.5675	29.3059	28.8609	29.7509	1.6858	1.45455	1.78538	1.3704
8.84356	29.0404	29.1013	28.7611	29.6154	1.59592	1.40002	1.82771	2.05759
8.8538	28.9192	28.8967	28.7293	29.7392	1.53354	1.46557	1.85932	1.80022
8.86403	28.7481	29.1218	28.4431	29.2275	1.44426	1.94584	1.64996	1.90478
8.87427	28.7964	28.8367	28.3649	29.2071	1.38818	1.59953	1.68294	1.18142
8.8845	28.9121	28.5491	28.3549	29.0387	1.23056	1.56696	1.9222	1.77335
8.89474	28.3326	28.5175	28.1357	28.9411	1.12819	1.60676	1.61686	1.86143
8.90497	28.4987	28.337	28.2182	28.9883	1.27492	1.36594	1.99361	1.8985
8.91521	28.0349	28.4245	28.181	28.5991	1.06003	1.44573	1.80446	1.40297
8.92545	28.3096	28.6389	27.9859	28.664	1.36743	2.00327	1.69867	1.74
8.93568	28.1528	28.0364	28.0805	28.8576	1.35555	0.963396	2.11225	2.02669
8.94592	27.9478	28.2345	27.9895	28.0373	1.06925	1.25014	1.87893	1.11903
8.95615	28.0613	28.1584	27.6753	28.2507	1.63486	1.67722	1.75208	1.43838
8.96639	27.8977	28.1757	27.7073	28.3617	1.60098	1.48682	1.66503	1.86283
8.97662	27.9052	28.0271	27.7817	28.3204	1.40002	1.33248	1.8495	1.60242
8.98686	27.8605	28.114	27.8754	28.51	1.75492	1.67435	1.99223	1.94931
8.99709	27.6411	28.0885	27.5583	28.7285	1.30786	1.42733	1.84458	2.02738
9.00733	27.514	27.9928	27.4138	28.2996	1.33695	1.61037	1.60676	1.52042
9.01757	27.8867	27.7555	27.5117	28.6097	1.46923	1.45308	1.55317	2.37125
9.0278	27.4777	28.1123	27.6436	27.8597	1.42217	1.40888	1.64062	1.53281
9.03804	27.7629	27.8883	27.4831	28.3111	1.76201	1.79316	1.41036	1.90827
9.04827	27.6982	27.8242	27.4331	28.0588	1.8101	1.38226	1.55244	1.38966
9.05851	27.5998	27.8421	27.5831	28.1147	1.85792	1.65714	2.02256	1.73858
9.06874	27.7492	27.6588	27.3752	28.181	1.7158	1.35257	1.82137	1.90199
9.07898	27.4248	27.9093	27.4718	27.8794	1.10145	1.4773	1.52407	1.7691
9.08921	27.3053	27.8196	27.309	28.0922	1.37633	1.12819	1.96595	2.37059
9.09945	27.3219	27.6534	27.3835	27.9081	1.18748	1.30562	1.7981	1.5568
9.10969	27.7303	27.7976	27.6051	27.7055	1.50364	1.64637	1.98532	1.44353
9.11992	27.5245	27.7006	27.1217	27.7655	1.6219	1.61469	1.64996	1.86983
9.13016	27.2398	27.5016	27.3909	28.164	1.5539	1.10374	1.87544	2.28888
9.14039	27.2979	27.5263	27.2626	27.9666	1.53062	1.4641	2.1102	1.74213
9.15063	27.1615	27.4328	27.3615	28.0523	0.937704	1.43322	1.85441	2.08769
9.16086	27.3044	27.4691	27.1545	27.4599	1.32204	1.96179	1.44941	1.3741
9.1711	27.1432	27.366	27.0744	27.4899	1.58435	1.10374	1.68724	1.61758
9.18134	27.1855	27.5042	27.0041	27.5236	1.32428	1.19657	1.61758	1.90199
9.19157	27.2105	27.4292	27.1984	27.7686	1.55898	1.12742	1.43249	2.04044
9.20181	27.3406	27.4788	27.2553	27.4003	1.84177	1.56261	1.96941	1.77831
9.21204	27.2329	27.4855	27.205	27.5562	1.44353	1.56116	1.40224	1.63415
9.22228	27.2196	27.3065	27.1264	27.4767	1.23508	1.73502	1.76556	1.9222
9.23251	27.1478	27.4574	27.0451	27.2274	1.65571	1.74498	1.12208	1.67005
9.24275	27.1833	27.4233	27.0765	27.4715	1.52115	1.06695	1.87823	1.57783
9.25298	27.1644	27.3791	27.0598	27.3268	1.48535	1.61037	1.75989	1.52407
9.26322	27.0783	27.2214	26.9974	27.2811	1.40667	1.61758	1.53062	1.8108
9.27346	26.9546	27.5196	26.9994	27.3984	1.37633	1.61037	2.15166	1.84739
9.28369	26.9998	27.262	26.8464	27.1007	1.51969	1.30562	1.63055	1.62839
9.29393	26.9883	27.4801	26.8914	27.5438	1.52553	1.66432	1.61758	1.84388
9.30416	26.7864	27.272	27.0646	27.415	1.09686	1.25991	1.98256	2.17198
9.3144	27.0276	27.2441	27.0629	27.5316	1.69224	1.49706	2.05485	2.05622
9.32463	26.8949	27.305	27.1283	27.3957	1.30263	1.56188	1.84248	1.57638
9.33487	26.893	27.0365	26.8801	26.9425	1.19732	1.46483	1.71366	1.02691
9.3451	27.3375	27.1655	26.7816	27.6487	2.10543	1.43249	1.90269	2.1713
9.35534	26.7658	27.2063	26.7509	27.3053	1.41332	1.36743	1.5568	1.98463
9.36558	27.057	27.0734	26.8639	27.3684	1.94862	1.2959	1.65643	1.96664
9.37581	26.6726	27.0476	26.9103	26.9964	0.978154	1.45749	1.70153	1.56914
9.38605	26.4717	27.1958	26.7453	27.3079	0.677317	1.29215	1.47657	1.63055
9.39628	26.9418	27.1488	26.7695	27.2216	1.71722	1.35629	1.78962	1.82349
9.40652	26.8711	27.0152	26.9332	27.1413	1.2569	1.4934	1.76981	1.86073
9.41675	26.4937	27.1726	26.8526	27.0761	1.42143	1.55172	1.73218	1.66288
9.42699	26.897	27.0419	26.7703	27.5252	1.53863	1.48243	1.37559	2.16318
9.43723	26.6764	26.8921	26.7453	27.1798	1.3295	1.24562	1.50364	1.66647
9.44746	26.6981	26.9716	26.6854	27.0311	1.47143	1.34588	1.50145	1.56116
9.4577	26.7506	26.7296	26.8461	27.3777	1.34811	1.03462	1.56261	2.00741
9.46793	26.5796	27.2835	26.7008	27.0124	1.39928	1.76698	1.68652	1.90269
9.47817	26.7685	26.9673	26.579	27.343	1.47217	1.8108	1.36297	2.02463
9.4884	26.762	26.7969	26.8721	27.0851	1.56914	1.19657	1.97357	1.58652
9.49864	26.7345	26.9299	26.8556	27.2592	1.30038	1.18445	1.67793	1.82208
9.50887	26.5474	26.8063	26.6155	27.2514	1.45455	1.2929	1.80234	2.1102
9.51911	26.4616	27.0879	26.6097	26.7302	1.1708	1.89501	1.6765	1.79174
9.52935	26.6896	26.9967	26.5524	26.9866	1.52771	1.20564	1.55971	1.93055
9.53958	26.4268	26.9768	26.7295	26.9588	0.99676	1.42364	1.6593	1.86353
9.54982	26.5391	26.8475	26.582	26.9749	1.30786	1.17232	1.66934	1.80728
9.56005	26.7326	26.9177	26.8728	27.0772	1.33397	1.13886	1.76981	1.82701
9.57029	26.7417	26.9291	26.8455	27.3401	1.52771	1.42069	1.73218	2.40029
9.58052	26.5711	27.0039	26.6703	26.8422	1.31906	1.83545	1.85862	1.40888
9.59076	26.686	26.8865	26.4909	26.8096	1.49487	1.44941	1.63415	1.88733
9.60099	26.1525	26.9362	26.8726	26.8605	1.28991	1.90897	2.17401	2.00189
9.61123	26.4798	27.0119	26.8313	26.712	1.24637	1.94515	1.97011	1.57493
9.62147	26.6962	26.8541	26.7614	26.9796	1.80587	1.76768	1.63343	1.94792
9.6317	26.5001	26.7705	26.6207	27.0959	1.22679	1.33174	1.57711	1.48535
9.64194	26.5824	26.9408	26.5291	26.8234	1.54081	1.87544	1.32726	1.75137
9.65217	26.4871	26.9528	26.6163	26.906	1.48389	1.68652	1.78114	1.34886
9.66241	26.2474	26.5576	26.654	26.9668	1.10833	1.0076	1.85722	1.6722
9.67264	26.5521	26.8397	26.3663	27.0105	1.67005	1.39558	1.29814	1.65284
9.68288	26.4764	26.653	26.8185	26.8387	1.3867	1.35332	1.93542	1.56914
9.69312	26.3539	26.9486	26.6354	26.7036	1.38596	1.59809	1.91315	1.23659
9.70335	26.4592	26.7819	26.6616	26.4191	1.36	1.23885	1.88802	1.3548
9.71359	26.0781	26.945	26.4632	26.6454	1.4472	1.60315	1.50071	1.75421
9.72382	26.4242	26.4545	26.643	26.7901	1.4707	1.34588	2.15098	1.59014
9.73406	26.2506	26.7597	26.444	26.8589	1.17839	1.50291	1.49194	2.00258
9.74429	26.5885	26.6973	26.6664	26.8434	1.66432	1.36149	2.04456	1.70081
9.75453	26.424	26.7307	26.4227	26.6435	1.68509	1.71295	1.72007	1.77406
9.76476	26.3055	26.8388	26.5995	27.0182	1.24863	1.97357	1.80516	2.24808
9.775	26.3931	26.6123	26.4994	26.8803	1.16928	1.59448	1.89431	2.20438
9.78524	26.2591	26.8055	26.4313	26.6807	1.19051	1.54227	2.00258	1.65643
9.79547	26.2486	26.6078	26.6053	26.7313	1.22528	1.31383	1.92847	1.72648
9.80571	26.5879	26.7675	26.5924	26.7673	1.88383	1.34811	1.92638	1.97287
9.81594	26.2567	26.5221	26.4869	26.8062	1.36965	1.60676	1.64421	1.8481
9.82618	26.2627	26.5808	26.3366	26.5599	1.4369	0.998309	1.67363	1.5051
9.83641	26.3235	26.5277	26.4439	26.5909	1.55244	1.20716	1.69796	1.8978
9.84665	26.6438	26.8926	26.4091	26.6622	1.71794	1.58435	1.70296	2.38248
9.85688	26.0144	26.652	26.2932	26.7435	0.990562	1.78821	1.7875	1.95763
9.86712	26.0291	26.514	26.3776	26.9118	1.05849	1.19278	1.44132	1.84458
9.87736	26.1597	26.6213	26.8022	26.8455	1.36669	1.43322	2.16724	1.69867
9.88759	26.4356	26.579	26.3589	26.6346	1.57276	1.23056	1.99292	2.01706
9.89783	26.1131	26.6668	26.3341	26.6952	1.52188	1.72221	1.51459	1.62334
9.90806	26.1356	26.7099	26.4427	26.5501	1.55825	1.7001	1.85862	1.58145
9.9183	26.219	26.5088	26.3459	26.4591	1.38374	1.43101	1.73004	1.54372
9.92853	25.8166	26.5732	26.5954	26.6999	0.774787	1.62695	2.13537	2.17468
9.93877	26.3504	26.5486	26.3408	26.6305	1.75066	1.25841	1.59953	2.07881
9.94901	26.4103	26.681	26.4662	26.7533	1.70938	1.48389	1.91594	1.93959
9.95924	26.4916	26.7496	26.2464	26.6713	1.67936	1.66288	1.4619	2.30755
9.96948	26.0872	26.6642	26.3343	26.5194	1.18824	1.75563	1.62695	1.36149
9.97971	25.8512	26.4008	26.4496	26.1845	0.670888	1.18597	1.77477	1.46703
9.98995	25.983	26.6298	26.352	26.2036	1.23357	1.543	1.45382	1.4795
10.0002	26.2744	26.5078	26.617	26.6482	1.32577	1.26892	2.07949	2.06923
10.0104	26.2585	26.4255	26.5269	26.2186	1.66575	1.32875	2.01981	1.66288
10.0514	29.2053	29.5615	29.422	29.0464	1.60242	2.06101	1.91315	1.01146
10.0616	28.6664	29.0209	28.9414	29.5403	1.26967	1.74924	2.13537	2.53626
10.0718	28.5558	28.9697	28.5829	28.8895	1.40815	1.90548	1.83193	2.32086
10.0821	28.2208	28.556	28.6105	28.6087	1.132	1.5952	2.17739	2.1442
10.0923	28.3568	28.6726	28.5392	28.3775	1.54736	1.76839	1.99223	2.15573
10.1025	28.1993	28.5299	28.357	28.4555	1.48316	1.92429	2.11565	1.96595
10.1128	27.8995	28.2594	28.0755	28.3968	1.6363	1.51313	1.58869	2.07402
10.123	27.6718	28.2332	28.0596	28.0716	1.80587	1.68223	1.75989	1.71009
10.1332	27.7592	28.3223	28.0562	28.2235	1.88523	1.87544	1.90897	1.97287
10.1435	27.6716	28.2876	27.9194	27.6896	1.4729	1.97426	2.2192	1.84739
10.1537	27.9062	27.8759	28.0456	27.4661	1.6679	1.71295	2.43776	1.44794
10.164	27.6413	27.7485	27.8695	27.6841	1.69724	1.74071	2.37059	2.03494
10.1742	27.4563	27.79	27.7132	27.7272	1.42143	1.37188	1.85511	1.97633
10.1844	27.3734	27.6121	27.6889	27.7514	1.46337	1.60387	1.78609	2.15234
10.1947	27.5707	27.7045	27.6129	27.4425	2.0081	1.90478	2.18752	1.63702
10.2049	27.6505	27.6118	27.5353	27.9313	1.65068	1.47803	2.28688	2.19764
10.2151	27.2583	27.7019	27.4632	27.5019	1.77689	1.7215	1.80728	2.55699
10.2254	26.9098	27.4906	27.4063	27.1319	1.61541	1.39262	2.13877	1.82137
10.2356	27.2991	27.5827	27.6628	27.114	1.72506	1.46043	1.71508	2.01499
10.2458	27.015	27.671	27.4768	27.1027	1.15028	1.76556	2.05485	1.89431
10.2561	27.027	27.3927	27.3443	26.9824	1.54009	1.61902	1.82771	1.82349
10.2663	26.9717	27.4313	27.0626	27.599	1.6901	1.35183	1.80093	2.45742
10.2765	26.9475	27.2076	27.091	27.1257	1.35257	1.44058	1.86633	2.36596
10.2868	27.1838	27.5656	27.1325	27.1963	1.70653	1.54009	1.95001	1.99499
10.297	27.3145	27.5254	27.3052	27.1213	1.94028	1.85301	2.2588	1.87053
10.3073	27.0207	27.3138	27.0091	26.9551	1.5124	1.87754	1.84669	1.98256
10.3175	27.0744	27.24	27.188	27.2595	1.67507	1.50583	2.08906	2.0473
10.3277	26.465	27.0783	27.1022	26.6185	1.17307	1.8263	1.81151	1.75563
10.338	27.0229	27.0616	26.9419	26.632	1.61397	1.65643	2.07334	1.54881
10.3482	26.9098	27.239	27.0886	27.1888	1.62983	1.87474	1.77831	2.36132
10.3584	27.0375	27.1076	27.1832	27.0649	1.52407	1.48096	1.98671	1.89361
10.3687	26.9799	27.1589	27.0378	27.0391	1.56043	1.99016	1.74782	2.44956
10.3789	26.5627	26.8483	26.964	26.7646	1.17763	1.38892	1.97426	1.90199
10.3891	26.6155	26.8426	27.076	26.868	1.18597	1.47143	1.92011	2.23869
10.3994	26.9079	27.0137	26.6915	26.9402	1.62046	1.67936	1.50218	2.05279
10.4096	26.9638	26.9563	26.8224	26.9985	1.79174	1.67292	2.10202	1.95347
10.4198	26.7314	27.0326	26.8585	27.025	1.51824	1.92777	1.95139	2.09179
10.4301	26.6813	26.9155	27.0133	26.5486	1.87544	1.36223	1.93194	1.70724
10.4403	26.8149	26.7499	26.8892	27.0171	1.55753	1.30786	2.03906	2.22256
10.4505	26.785	26.9135	26.6086	27.0267	1.6951	1.79528	1.9943	2.48356
10.4608	26.5726	26.7335	26.7765	26.9666	1.54227	1.6808	1.92429	1.99982
10.471	26.5652	26.8117	26.7597	26.8481	1.78326	1.70795	1.91315	2.28154
10.4813	26.3602	26.7307	26.5686	26.7427	1.383	1.56479	1.65355	2.29355
10.4915	26.4498	27.0274	26.5822	26.4852	1.41627	2.15369	2.04181	1.70224
10.5017	26.547	26.7729	26.7614	26.5552	1.75137	1.96664	1.79528	2.00741
10.512	26.4665	26.5757	26.7277	26.7165	1.1594	1.52115	2.34476	2.11633
10.5222	26.6127	26.7366	26.5452	27.1698	1.51969	1.83475	2.20573	2.37785
10.5324	26.3783	26.7586	26.5533	26.4349	1.6808	1.65355	1.89012	1.68294
10.5427	26.6051	26.6293	26.5872	26.6034	1.73076	1.60459	1.71936	2.08633
10.5529	26.4084	26.6472	26.6585	26.4297	1.49925	1.66001	1.94653	1.92986
10.5631	26.2859	26.6422	26.6083	26.3956	1.29664	1.58941	2.05416	2.50702
10.5734	26.6384	26.4333	26.6969	26.6258	1.28991	1.20564	2.05485	1.91245
10.5836	26.6494	26.6956	26.5845	26.5473	1.78185	1.77618	2.04318	1.4956
10.5938	26.0035	26.5706	26.3958	26.3415	1.30935	1.4773	1.30935	1.82419
10.6041	26.2501	26.5762	26.5293	26.4545	1.41848	1.39484	2.07539	1.40667
10.6143	26.8176	26.6073	26.5571	26.8423	2.17739	1.54954	2.16724	2.04593
10.6246	26.4688	26.7267	26.5185	26.603	1.56188	1.80939	1.98325	2.13334
10.6348	26.3461	26.6249	26.3071	26.2458	1.53281	1.92429	2.11701	1.49925
10.645	26.3181	26.7273	26.6006	26.5017	1.48462	2.00741	2.1279	1.88593
10.6553	26.3881	26.5635	26.4314	26.6711	1.60531	1.81362	1.8495	1.97564
10.6655	26.4112	26.7483	26.4616	26.5456	1.63271	1.69796	2.1313	2.0952
10.6757	26.5845	26.468	26.4534	26.2332	1.44279	1.42512	1.79598	1.65427
10.686	26.2691	26.6591	26.4321	26.3077	1.67507	1.59375	2.23869	1.8249
10.6962	26.5124	26.513	26.472	26.4566	1.98809	1.8978	1.57204	1.55027
10.7064	26.2845	26.358	26.3272	26.5243	1.53354	1.72221	1.81997	1.80375
10.7167	26.124	26.642	26.3788	26.5491	1.53499	2.09998	1.83967	2.12586
10.7269	25.9866	26.3513	26.3714	26.24	0.89393	1.46043	1.8985	1.67793
10.7371	26.4729	26.4795	26.5095	26.4655	1.75492	1.51969	2.11633	2.43448
10.7474	26.2322	26.3949	26.2757	26.4971	1.91733	1.6858	1.72506	2.04524
10.7576	26.1776	26.2416	26.3501	26.4988	1.37707	1.53499	1.87544	2.14827
10.7679	26.0283	26.4198	26.4274	26.5877	1.18369	1.2283	1.96803	2.55117
10.7781	26.2442	26.5254	26.2992	26.7433	1.6765	1.91245	2.20236	2.73948
10.7883	26.517	26.4873	26.1741	26.2775	1.69867	1.74356	2.16182	1.79598
10.7986	25.9993	26.31	26.3177	26.553	1.3652	1.79104	2.04112	1.98325
10.8088	26.3546	26.132	26.1706	26.756	1.81644	1.54881	1.9222	2.30955
10.819	26.2333	26.1283	26.2841	26.324	1.69939	1.74711	1.80304	2.2802
10.8293	26.075	26.1972	26.3971	26.2718	1.41848	1.43911	2.03494	2.11361
10.8395	26.2217	26.4945	26.3009	26.415	1.5299	2.02119	1.95278	2.21381
10.8497	26.1285	26.2951	26.2802	26.6576	1.50948	1.76768	1.72292	1.80375
10.86	26.2443	26.2676	26.1693	26.4427	1.54808	1.47803	2.08633	1.82771
10.8702	25.8514	26.2647	26.3023	26.494	1.09686	1.76768	2.09384	2.03288
10.8804	25.8915	26.2436	26.1362	26.37	1.18142	1.48316	1.8992	2.48552
10.8907	26.0629	26.4311	26.1727	26.4676	1.41701	1.95971	1.59592	2.23466
10.9009	25.8101	26.176	26.0987	26.38	1.35332	1.74142	1.88173	1.82349
10.9112	26.4273	26.1018	26.2889	26.3977	1.91454	1.37929	1.83967	2.29355
10.9214	26.3093	26.2428	26.188	26.1872	1.83615	1.78397	2.09247	2.11157
10.9316	26.0754	26.3258	26.0546	26.0252	1.47143	1.6901	1.65786	1.71295
10.9419	26.0267	26.3268	26.1058	25.8514	1.14647	1.69367	2.05142	1.83334
10.9521	26.314	26.1248	26.1537	26.2566	1.76981	1.77972	1.97287	1.88663
10.9623	26.1304	26.2347	26.0358	26.3262	1.32577	1.5539	1.58145	2.38974
10.9726	26.2835	26.1022	26.0789	26.2857	1.55753	1.74427	1.84458	1.7464
10.9828	26.0013	26.3683	26.0991	26.3848	1.41922	2.09111	2.30555	2.54534
10.993	26.0525	26.0413	26.108	26.5352	1.59231	1.2929	2.05005	2.40687
11.0033	26.2633	26.11	26.0432	26.2628	1.72007	1.51532	2.38248	2.33282
11.0135	25.9659	26.0701	25.9477	26.173	1.05388	1.45088	1.82841	1.58001
11.0237	26.1144	26.3782	26.0533	25.7047	1.4369	1.93473	1.63558	1.77406
11.034	25.8948	26.0268	26.0315	26.2821	1.66862	1.43101	1.69224	2.04936
11.0442	26.4986	26.2271	25.8299	26.0085	1.68223	1.97703	1.9006	1.8978
11.0545	25.885	26.0991	26.1506	26.5185	1.4685	1.84739	2.0521	2.66822
11.0647	26.285	25.2464	26.1481	26.2375	1.85722	1.81926	2.00948	2.1102
11.0749	25.8784	25.9027	26.0306	25.7984	1.30636	1.72364	2.18752	1.35034
11.0852	26.121	25.7253	25.9203	26.0661	1.47363	1.40888	2.34476	1.87963
11.0954	26.2878	25.929	25.8551	26.3208	1.96249	1.56333	1.91733	2.46985
11.1056	26.0404	25.9775	25.9415	26.0302	1.4773	1.56769	1.96387	1.84669
11.1159	25.6624	26.0189	25.9313	26.4364	0.968836	1.85582	1.77831	2.54922
11.1261	26.1542	25.8718	25.9126	25.8864	1.73502	1.58218	1.33174	1.70296
11.1363	26.3333	25.7136	25.9716	26.1469	1.99361	1.61325	1.82419	1.77406
11.1466	26.0285	26.0438	25.8405	25.9974	1.3978	1.94792	1.71865	1.84669
11.1568	25.8105	25.8939	25.9406	26.0593	1.5051	1.56986	2.1102	2.22727
11.167	26.0377	25.9421	25.9986	26.0574	1.59303	1.60964	1.96734	2.16047
11.1773	25.6665	26.0327	25.9631	25.9291	1.30711	1.77689	1.70296	1.9222
11.1875	25.9979	25.816	25.6144	26.1115	1.32428	1.65714	1.83685	2.15302
11.1977	25.8378	25.8761	25.9429	25.8168	1.43249	1.68366	1.77264	1.82067
11.208	25.8886	25.9568	25.9105	25.8835	1.49267	1.87614	1.73929	1.87404
11.2182	25.7346	25.89	26.042	26.0182	1.25916	1.86143	2.20708	2.30089
11.2285	25.9243	25.7387	25.8897	26.0709	1.26817	1.62983	1.98256	2.20236
11.2387	25.7616	25.9246	25.9202	25.9181	1.25765	1.90269	1.73716	1.89292
11.2489	25.9779	25.927	25.8292	25.9952	1.54663	1.52917	2.08769	2.09316
11.2592	25.9365	25.7523	25.8029	26.3598	1.5379	1.74213	1.5379	1.95001
11.2694	25.8207	25.8959	25.823	25.8724	1.49925	1.94376	1.72933	2.08701

## Sheet: Figure_4_k
concentration (cells/mL)	MDA (96%)
30000000	34.53	33.8402	33.9668	33.8648
3000000	20.3969	21.1099	22.6855	21.2969
300000	8.87964	4.54267	4.36355	4.57819
30000	1.26271	0.847921	-0.105504	5.55417
3000	-0.455436	-0.222881	0.197252	-0.457824
300	-0.309811	-0.28218	-0.153357	0.0479411
0	-0.436759	-0.478565	-0.296048	-0.358966
