# Supplementary material for: Genomically mined acoustic reporter genes for real-time in vivo monitoring of tumors and tumor-homing bacteria
Source: Nat Biotechnol. 2023 Jan 2;41(7):919–31. doi: 10.1038/s41587-022-01581-y (PMC10344784; doi:10.1038/s41587-022-01581-y)
Supplement: Source Data Fig. 5 — Statistical Source Data [file 41587_2022_1581_MOESM17_ESM.xlsx]

## Sheet: Figure_5_e
	induced								noninduced
day 4	3.0445e+08	351631765	143262871	303072159	301249636	310125174	319666062	346169247	120562157	156099250	131276024	9.41267e+07	119841125	114389729	107702876
day 8	6.64401e+08	373835845	242704645	296588312	291989855	474091291	519036994	468402334			113967462	9.43743e+07	118566549	125254088	111042598
day 12	4.68992e+08	486807922	539715720	495482777	299605964	478598917	442631312	476542001			128154053	118513999	126478208	121062234	129178199
