# Supplementary material for: Genomically mined acoustic reporter genes for real-time in vivo monitoring of tumors and tumor-homing bacteria
Source: Nat Biotechnol. 2023 Jan 2;41(7):919–31. doi: 10.1038/s41587-022-01581-y (PMC10344784; doi:10.1038/s41587-022-01581-y)
Supplement: Source Data Fig. 6 — Statistical Source Data [file 41587_2022_1581_MOESM18_ESM.xlsx]

## Sheet: Figure_6_c
Bright	Dark
36.3	0.038
95.9	0
96.8	0
98.7	0.032
92.8	0.047
90.5	0
98.4	0.027
