# Supplementary material for: Genomically mined acoustic reporter genes for real-time in vivo monitoring of tumors and tumor-homing bacteria
Source: Nat Biotechnol. 2023 Jan 2;41(7):919–31. doi: 10.1038/s41587-022-01581-y (PMC10344784; doi:10.1038/s41587-022-01581-y)
Supplement: Source Data Extended Data Fig. 1 — Statistical Source Data [file 41587_2022_1581_MOESM19_ESM.xlsx]

## Sheet: EDF_1_D
genotype	temp	IPTG	xAM_SBR_dB
pET28a-T7-lac-Methanosarcina vacuolata_DSM-1232-cluster_A1	30	5	1.40384
		5	1.25597
		5	0.902061
		5	0.986119
		5	1.1409
		5	0.712272
pET28a-T7-lac-Methanosarcina vacuolata_DSM-1232-cluster_A1A2	30	5	0.945802
		5	2.58825
		5	0.536258
		5	0.683353
		5	1.32932
		5	1.27286
pET28a-T7-lac-Serratia-39006	30	5	40.3164
		5	44.6118
		5	38.7999
		5	39.2601
		5	41.0304
		5	43.1645
pET28a-T7-lac-GvpB_MegaR-U	30	10	9.16015
		10	3.75348
		10	4.76327
		10	14.338
		10	7.5803
		10	15.192
pET28a-T7-lac-Ana-cluster	30	25	20.2896
		25	19.1347
		25	19.7413
		25	19.3832
		25	20.3195
		25	20.3245
pET28a-T7-lac-AnaA2C_MegaR-U	30	25	26.1164
		25	26.2541
		25	27.3541
		25	27.728
		25	29.0809
		25	30.1439
pET28a-T7-lac-Methanosaeta thermophila_DSM-6194-cluster_flipped	30	25	0.799645
		25	1.08524
		25	1.94866
		25	0.42238
		25	1.11293
		25	0.503003
pET28a-T7-lac-Streptomyces-coelicolor-A3(2)	30	25	1.12183
		25	1.18141
		25	1.60725
		25	3.24866
		25	0.728214
		25	1.18242
pET28a-T7-lac-Thiocapsa rosea DSM 235-cluster	30	25	1.19926
		25	2.05347
		25	1.36031
		25	1.92289
		25	3.11489
		25	2.02377
pET28a-T7-lac-Halobacterium-salinarum-cluster-2_flipped	30	50	1.84174
		50	0.516153
		50	0.868474
		50	0.623616
		50	0.817995
		50	1.88826
pET28a-T7-lac-Stella vacuolata_ATCC-43931-cluster_flipped	30	50	6.96515
		50	0.521258
		50	0.547521
		50	1.36788
		50	1.22444
		50	0.998944
pET28a-T7-lac-Bacillus megaterium ATCC 19213-cluster_2	30	100	1.58161
		100	1.24359
		100	1.49857
		100	1.3716
		100	2.33671
		100	0.818964
pET28a-T7-lac-Desulfobacterium vacuolatum_DSM 3385-cluster	30	100	34.7243
		100	32.2952
		100	34.1394
		100	34.5051
		100	30.9976
		100	33.31
pET28a-T7-lac-Desulfotomaculum acetoxidans_DSM 771-cluster_flipped	30	100	7.05885
		100	6.801
		100	6.69869
		100	5.25342
		100	5.20184
		100	6.74687
pET28a-T7-lac-Halobacterium-salinarum-cluster-1_flipped	30	100	7.46455
		100	6.21037
		100	6.75916
		100	11.1056
		100	7.20004
		100	7.65219
pET28a-T7-lac-Gene10-TrpBA-BCD-sfGFP	30	100	6.33807
		100	6.9388
		100	6.8637
		100	6.45441
		100	7.14822
		100	8.80442
pET28a-T7-lac-Ana-cluster	37	5	19.2522
		5	20.605
		5	22.7718
		5	19.1232
		5	21.6629
		5	23.8997
pET28a-T7-lac-Desulfobacterium vacuolatum_DSM 3385-cluster	37	5	1.86152
		5	3.32132
		5	5.95775
		5	0.417667
		5	1.30846
		5	1.34126
pET28a-T7-lac-Serratia-39006	37	5	42.7156
		5	40.6226
		5	40.0536
		5	44.1076
		5	44.6306
		5	43.7264
pET28a-T7-lac-GvpB_MegaR-U	37	25	8.79494
		25	4.49012
		25	5.0208
		25	7.55541
		25	6.00335
		25	8.5099
pET28a-T7-lac-AnaA2C_MegaR-U	37	25	30.3646
		25	32.2861
		25	31.9914
		25	33.1345
		25	34.5545
		25	33.6089
pET28a-T7-lac-Desulfotomaculum acetoxidans_DSM 771-cluster_flipped	37	25	3.09315
		25	3.50707
		25	1.7084
		25	3.38966
		25	1.54215
		25	1.87086
pET28a-T7-lac-Methanosaeta thermophila_DSM-6194-cluster_flipped	37	25	5.11191
		25	6.68934
		25	7.62518
		25	2.8617
		25	4.50288
		25	4.1947
pET28a-T7-lac-Halobacterium-salinarum-cluster-1_flipped	37	50	6.13857
		50	8.33613
		50	4.94495
		50	5.99275
		50	5.22599
		50	6.47485
pET28a-T7-lac-Halobacterium-salinarum-cluster-2_flipped	37	50	3.31369
		50	3.48629
		50	3.25481
		50	2.6139
		50	1.75707
		50	3.25311
pET28a-T7-lac-Methanosarcina vacuolata_DSM-1232-cluster_A1	37	50	1.14149
		50	15.7112
		50	1.44434
		50	1.15444
		50	2.74734
		50	1.58037
pET28a-T7-lac-Methanosarcina vacuolata_DSM-1232-cluster_A1A2	37	50	9.93568
		50	9.27399
		50	10.5896
		50	9.56139
		50	9.66188
		50	12.9382
pET28a-T7-lac-Stella vacuolata_ATCC-43931-cluster_flipped	37	50	6.39917
		50	7.04359
		50	1.9972
		50	9.76317
		50	4.07746
		50	2.08865
pET28a-T7-lac-Thiocapsa rosea DSM 235-cluster	37	50	3.72636
		50	5.53788
		50	9.83105
		50	2.45239
		50	3.60973
		50	2.53445
pET28a-T7-lac-Gene10-TrpBA-BCD-sfGFP	37	50	0.694571
		50	5.61463
		50	5.47748
		50	0.63022
		50	2.96014
		50	1.76153
pET28a-T7-lac-Bacillus megaterium ATCC 19213-cluster_2	37	100	0.657943
		100	0.728184
		100	6.86478
		100	2.18746
		100	1.60826
		100	1.85892
pET28a-T7-lac-Streptomyces-coelicolor-A3(2)	37	100	18.5449
		100	5.0717
		100	11.8957
		100	12.2482
		100	13.5315
		100	18.0542

## Sheet: EDF_1_E
genotype	temp	IPTG	xAM_subtracted_SBR
pET28a-T7-lac-Methanosarcina vacuolata_DSM-1232-cluster_A1	30	5	0.0634977
		5	-0.0190629
		5	-0.0400209
		5	-0.0139176
		5	0.00246913
		5	-0.0106972
pET28a-T7-lac-Methanosarcina vacuolata_DSM-1232-cluster_A1A2	30	5	-0.0649468
		5	0.183437
		5	-0.0394493
		5	-0.0243193
		5	-0.0263637
		5	-0.0370179
pET28a-T7-lac-Serratia-39006	30	5	102.288
		5	168.858
		5	85.9323
		5	90.6732
		5	111.375
		5	142.357
pET28a-T7-lac-GvpB_MegaR-U	30	10	1.78764
		10	0.482245
		10	0.503091
		10	4.08578
		10	1.24538
		10	4.5743
pET28a-T7-lac-Ana-cluster	30	25	8.76677
		25	7.4899
		25	8.19114
		25	7.59695
		25	8.63648
		25	8.85828
pET28a-T7-lac-AnaA2C_MegaR-U	30	25	17.1842
		25	17.6242
		25	20.6173
		25	21.9289
		25	24.1841
		25	29.8993
pET28a-T7-lac-Methanosaeta thermophila_DSM-6194-cluster_flipped	30	25	-0.0303381
		25	0.0406029
		25	0.0151594
		25	-0.0382182
		25	-0.0116223
		25	-0.0100746
pET28a-T7-lac-Streptomyces-coelicolor-A3(2)	30	25	0.00683154
		25	0.000659043
		25	-0.0181019
		25	0.055482
		25	-0.0217726
		25	-0.00380268
pET28a-T7-lac-Thiocapsa rosea DSM 235-cluster	30	25	-0.00673007
		25	-0.040593
		25	-0.0546226
		25	0.0199901
		25	0.0526544
		25	-0.0798803
pET28a-T7-lac-Halobacterium-salinarum-cluster-2_flipped	30	50	0.00925354
		50	-0.00506094
		50	-0.00854017
		50	-0.0190638
		50	0.05802
		50	0.0542486
pET28a-T7-lac-Stella vacuolata_ATCC-43931-cluster_flipped	30	50	0.680196
		50	-0.0606909
		50	-0.0648096
		50	0.00565661
		50	-0.0366243
		50	0.00828065
pET28a-T7-lac-Bacillus megaterium ATCC 19213-cluster_2	30	100	-0.0821312
		100	0.00386523
		100	-0.121763
		100	0.0264339
		100	-0.0336713
		100	-0.0601061
pET28a-T7-lac-Desulfobacterium vacuolatum_DSM 3385-cluster	30	100	52.4898
		100	39.5628
		100	49.021
		100	51.4621
		100	33.7737
		100	44.5042
pET28a-T7-lac-Desulfotomaculum acetoxidans_DSM 771-cluster_flipped	30	100	0.00336653
		100	0.145029
		100	0.0237659
		100	-0.150778
		100	-0.00167129
		100	-0.00303728
pET28a-T7-lac-Halobacterium-salinarum-cluster-1_flipped	30	100	-0.0198458
		100	-0.0214726
		100	0.0101535
		100	-0.496299
		100	0.0450308
		100	-0.133035
pET28a-T7-lac-Gene10-TrpBA-BCD-sfGFP	30	100	0.126434
		100	-0.19674
		100	-0.00159091
		100	-0.030475
		100	-0.00552722
		100	0.037933
pET28a-T7-lac-Ana-cluster	37	5	7.58495
		5	9.18638
		5	12.0648
		5	7.25797
		5	10.5211
		5	14.0093
pET28a-T7-lac-Desulfobacterium vacuolatum_DSM 3385-cluster	37	5	0.0373237
		5	0.153074
		5	-0.19893
		5	-0.040025
		5	-0.00871121
		5	-0.00660599
pET28a-T7-lac-Serratia-39006	37	5	135.609
		5	106.275
		5	99.4811
		5	159.165
		5	169.217
		5	152.313
pET28a-T7-lac-GvpB_MegaR-U	37	25	-0.0241562
		25	0.0263583
		25	0.2191
		25	0.244875
		25	0.43411
		25	1.10394
pET28a-T7-lac-AnaA2C_MegaR-U	37	25	30.4391
		25	38.7776
		25	37.0342
		25	42.5201
		25	48.6371
		25	45.2598
pET28a-T7-lac-Desulfotomaculum acetoxidans_DSM 771-cluster_flipped	37	25	-0.0111143
		25	-0.0446881
		25	-0.00654817
		25	0.0281321
		25	-0.0818794
		25	0.000470879
pET28a-T7-lac-Methanosaeta thermophila_DSM-6194-cluster_flipped	37	25	0.0174565
		25	-0.0503306
		25	-0.0308326
		25	-0.0331491
		25	0.0583813
		25	-0.0960313
pET28a-T7-lac-Halobacterium-salinarum-cluster-1_flipped	37	50	-0.07859
		50	-0.188669
		50	0.0307772
		50	0.0483497
		50	0.0825709
		50	-0.148525
pET28a-T7-lac-Halobacterium-salinarum-cluster-2_flipped	37	50	-0.0395478
		50	-0.00309248
		50	0.0266904
		50	-0.0627408
		50	0.0140882
		50	-0.0515287
pET28a-T7-lac-Methanosarcina vacuolata_DSM-1232-cluster_A1	37	50	-0.0558616
		50	0.965989
		50	-0.0408401
		50	-0.0526204
		50	-0.0144971
		50	-0.0164252
pET28a-T7-lac-Methanosarcina vacuolata_DSM-1232-cluster_A1A2	37	50	0.130878
		50	-0.150778
		50	0.153043
		50	-0.118508
		50	-0.0362151
		50	0.108091
pET28a-T7-lac-Stella vacuolata_ATCC-43931-cluster_flipped	37	50	-0.211033
		50	0.192808
		50	0.0271084
		50	-0.00621453
		50	0.00076015
		50	0.100235
pET28a-T7-lac-Thiocapsa rosea DSM 235-cluster	37	50	-0.0850696
		50	-0.072433
		50	-0.0440973
		50	-0.0149602
		50	0.0202453
		50	-0.0165513
pET28a-T7-lac-Gene10-TrpBA-BCD-sfGFP	37	50	0.00607663
		50	-0.0182313
		50	-0.0014042
		50	-0.0351568
		50	0.0661127
		50	-0.0746834
pET28a-T7-lac-Bacillus megaterium ATCC 19213-cluster_2	37	100	-0.0331522
		100	0.0247299
		100	-0.043253
		100	0.00395857
		100	0.061353
		100	-0.0556715
pET28a-T7-lac-Streptomyces-coelicolor-A3(2)	37	100	-0.592729
		100	-0.0404775
		100	0.057592
		100	-0.153633
		100	-0.0249839
		100	0.204479
