# Supplementary material for: Genomically mined acoustic reporter genes for real-time in vivo monitoring of tumors and tumor-homing bacteria
Source: Nat Biotechnol. 2023 Jan 2;41(7):919–31. doi: 10.1038/s41587-022-01581-y (PMC10344784; doi:10.1038/s41587-022-01581-y)
Supplement: Source Data Extended Data Fig. 2 — Statistical Source Data [file 41587_2022_1581_MOESM20_ESM.xlsx]

## Sheet: EDF_2_a
		xAM SBR (dB)
	Acoustic pressure (MPa)	Serratia sp. ATCC 39006						Anabaena flos-aquae/Bacillus megaterium						Anabaena flos-aquae						Bacillus megaterium (ΔgvpA-Q)						Desulfobacterium vacuolatum						FP (control)
	0.0869524	-0.113001	-0.384646	-0.126528	-0.102196	-0.750342	-0.702785	-0.129395	-0.44195	-0.13399	-0.222286	-0.315613	-0.217767	0.340564	-0.0458575	-0.320377	-0.140688	0.164285	0.363804	0.517296	0.313591	-0.294313	-0.471684	-0.230568	0.208965	-0.0791971	-0.0789601	0.240425	0.0330654	0.116483	-0.00902933	0.0798188	-0.533523	-0.198934	0.230797	-0.223673	0.264142
	0.114038	-0.226041	-0.215133	0.0357248	-0.353326	0.336723	0.184859	-0.308197	0.304968	0.182866	0.304306	-0.640208	-0.302506	0.0455025	0.269319	-0.590667	-0.824936	0.454499	0.611306	0.294314	-0.162082	0.128955	-0.158534	0.382454	-0.0395021	0.326994	-0.0156606	1.10365	0.706436	-0.268311	-0.542574	0.610139	0.176626	0.565687	0.388802	0.13033	0.316786
	0.141124	0.107567	-0.0307196	0.230865	0.0862242	0.142068	0.219573	-0.353854	-0.334867	-0.747989	-0.164986	-0.455048	-0.280837	-0.550293	-0.24206	-0.192265	0.597965	0.168663	0.38323	0.10681	-0.323457	0.0267161	-0.379654	1.02148	0.0389251	-0.267193	0.0470108	-0.436168	0.100421	0.0299989	0.21573	-0.184978	-0.0658433	0.466324	0.0968429	0.00222679	0.254325
	0.165293	0.00799978	0.127438	-0.0601083	0.119479	-0.166275	-0.418542	0.226066	0.48377	0.402769	-0.377866	0.225478	-0.212375	0.203349	0.134544	-0.599844	-0.153541	0.222782	0.148437	0.257464	0.479744	0.0840892	-0.437243	0.512212	0.263615	-0.0919958	-0.0638477	-0.599893	-0.967989	-0.0300523	0.00952838	0.0311124	-0.247249	0.81589	0.313127	-0.213111	-0.0359505
	0.189462	0.206182	-0.0615544	0.0250756	-0.200671	-0.109849	-0.540255	-0.443263	-0.585155	-0.164581	0.299062	-0.158535	-0.141527	-0.199394	-0.237354	-0.831265	-0.31696	0.211927	0.37811	-0.50539	-0.0361907	-0.583593	-0.429071	-0.345345	-0.0966981	0.0891918	0.406493	0.188043	0.0756452	-0.274694	-0.549434	0.594756	0.155849	0.131764	0.00256953	-0.179777	-0.710085
	0.21877	-0.492983	-0.571113	-0.370013	-0.241272	0.181428	-0.166373	-0.263707	-0.609635	0.600898	0.418948	0.0777133	-0.0944109	0.376871	0.31088	-0.400859	-0.17544	-0.84324	-0.69213	-0.788232	-0.434972	-0.265651	-0.506752	-0.405709	-0.444128	-0.264951	-0.4614	0.960382	0.454643	-0.0753279	-0.215827	0.280156	-0.155788	0.167001	-0.137802	-0.235229	-0.636606
	0.248078	0.031786	0.13356	0.357524	-0.0556886	0.0251817	-0.0968646	-0.0404873	0.352581	0.250947	-0.181739	0.592143	-0.0930183	-0.487271	-0.345973	-0.141443	0.310571	-0.305962	-0.317453	-0.527517	-0.766775	-0.124651	-0.270734	0.216805	0.0117851	-0.0649389	-0.455152	0.799892	0.0697031	0.311812	-0.0586024	-0.590071	0.0471423	-0.102273	-0.344767	0.166955	0.407492
	0.280442	0.0699397	0.136139	0.13272	-0.54924	-0.50404	0.201045	-1.03454	-0.0599835	0.426609	0.287831	-0.367818	-0.385133	0.503799	-0.076353	0.177231	-0.0348288	-0.3265	-0.0121412	0.0574005	0.130247	-0.197554	-0.0681536	0.325931	0.412669	0.362247	-0.269495	0.830712	0.446541	-0.637813	0.026767	0.946207	0.365777	0.127412	0.10785	0.0996044	-0.0157868
	0.312806	0.126926	0.174065	0.385604	-0.0834625	-0.545078	-0.177491	0.0461769	-0.275356	0.111474	0.181367	-0.798877	-0.483407	0.1947	-0.101588	0.431748	0.142753	0.203834	-0.407158	-0.699192	-0.184747	-0.245823	0.0633626	-0.13297	-0.121027	-0.0603577	-0.0682036	0.031981	-0.0493618	-0.0618128	-0.335341	0.278393	-0.0940741	0.263795	0.178278	-0.124513	-0.092037
	0.348365	0.0493793	-0.272114	-0.0473498	0.189595	-0.337312	-0.422512	-0.624723	-0.742803	0.0395695	0.0616164	0.301182	0.121712	-0.274383	-0.774958	0.0214336	0.215029	0.262779	-0.0761976	-0.289938	0.350946	0.367529	0.163052	0.383339	0.107216	0.199203	0.65338	0.031475	0.287098	0.26396	0.00791725	-0.0495524	-0.0724128	0.305485	-0.238299	-0.154783	-0.353711
	0.383924	0.0306743	0.0574428	0.243298	0.071986	0.261874	0.0693125	-0.28524	-0.354565	-0.837437	-0.694373	-0.228931	-0.154724	0.196512	-0.106043	-0.0672789	-0.484661	-0.0708506	0.386617	-0.360733	-0.706599	0.282972	-0.191626	-0.189955	-0.483247	0.077475	0.510122	-0.33699	-0.432463	-0.0425739	-0.160589	-0.0861049	-0.102624	0.154007	0.597853	-0.289722	-0.210054
	0.417399	0.280227	-0.305804	0.207873	0.403593	-0.384939	-0.347142	-1.50954	0.157319	0.589353	0.994156	-0.402636	-0.403486	-0.502103	0.313086	-0.167997	-0.302211	-0.709509	0.0300832	0.178367	0.00621061	0.381113	0.178075	0.049173	-0.446459	0.0757204	0.344932	-0.248183	-0.301482	0.198306	-0.0286417	0.214288	0.209599	-0.31807	-0.581057	-0.0980824	0.165242
	0.450875	0.625985	0.462913	0.193347	0.134362	0.22149	0.310206	-0.114401	-0.0527573	0.450313	0.20502	0.231318	-0.415134	0.288271	0.0718726	-0.00511811	0.301109	-0.192493	-0.64785	0.235899	-0.200931	-0.00353908	-0.19684	-0.64791	-0.878824	-0.243396	0.956599	0.230885	0.0892995	-0.23458	-0.763395	-0.350733	-0.0860891	0.265195	-0.197837	-0.409245	-0.156274
	0.488656	0.155925	0.19749	-0.337315	-0.177387	0.477228	0.186208	-1.25062	-0.449	-0.206447	-0.824329	0.157619	-0.267371	0.518362	0.470323	-0.336298	-0.549272	0.535366	0.186021	0.770235	0.340806	0.146646	0.0379376	0.179429	-0.135726	-0.555596	0.663801	0.165367	-0.075382	0.286871	0.180952	0.512354	-0.340792	-0.299535	0.0289571	0.234315	0.0830902
	0.526437	0.360684	0.164749	-0.0350267	-0.328933	0.684775	0.381563	-0.511661	-0.241759	-0.349039	0.00285828	0.0349343	-0.189597	0.187979	0.31448	0.554959	-0.400293	0.244592	0.0872951	-0.356466	-0.299362	-0.152302	-0.427129	-0.795426	-0.634839	0.295952	1.01765	-0.321584	-0.280919	-0.0507986	-0.0170091	0.690057	0.685079	-0.225569	-0.243712	-0.0880602	0.124487
	0.566441	0.707711	0.919164	-0.071134	-0.491058	0.177257	0.246853	0.389302	0.112818	-0.55129	-0.639207	0.384292	0.33528	0.145003	-0.364341	0.457557	0.385046	-0.0446954	0.0347321	-0.215835	-0.0168472	0.222962	-0.412611	-0.640382	-0.581334	0.277758	2.30088	0.322534	-0.163818	0.383661	-0.181585	-0.00749575	-0.373607	-0.111886	-0.115171	0.0182874	-0.332006
	0.606445	-0.0762708	0.344567	-0.261801	-0.376365	-0.353067	-0.366296	-0.609255	-0.275525	-0.492977	-0.365232	0.113233	0.31864	1.02929	-0.108736	-0.317885	-0.434994	-0.18777	-0.509558	-0.0944393	-0.166869	0.433255	0.126964	0.622332	0.752872	-0.684408	2.27185	0.120954	-0.0105902	0.384714	-0.567358	0.147704	-0.0600631	0.110963	0.0972136	0.34795	-0.153831
	0.649087	1.01955	1.15297	0.122727	0.528626	0.251725	-0.00955175	-0.768082	0.259649	-1.17547	-0.723721	-0.692845	-0.55138	0.440626	0.365427	0.541855	0.206665	0.0262002	0.161787	0.0424336	-0.100104	-0.0270404	-0.0650132	0.0618294	0.319252	0.0846535	2.77148	-0.188329	-0.829076	0.677218	0.187959	0.0598727	0.480438	0.213556	-0.0715438	-0.475471	-0.800338
	0.69173	0.735603	0.990046	0.56239	-0.581318	0.138533	-0.338406	-0.697796	-0.00858533	-0.799928	-0.893307	0.0399917	-0.295775	-0.556585	-0.505726	0.127853	0.215038	-0.223678	-0.00367412	-0.302323	-0.311199	0.13601	0.387469	-0.00749965	0.0300936	0.185668	3.21713	0.388482	0.372259	-0.115689	0.0733206	-0.188836	-0.144996	5.05084e-06	-0.245464	-0.470963	-0.517102
	0.726595	0.903725	1.19699	0.255185	-0.0949024	0.337052	-0.220606	-0.315595	0.174023	-1.51354	-1.04372	-0.101874	-0.221217	0.709389	0.0560079	0.473987	0.155819	0.0413649	-0.981573	-0.261216	-0.565599	-0.415853	-0.126262	-0.390929	-0.438703	-0.0199112	2.42874	0.89972	0.650159	0.272735	-0.314643	0.0174629	-0.252649	0.19555	0.0724671	0.106394	0.111588
	0.761459	0.432443	1.02743	0.150505	0.343268	0.85526	0.311061	-0.356943	0.167708	-1.39857	-1.30075	-0.393723	0.134638	0.0812087	0.0295835	0.0526873	0.378688	-0.0324982	0.0310263	-0.551352	-0.00292274	-0.24949	0.0907678	-0.218612	-0.598332	-0.205586	2.7868	0.467517	0.65478	0.563466	-0.268394	0.306479	0.383869	-0.766391	0.0243615	0.127027	0.302437
	0.815492	0.78397	1.75765	0.58587	0.803979	1.53208	0.550383	-0.616536	-0.0704797	-1.39366	-0.71064	0.201358	0.00453023	-0.246156	-0.0595482	-0.0913055	-0.143625	0.0856004	-0.337327	-0.197241	0.136426	0.0263413	-0.131379	-0.0742517	0.096268	0.179371	3.37015	0.275579	0.566274	0.555609	-0.164676	0.241446	0.207287	0.694158	-0.139631	-0.491106	-0.331113
	0.869524	0.872646	1.83477	1.17957	1.56478	1.11704	1.22386	-0.236436	0.311746	-1.72342	-1.20601	0.431836	0.461433	0.504463	0.194503	-0.241586	-0.337185	-0.375689	-0.117885	-0.356224	-0.327449	-0.551911	-0.47528	-0.248813	0.0179429	-0.18497	2.92742	0.231462	-0.0221239	0.0711523	0.190746	0.0142849	-0.00368393	-0.507193	0.29532	-0.182582	-0.303318
	0.913973	1.99108	2.62037	1.7673	1.72075	2.14705	1.79216	0.131198	0.510744	-0.480881	-0.860573	0.310713	0.128776	0.689631	0.0345025	-0.0191211	-0.386234	0.699674	0.410903	0.544815	0.309028	-0.229721	0.131861	-0.197908	-0.475174	-0.300912	3.05837	0.916157	0.431223	0.82542	-0.0586662	-0.230157	-0.267298	-0.504471	-0.151127	-0.591359	-0.0739609
	0.958421	2.91712	3.36855	2.06436	1.94391	2.33219	2.00027	0.695817	0.0957867	-2.07103	-1.70734	0.504126	0.447776	0.479621	0.194285	0.0652558	-0.000872336	0.574396	0.46365	0.769533	-0.155495	0.0193934	-0.259309	0.115819	0.206613	0.0269213	2.96174	0.716064	0.953454	0.598641	0.450798	-0.320245	-0.654268	0.0491266	0.229344	0.091808	-0.446311
	1.00009	3.46331	4.01785	3.48565	3.56492	3.86361	3.4768	-0.391412	-0.675681	-0.925837	-0.961722	0.537449	0.141364	0.0533541	0.0786981	0.213902	-0.177817	0.390274	-0.15009	0.213167	-0.246296	0.324537	0.149637	0.0926042	0.301916	0.581232	2.13355	-0.0535878	0.499024	0.74142	0.173851	-0.690444	-0.466145	0.241426	-0.165908	0.049117	-0.240875
	1.04176	4.61688	5.1392	3.95327	4.56274	4.42814	4.51994	0.129713	-0.377858	-1.2388	-0.876431	0.198814	0.0167185	-0.770607	-0.475866	-0.0769911	0.0674612	-0.202712	-0.35622	0.0840202	-0.129555	0.0150721	0.125639	0.755829	0.0912304	0.213181	1.62483	0.933203	0.989343	0.404497	0.162367	0.423857	-0.452738	0.0310715	0.0393623	0.202598	-0.231351
	1.06121	5.3237	5.74667	4.94784	5.5935	5.70441	5.87151	0.642879	-0.0419092	-1.70924	-1.21656	0.510719	0.0776371	-0.605169	-0.0506675	-0.208743	-0.120434	0.433848	0.515027	0.0160381	-0.283414	0.244269	0.0582016	-0.0543363	-0.143188	-0.0364249	1.57956	0.626034	1.27116	1.26316	0.45555	0.128383	0.407742	0.0254529	-0.0111922	-0.19592	0.104391
	1.08065	6.79914	7.12786	6.17066	7.31452	6.73523	6.78236	-0.379465	-0.780713	-2.21268	-2.13928	0.494113	0.304366	0.190333	0.0856559	-0.00757584	-0.272041	0.0214558	0.15847	-0.42438	-0.603797	-0.31804	-0.388756	-0.598616	-0.524082	-0.358766	1.24309	1.48862	1.86539	1.25977	0.944012	0.0814411	-0.298994	-0.158818	-0.221362	-0.209118	-0.280107
	1.12649	8.22442	8.65041	7.1256	7.41235	7.61168	7.34993	0.435442	0.306084	-2.94021	-2.278	0.728459	0.774254	0.852177	-0.233854	-0.000298732	0.497296	-0.519454	-0.702326	-0.520976	-0.625776	0.0368204	0.282128	0.031904	-0.096287	0.288974	1.64965	1.12303	2.50219	1.9952	1.07854	0.223109	0.026027	0.222822	0.0379058	0.134758	-0.0373336
	1.17233	8.88919	9.43118	8.26667	8.90788	8.16651	8.61097	0.0760104	-0.182473	-2.42447	-2.51527	-0.0591139	0.677557	-0.253154	0.12811	0.215464	-0.49405	-0.15269	-0.829991	0.174806	-0.215548	0.168023	0.262496	-0.408393	0.00777854	0.371166	1.77473	1.10847	1.42922	1.73814	1.56741	0.140393	0.115459	-0.445918	-0.799794	-0.256296	0.151123
	1.22928	10.2185	11.0798	9.26013	9.93633	9.18176	9.60737	0.470547	-0.0460236	-2.83308	-2.48724	0.493591	0.378726	-0.378249	-0.0325453	-0.151524	0.0284723	0.261844	0.125004	0.0147467	-0.21937	0.0133164	-0.257496	-0.177219	-0.274179	1.15433	1.3605	1.62231	2.12096	2.17362	1.77377	0.106085	0.481988	-0.00920054	0.195062	0.0932524	0.254255
	1.28623	10.3698	11.7096	10.1813	11.4841	10.1457	10.7826	0.737299	-0.684646	-2.49644	-2.33251	0.318133	0.742529	0.355351	0.393522	-0.298241	-0.401501	0.366621	0.574676	0.431392	-0.0561134	0.329367	-0.384216	0.304405	-0.415068	0.579325	1.61316	1.26584	1.6854	2.84823	2.41741	-0.158706	-0.490633	0.529598	0.397049	0.129061	-0.449761
	1.3154	12.0091	13.3638	11.1208	12.0808	11.1127	12.1005	0.806019	0.132428	-2.50322	-2.04927	0.0453966	0.361337	0.714648	0.169973	0.571618	0.539651	-0.163695	-0.542623	0.714037	0.244359	-0.0918943	0.173827	0.0501072	0.00949139	1.46594	2.46	1.97037	2.495	2.17117	2.50745	0.449333	0.257327	-0.719639	-0.0177808	-0.390792	-0.336707
	1.34457	13.8183	14.8733	12.2959	13.7079	11.9214	13.0291	0.928908	0.570144	-1.91936	-1.33786	0.532438	1.04065	0.89466	0.396329	0.00636737	0.142197	0.437578	0.505648	0.376502	-0.602421	0.293049	0.254802	0.022246	-0.437539	1.25872	2.09066	2.1869	2.67535	2.82182	2.64738	0.235766	-0.399402	-0.609932	-0.378663	0.0997656	-0.450305
	1.38068	14.9093	15.9284	13.4902	15.1931	12.8981	13.9093	1.59614	0.579146	-2.02818	-1.96468	0.844697	1.33433	0.557449	0.23536	0.112142	0.110891	1.54445	0.61539	0.494155	-0.191792	-0.118688	0.0452572	-0.457753	-0.372747	1.92335	2.82912	2.18596	3.21839	4.11349	3.52796	0.483656	-0.642225	-0.123933	-0.13253	-0.153517	-0.185801
	1.4168	16.3832	17.2043	13.924	15.9579	14.3912	15.3077	1.27035	0.663554	-1.91177	-1.2971	1.16604	1.47036	0.48923	0.41891	0.480174	-0.0305282	0.550766	0.365186	0.467525	0.335359	0.515247	-0.15899	-0.75249	-0.287441	2.02855	3.53978	3.10936	3.96839	3.72781	3.76027	-0.411679	-0.46486	0.0615097	0.614725	-0.211511	0.587955
	1.44319	17.3021	18.3907	15.8307	17.8617	15.7922	16.5563	1.16753	0.376751	-1.40191	-0.619819	0.965915	1.21009	-0.219239	0.117115	0.0782918	0.239984	0.0113091	0.0358888	-0.128616	-0.5549	0.171756	-0.0369835	-0.313938	-0.0126077	2.34919	2.68685	3.3434	4.9366	4.10616	4.27784	0.389537	-0.177566	-0.694986	-0.375284	-0.085907	0.19358
	1.46958	18.7289	19.7318	16.4416	18.7054	16.9604	17.9585	1.06252	0.748929	-1.0156	-0.678957	1.31506	1.45579	-0.327812	-0.166968	0.506798	0.624557	0.632073	0.643675	0.0359469	0.343221	0.385863	0.241014	-0.0383457	0.187661	2.7075	3.47855	3.24759	4.72345	4.04938	4.72984	0.186581	0.0991195	-0.368428	-0.23727	-0.0947205	-0.669046
	1.50569	19.7388	20.8615	17.9314	20.3333	17.9784	18.8302	0.914343	0.744688	1.2588	2.0651	1.84588	2.58831	0.647797	0.265662	0.399126	0.746549	0.867824	0.799228	0.507623	-0.0465653	0.197753	0.293666	0.509464	0.201683	3.05754	3.43716	3.99036	5.1781	4.28642	5.04647	-0.210224	0.0155454	-0.131661	0.372675	0.399081	-0.15702
	1.54181	21.2205	22.3195	19.2147	21.3585	19.8415	20.6435	2.18448	1.12368	1.7988	2.46494	2.4648	3.44963	0.262557	0.49999	0.210406	0.370627	0.635952	0.584948	0.220915	0.325858	0.0622033	0.33845	0.349976	-0.0369729	3.47036	3.96698	4.7592	5.52119	4.8135	5.23976	-0.022694	0.277062	0.198836	-0.0834585	-0.517208	-0.190452
	1.5682	22.3616	23.431	20.1891	22.4626	20.2873	21.2202	2.38934	2.69676	2.74849	3.50711	2.89177	4.35917	0.744527	0.544798	0.928103	0.674171	0.584779	0.295409	0.326992	0.123288	-0.134143	0.389384	-0.0781493	-0.419751	3.55213	4.03465	4.71294	6.22825	4.64148	5.79798	0.255476	0.434756	-0.383413	0.242533	-0.275744	-0.759202
	1.59459	23.4056	24.4978	21.1216	23.4364	21.5744	22.4791	3.56994	3.1003	3.61974	4.3657	3.41664	5.1146	1.02933	0.640873	0.880515	0.894125	0.520047	0.2443	0.404075	0.0223541	0.164023	0.632294	0.147183	0.35156	3.68537	3.98477	5.02906	5.86977	5.03436	6.23404	0.280092	0.18605	0.558465	0.453186	-0.27815	-0.299841
	1.64321	24.3651	25.4101	22.2821	24.485	22.8903	23.4954	3.61313	3.92471	4.93032	5.46781	3.91554	5.97415	0.315066	0.397533	1.18504	0.686111	0.846183	0.528404	0.324766	-0.294017	0.356254	0.417793	-0.249826	-0.290967	3.95174	4.29007	5.19079	5.98527	5.41576	6.28873	-0.0881998	-0.470604	0.0371738	-0.196953	-0.139906	-0.000900328
	1.69182	24.9306	25.9403	23.1908	25.3192	24.0829	24.4049	3.65613	4.17108	5.53884	6.60527	5.07092	6.69443	1.87198	0.709421	1.37641	1.30572	1.49927	1.25544	0.357673	0.211158	0.871929	0.729927	0.168457	0.0831007	4.1246	3.87166	5.10472	6.12331	5.50772	5.99798	0.23232	-0.0733881	0.0367784	-0.134224	-0.0124423	-0.431483
	1.71682	26.0307	27.159	24.5693	26.389	25.0496	25.5325	4.56936	6.00369	6.77178	7.6918	6.46375	8.17582	0.860665	0.436416	1.52853	1.43286	1.39875	1.08846	1.14847	0.0500483	0.549454	1.11832	0.290699	-0.0502546	4.14575	4.59925	5.15799	6.26045	5.73911	6.53614	0.192536	0.387582	0.559024	0.561893	-0.17563	-0.175961
	1.74183	27.0967	28.1606	25.242	26.8688	25.9915	26.4914	5.41494	6.73945	8.04486	8.99687	6.89341	8.66656	2.08648	1.25867	1.04558	0.986745	1.70063	1.53145	0.3063	0.433996	1.18566	1.40948	0.0833387	0.243505	4.66244	4.6741	5.63391	6.42242	5.22416	6.25031	0.692251	0.529033	-0.30178	-0.117898	-0.543639	-0.0781066

## Sheet: EDF_2_b
	Acoustic pressure (MPa)	Serratia sp. ATCC 39006						Anabaena flos-aquae/Bacillus megaterium						Anabaena flos-aquae						Bacillus megaterium (ΔgvpA-Q)						Desulfobacterium vacuolatum						FP (control)
	0.0869524	23.7007	22.0056	21.977	21.4233	20.9072	20.5553	13.779	12.0642	12.764	13.079	10.8203	9.96885	5.0011	5.87669	6.26343	7.1159	6.71111	5.53921	3.66743	2.75956	4.28314	4.48635	3.25406	3.77423	5.73551	6.45458	5.70599	7.40834	6.68166	6.63757	7.25942	5.93187	5.62421	5.73501	6.90216	5.65594
	0.114038	23.1101	21.4882	21.0445	20.4323	20.9965	20.5736	13.7039	11.9073	11.7424	11.7549	11.0724	10.1653	5.60269	6.27765	5.293	6.53527	7.08048	6.5725	3.81695	3.19638	4.22675	4.67823	4.48142	4.34284	5.71765	5.68394	4.4454	6.53934	6.35832	6.79679	5.90489	5.60454	5.26566	5.16527	6.51798	4.80688
	0.141124	22.7084	21.0618	21.7407	20.9629	20.9432	20.5125	14.1075	12.1261	12.5149	12.754	10.7727	10.0848	5.67921	6.02603	5.87154	6.65372	6.09853	5.9172	3.46511	2.52373	4.4396	4.62344	3.96586	4.42669	5.67703	5.70461	5.44505	7.00997	6.29411	6.31759	5.55275	5.19865	5.54661	5.42394	6.8664	5.23951
	0.165293	22.9211	21.2884	21.412	20.8712	21.1246	20.7578	14.0936	12.2702	13.0215	13.0121	11.097	10.2995	6.21532	6.14455	5.72175	6.74855	6.62927	5.59797	4.01844	3.41698	4.84649	5.12926	3.38638	4.18747	5.4033	5.72609	5.79352	6.99262	5.5308	6.0932	5.85153	5.34098	4.71374	4.86892	7.26407	5.87799
	0.189462	22.9857	21.4205	21.5738	20.9747	21.5462	21.183	14.3448	12.3971	12.0764	12.3257	11.1069	10.2303	6.28538	6.7886	5.78454	6.26643	6.60505	5.48024	2.94435	2.71355	4.297	4.57181	4.87156	4.87373	5.90113	6.30182	5.36645	7.39691	5.71271	6.21926	5.12555	6.10445	4.82145	5.0426	7.31273	5.58424
	0.21877	23.0561	21.4674	21.621	20.8939	21.1897	20.8169	14.0795	12.0737	12.3928	12.77	11.535	10.3167	5.64092	5.93803	6.86531	7.45809	6.55795	5.83164	3.85581	3.07346	4.20012	4.70725	3.83745	4.1163	6.18017	6.94638	5.589	7.11629	6.28981	6.23312	5.4778	5.83455	4.78569	5.08404	6.53906	5.84007
	0.248078	23.0023	21.4683	21.68	20.9036	21.2226	20.879	14.1705	12.5522	12.3344	12.6531	11.1029	9.95861	5.58265	5.72441	5.75826	7.0645	6.52489	5.81219	3.89295	2.86721	4.02491	4.65458	4.06511	4.75605	5.75399	5.83407	5.27698	6.82612	6.41928	6.54784	5.23922	5.43448	4.99465	4.88476	7.03838	5.9253
	0.280442	23.0882	21.4454	21.5188	20.7186	20.9011	20.4839	13.8805	12.1097	12.2301	12.417	11.5768	10.4829	5.31988	5.28492	5.12147	6.41335	6.8765	5.9056	3.99331	2.86862	3.589	4.54748	3.98257	3.88242	5.40382	5.55185	4.77992	6.85914	5.81653	6.42383	5.19038	5.35257	5.10638	5.77412	6.71162	5.42316
	0.312806	22.737	21.1549	21.3888	20.6595	21.0015	20.483	13.7757	11.764	11.4948	11.8134	11.1418	10.0818	5.12228	5.67805	5.96457	6.31667	6.71685	6.57226	3.93381	2.63569	3.7378	5.04723	4.2816	3.73012	5.69836	5.56718	5.13697	7.15601	5.74859	6.53266	6.03711	6.34335	5.178	5.05931	6.94182	5.80607
	0.348365	22.8185	21.1392	21.469	20.7015	20.833	20.3809	14.3121	12.2836	12.6704	12.9884	11.1182	10.201	4.97263	5.91388	6.54019	7.31534	6.51778	5.72972	4.24008	2.94203	2.7259	4.36547	4.23393	4.59227	5.28981	5.59855	4.67767	6.93301	5.58426	6.20976	5.4248	6.44227	4.80039	5.14667	6.64636	5.34442
	0.383924	23.2497	21.5663	21.4978	20.6622	21.0296	20.6312	14.1402	11.8994	12.5984	12.6658	10.7889	9.97553	5.72174	6.02824	5.85368	7.18628	6.53172	6.00491	3.9125	3.33848	4.12046	4.76708	4.38229	4.62099	5.24858	5.52032	5.66544	7.35186	5.99497	6.3007	5.51207	5.85028	4.57627	5.24064	7.20781	5.50023
	0.417399	22.7766	21.0907	21.3665	20.6459	20.8841	20.4846	14.3152	12.1882	12.3666	12.656	10.4212	9.43714	5.14909	5.93811	6.26578	6.99814	6.96536	6.88572	3.84999	2.94512	3.81096	4.8636	4.36271	4.11213	5.32245	5.76679	4.78677	6.91365	6.36448	6.26052	6.02785	5.89361	4.93428	5.00705	6.41304	5.34486
	0.450875	22.7182	20.9929	21.8662	21.1248	21.6366	21.2152	13.8414	11.9021	12.225	12.7375	10.5742	9.85841	5.70681	5.63612	6.26425	6.68931	6.96	5.92254	3.99236	3.28054	3.52504	4.3601	4.31903	4.46933	5.64858	5.66111	5.81164	6.97223	5.16945	5.6335	6.13253	6.8776	3.80825	4.53973	7.23747	5.10341
	0.488656	23.3489	21.6759	21.3651	20.6621	20.8991	20.4743	14.0155	12.1784	12.186	12.4647	10.0938	9.29968	5.31113	5.79734	6.09418	7.29764	6.67557	5.69587	3.53868	2.96359	4.62966	4.78074	3.81665	4.17438	6.67193	6.64274	6.23808	7.52738	5.78018	6.24854	6.23331	6.3576	4.91502	5.37642	6.69102	5.36733
	0.526437	23.5572	21.9044	21.4997	20.6921	21.1821	20.7157	13.8846	11.8134	12.3344	12.6921	10.9837	10.0222	5.80706	5.9216	6.13997	6.5071	6.4759	6.31767	4.00172	3.41635	3.90315	4.83467	4.17299	5.1796	5.5319	5.1159	5.92511	7.53514	6.03686	6.15074	6.50188	7.04479	4.7606	5.10622	6.57401	5.39191
	0.566441	22.6369	20.9992	21.5773	20.8251	20.6887	20.2764	14.2574	12.2234	11.9763	12.3871	11.3468	10.3608	5.34434	5.60564	5.85762	6.17107	6.09887	5.15375	3.53521	2.84845	3.66239	4.96373	4.22324	4.44944	5.53152	5.92046	5.53098	7.32543	5.61393	5.6635	6.54349	6.70259	5.29066	5.13743	6.86912	5.4365
	0.606445	22.7338	20.9966	21.2667	20.4847	21.4969	21.0257	13.7193	11.6607	11.7877	12.2673	10.4813	9.63465	5.72448	6.52302	5.51024	5.8692	6.96996	6.4873	3.69621	3.22707	3.7812	4.33538	4.44656	4.6423	5.56482	6.3915	5.82819	7.39286	6.22842	6.32836	4.92871	5.49418	4.34039	4.57426	7.16394	5.07889
	0.649087	23.2524	21.7981	21.3343	20.5309	21.4986	21.0124	14.3846	12.3341	11.5796	11.9587	11.2552	10.2057	5.38916	6.06403	5.92758	6.5234	6.86226	5.6292	3.79136	3.26544	3.69994	4.51639	4.49577	4.7314	5.91375	5.72624	6.14458	7.28011	6.00651	6.17517	6.20723	6.48625	4.63857	5.37015	6.46019	4.78113
	0.69173	22.9549	21.192	21.8834	20.9882	20.9139	20.5455	14.0017	11.9475	12.2591	12.6835	11.1265	9.98561	5.83419	6.1913	5.53916	6.61933	6.39423	5.78375	3.7539	2.83837	4.62542	4.45689	4.14332	4.19286	6.37897	6.16695	4.23354	6.7033	5.91757	5.94014	6.5697	6.30703	4.37896	4.68124	6.56738	4.90063
	0.726595	22.9882	21.3446	21.6663	20.8692	20.7645	20.3934	13.8269	11.9685	12.2894	12.6948	10.9521	10.1308	6.12723	6.41663	4.67693	5.57702	6.58982	5.93857	3.97462	2.9663	3.36583	4.5004	4.74893	4.58202	5.89523	5.42851	5.47956	6.70439	6.0205	6.12461	6.08425	6.40287	3.97544	4.64737	6.42413	4.99502
	0.761459	22.9771	21.3419	22.1961	21.3586	21.1988	20.8566	13.6982	11.6432	12.225	12.2574	10.563	9.81131	6.24003	5.781	5.83174	6.55946	6.85409	5.78217	3.84236	4.0056	4.11178	5.21324	4.39759	4.58375	5.6602	6.69693	5.62256	6.75926	6.47012	6.76097	4.87162	5.98733	4.94274	4.86353	6.61605	5.41025
	0.815492	23.4084	21.7385	21.8277	21.0604	20.9916	20.6598	14.083	12.0357	12.0458	12.4801	11.5454	10.393	5.80466	6.45449	5.54167	6.12845	6.45771	5.26767	3.67324	2.43008	4.04069	4.48921	3.63982	3.76776	5.60311	5.34616	5.9658	6.73931	6.08207	6.38789	6.11202	6.62206	4.91654	5.21826	6.35919	4.7847
	0.869524	23.3515	21.7337	21.7956	20.9358	20.9778	20.6064	13.6695	11.614	12.0147	12.2341	11.0077	10.0566	5.48481	5.54941	5.58633	6.19482	7.03355	5.82536	3.77014	2.38569	3.74129	4.93673	4.53153	4.70564	5.34149	5.57306	5.70109	6.13138	5.58838	6.26139	6.04033	6.30276	5.22383	5.39604	6.22622	4.84031
	0.913973	22.9371	21.2424	21.4553	20.5497	20.9499	20.6115	13.3097	11.4678	12.4755	12.9669	11.7608	10.8584	5.51517	6.15643	5.56394	5.8281	7.20514	6.28924	3.42519	2.83866	4.05673	4.61572	5.07842	5.36392	5.64225	6.00875	4.76404	6.70725	6.42918	6.05472	5.41923	6.70099	5.5643	5.37923	6.56005	5.38762
	0.958421	23.3066	21.6471	21.5401	20.6385	21.6645	21.2144	13.6774	11.3964	12.6662	12.8735	10.9111	10.3366	5.0971	5.62495	5.8137	6.86745	6.49667	5.37019	3.64449	3.21399	4.22332	4.62473	4.2376	4.58376	5.08128	5.70127	5.57413	7.14312	6.53377	6.4274	5.51767	6.03613	4.924	5.04365	6.32991	5.41778
	1.00009	23.2673	21.5783	21.2141	20.3285	21.0225	20.6223	13.7641	11.663	12.0442	12.2252	11.3228	10.349	6.3337	6.37719	5.60456	6.59942	6.4508	5.43886	3.69776	3.14702	3.59217	4.93796	4.01067	4.46281	4.65558	5.84582	4.93586	6.39359	5.74072	5.68892	6.22135	6.91213	4.26806	4.47066	6.95992	5.08997
	1.04176	22.8415	21.2145	21.8383	21.0415	21.4426	21.1293	13.5467	11.6699	12.0512	12.4055	10.7229	9.86215	5.46088	5.84449	5.63485	6.04141	6.99448	5.96452	4.14347	3.49175	3.65094	4.55799	4.29343	4.37476	5.5019	5.62656	5.41829	7.28727	6.02666	6.43565	6.16301	6.27836	5.28969	5.17786	6.90681	5.2342
	1.06121	22.8977	21.3109	22.1199	21.2734	20.9093	20.6608	13.8372	12.0832	12.1117	12.5182	10.4005	9.31711	5.76032	6.18074	5.90163	6.08873	6.72537	6.07045	3.87274	2.80929	3.91054	5.03424	4.45201	4.0928	5.53049	6.44182	5.32685	6.4217	6.84265	6.80247	4.8611	6.33284	5.03195	5.03591	6.97285	4.84534
	1.08065	23.35	21.7235	21.8473	20.9477	21.2997	21.0092	14.1799	12.392	11.9241	11.9213	10.8044	10.3358	5.17574	5.57261	5.47871	5.79055	6.24799	5.43874	3.66679	3.31856	3.90363	4.39722	3.47328	4.22721	5.85551	6.92077	5.94636	6.89245	6.65616	6.61353	5.51402	6.39614	4.50546	4.96793	6.86904	5.37728
	1.12649	23.0935	21.4146	21.726	20.8941	20.7436	20.4969	13.793	12.1973	11.8939	12.2171	10.9798	9.73581	5.49179	5.50727	5.55817	5.88679	6.26674	5.78602	3.99523	3.15072	3.82025	4.23076	4.17444	4.3095	6.14388	6.56562	5.53266	6.7221	5.93439	6.43295	4.75455	5.48031	4.82624	4.71635	6.67973	5.26531
	1.17233	23.1067	21.4572	21.884	21.0231	21.2807	20.9213	13.834	11.8976	12.8988	13.0393	10.5762	10.1143	5.07103	5.40409	5.97524	6.99514	6.52923	5.8159	3.70706	3.69638	3.26353	4.93595	4.38567	4.66387	5.86837	6.07316	6.00676	6.86697	5.63134	6.22359	5.73843	6.18679	5.70691	5.05235	6.48434	5.61741
	1.22928	22.8842	21.3114	21.6555	20.7475	20.9395	20.5104	12.9614	11.2354	12.5394	12.7273	11.3311	10.5092	5.45749	5.88464	5.87659	7.01525	7.22323	5.9317	4.21137	2.97577	4.3107	4.75933	4.44976	5.06397	5.77087	5.72259	7.45082	7.3311	5.88814	6.52619	5.33017	6.59341	4.79249	5.13148	6.67914	5.34365
	1.28623	23.0011	21.3856	21.2266	20.3385	21.5329	21.1207	13.5934	11.948	12.1976	12.1814	11.4164	10.6073	5.19033	5.91008	6.06415	6.8259	6.6573	5.53095	4.06674	3.03774	3.66534	4.58961	4.21157	4.23979	5.76842	6.89188	5.80882	6.94147	5.77168	6.31646	5.67445	7.30315	4.99574	5.27731	6.89111	5.52666
	1.3154	23.1414	21.5086	21.4661	20.539	21.1894	20.9091	14.1952	12.3334	12.855	12.9556	11.1677	9.96453	6.04443	6.50886	5.77597	6.33823	6.26235	5.40908	4.06952	3.25584	3.7521	4.23852	4.31865	4.28142	5.46342	6.0127	5.92669	6.9937	6.1765	6.42231	5.57321	6.23252	4.60769	5.25412	6.52641	5.62231
	1.34457	22.8882	21.1811	21.7135	20.7823	20.8412	20.5361	13.4356	11.837	12.6257	12.7454	10.2347	9.17313	5.89849	6.36015	6.21188	6.94767	6.56013	5.46144	4.35714	3.22578	4.71574	5.16685	4.62964	5.1354	6.30678	5.71309	5.92402	6.95968	6.30559	6.66922	5.98579	6.30172	4.57857	4.32855	6.53151	5.73498
	1.38068	23.3111	21.7604	21.6189	20.6857	21.1332	20.7465	13.3871	11.6704	12.7581	12.8763	10.9954	10.0892	6.25625	6.32529	5.52504	6.34285	6.47155	5.52814	4.41977	3.45031	4.80453	4.95165	4.06963	4.12401	5.64576	6.34287	6.05663	7.15824	5.5691	5.71792	5.88705	5.95655	5.48178	5.50821	6.55534	4.85777
	1.4168	23.1443	21.4514	21.5667	20.6768	21.7005	21.4759	13.8501	12.0773	13.2561	13.6172	11.063	10.1694	4.99286	5.34354	5.76337	6.60894	6.16657	5.70537	3.74494	3.31235	4.17305	4.66476	4.45403	4.9414	5.95381	6.35928	5.57746	6.58676	6.74276	7.04847	5.75864	5.80177	5.54727	5.52617	7.31583	6.22488
	1.44319	22.8167	21.2119	21.1863	20.4634	21.0362	20.7221	13.2915	11.5381	12.2416	12.4291	11.0886	10.1643	5.90816	6.5476	6.1826	6.6027	6.49485	5.55128	3.11047	3.01716	3.72276	4.77039	3.38481	3.98519	5.65218	6.4722	5.22525	6.5715	5.75979	6.22996	5.27238	6.22141	5.70518	5.7597	6.43025	5.00509
	1.46958	23.1935	21.4537	22.0213	21.3004	21.7338	21.2836	13.2592	11.6977	12.0858	12.5347	10.3023	9.21324	5.76316	6.44717	5.86415	6.30398	7.05962	5.79032	3.23708	2.8828	3.71649	4.28715	4.52968	5.07238	5.69533	6.20232	5.72201	7.00231	6.09728	6.2503	6.17873	6.92213	4.53455	4.67394	7.00675	5.82131
	1.50569	23.4341	21.6845	21.7323	21.1299	20.8929	20.5258	13.4461	11.5129	12.1553	12.6737	10.8069	9.75232	5.02162	5.38414	5.4464	6.43921	6.6238	5.86406	3.79537	3.26702	3.86036	4.46974	4.45287	4.90032	5.82506	5.99903	5.60964	7.15967	4.97664	5.76585	4.67799	5.87864	5.02815	5.46881	6.08922	5.11454
	1.54181	23.162	21.5715	21.2979	20.666	21.13	20.8557	13.4138	11.7148	12.2158	12.5978	11.1458	9.95998	5.73215	5.9245	5.32525	6.27126	6.51503	5.40569	3.40019	3.2807	3.15184	4.55683	3.86244	4.20411	5.59875	6.50231	5.07856	6.49399	6.40186	6.30712	5.73824	6.44818	4.82152	5.33685	6.69471	5.47278
	1.5682	23.4469	21.7842	21.6024	20.7837	20.3763	19.9856	13.5148	11.9013	12.4262	12.7967	10.7723	9.61358	5.21166	5.40598	6.27567	7.16292	6.58315	5.78322	3.79121	3.22545	4.08345	5.32343	4.08898	5.0779	6.53703	6.28136	5.73477	6.59836	5.88688	6.30146	5.66525	6.19434	5.19309	5.58107	7.05382	6.02823
	1.59459	23.1849	21.5657	21.5834	20.9473	21.2033	20.9742	13.3025	11.9136	12.4353	12.8528	11.3702	9.93609	5.27441	5.29289	6.20909	6.94667	6.7513	6.00684	3.59724	2.87839	3.60273	4.37502	4.52229	4.76155	5.34593	5.98959	6.7158	6.76685	5.82011	6.04766	5.24425	6.24626	5.47174	5.68709	6.55771	5.73296
	1.64321	22.6754	21.0942	21.5909	20.9094	21.6399	21.2908	13.5328	12.2122	12.1199	12.3491	11.1253	9.78536	5.50537	5.91106	5.63876	6.15462	7.18617	5.82524	3.16645	3.30185	4.07342	5.00315	4.50825	4.95236	5.37814	6.4423	6.24499	6.5387	5.85496	6.26353	5.45158	6.06227	5.45819	5.82986	7.08528	6.22985
	1.69182	23.2437	21.6443	21.641	21.0231	20.8758	20.5401	13.2439	11.7048	12.4425	12.7005	11.2825	10.1033	5.19916	5.40587	5.22099	6.1469	7.48462	6.22647	4.06298	3.84082	3.89504	4.36113	3.68403	4.19141	6.16258	6.60557	6.02721	6.63886	5.92416	5.93748	6.67185	5.8806	5.5113	5.57144	6.37047	5.89455
	1.71682	23.7062	22.1498	20.7551	20.0608	21.3093	20.9159	13.7603	12.119	12.0725	12.3465	10.7796	9.49597	6.30174	6.39754	6.18069	6.56767	6.65724	6.66053	3.86288	2.87744	3.3574	4.08985	4.09011	4.50624	5.96997	6.45635	5.61121	6.33587	6.06712	5.97927	6.01288	6.40467	4.78601	4.56205	7.11737	6.12328
	1.74183	23.1395	21.5245	21.4985	20.7128	21.0331	20.6386	13.7959	12.0876	12.6837	12.7527	10.7199	9.46489	5.6003	6.31694	5.92232	6.47995	7.09031	6.25828	3.53907	3.1297	3.21974	4.09015	4.21833	4.50984	5.46206	6.01414	5.98972	6.42571	6.11092	5.55768	5.83231	6.29209	5.0078	4.77282	6.59547	5.3994
