# Supplementary material for: Genomically mined acoustic reporter genes for real-time in vivo monitoring of tumors and tumor-homing bacteria
Source: Nat Biotechnol. 2023 Jan 2;41(7):919–31. doi: 10.1038/s41587-022-01581-y (PMC10344784; doi:10.1038/s41587-022-01581-y)
Supplement: Source Data Extended Data Fig. 3 — Statistical Source Data [file 41587_2022_1581_MOESM21_ESM.xlsx]

## Sheet: EDF_3_b
		xAM SBR (dB)
	IPTG (M)	T5-lac-bARGSer								T5-lac-FP
	1	43.7639	44.8881	40.8999	44.9724	42.3137	44.207	43.9943	43.447	4.55709	7.57692	5.02692	5.41102	5.27109	5.46197	5.04439	4.86076
	10	46.3579	46.244	47.9121	47.8982	44.6669	44.7945	43.5095	43.6719	8.29833	5.24522	9.6404	4.74971	5.63433	2.66928	4.12053	4.10632
	100	26.3382	28.8255	30.4525	35.5032	18.644	23.5978	20.4636	19.5639	7.09809	3.61663	0.981438	2.28083	8.64453	4.79347	5.17632	4.27727
	1000	17.3327	31.6155	51.1301	26.1465	51.6982	30.1304	27.3217	26.0511	5.87699	5.77477	0.489945	3.85829	2.59173	4.2121	3.36228	4.81597

## Sheet: EDF_3_d
		xAM SBR (dB)
	aTc (ng/mL)	pTetR-bARGSer								pTetR-FP
	2	5.27464	3.92831	3.37763	3.03669	5.29257	6.08362	4.94918	3.25823	8.03446	5.90945	5.25352	4.8436	3.76403	3.88735	4.36451	3.84136
	20	30.7533	36.0152	31.6161	41.7835	29.7335	33.546	24.0517	32.4045	9.44114	8.6769	6.21603	11.7279	7.13492	5.15165	5.36657	4.86272
	200	55.3749	35.2013	44.8574	30.5554	47.4471	43.6402	37.4277	39.1285	17.3671	14.8164	5.33385	12.5233	6.14079	6.31938	6.18205	4.93117
	2000	21.3716	26.3438	16.0579	43.5632	43.784	22.3297	40.0745	*	5.97161	3.49644	5.35751	3.25741	2.94584	3.24153	*	*
		* = missing value because some patches did not grow due to toxicity at high aTc concentrations
