# Supplementary material for: Genomically mined acoustic reporter genes for real-time in vivo monitoring of tumors and tumor-homing bacteria
Source: Nat Biotechnol. 2023 Jan 2;41(7):919–31. doi: 10.1038/s41587-022-01581-y (PMC10344784; doi:10.1038/s41587-022-01581-y)
Supplement: Source Data Extended Data Fig. 4 — Statistical Source Data [file 41587_2022_1581_MOESM22_ESM.xlsx]

## Sheet: EDF_4_a
		log10 CFU/mL
	Days of sub-culturing	+chlor				-chlor				-chlor +L-ara
	0	9.36511				9.36511				9.36511
	1	9.03342	8.91381	8.73239	8.89209	8.57978	8.5563	8.5563	8.64345	7.30103	7.30103	7.30103	7
	2	9.04922	8.73239	8.51851	8.4624	8.63347	8.85126	8.70757	8.63347	7.83885	7.68124	7.73239	7.72428
	3	8.90849	9.57171	9.1038	8.70757	8.79934	8.85733	8.79934	8.78533	7.8451	7.98677	8.05308	7.5682
	5	8.4624	8.78533	8.53148	9.33646	8.64345	8.69897	8.85733	8.77815	7.76343	7.90309	7.8451	7.83251
	7	8.91381	8.90849	9.11394	9.32428	9.05691	8.9345	8.85126	8.83251	7.69897	8.12385	8.04532	8.233

## Sheet: EDF_4_b
		OD600
	Days of sub-culturing	+chlor				-chlor				-chlor +L-ara
	0	5.91				5.91				5.91
	1	4.54	4.63	4.15	4.68	4.16	4.47	4.27	4.14	4.91	5.02	4.93	4.92
	2	4.67	4.43	4.62	4.45	4.45	5.15	4.26	4.23	4.88	4.96	4.85	4.84
	3	4.62	5.45	4.69	4.52	4.39	4.35	4.51	4.27	4.99	4.94	5.01	4.96
	5	5.58	5.68	5.78	5.21	4.28	4.11	4.31	4.16	5	4.9	4.85	5.01
	7	5.66	5.58	5.39	5.3	4.75	4.53	4.85	4.71	4.89	4.91	4.68	5.3

## Sheet: EDF_4_c
		log10 CFU/mL
		+chlor				-chlor				-chlor +L-ara
	bARGSer + axe-txe	8.81068	8.75841	8.83463	8.74819	8.75076	8.73772	8.64345	8.61979	7.73239	7.79704	7.68425	7.62325
	FP + axe-txe	8.63347	8.81513	8.64673	8.78056	8.51411	8.59476	8.5721	8.67821	7.32222	7.79005	7.96848	7.82823

## Sheet: EDF_4_d
		OD600
		+chlor				-chlor				-chlor +L-ara
	bARGSer + axetxe	4.5	4.49	4.38	4.36	4.19	4.06	4.12	4.14	4.69	4.72	4.67	4.75
	FP + axe-txe	4.56	4.91	4.91	4.94	4.57	4.55	4.43	4.44	5.35	5.58	5.62	5.54

## Sheet: EDF_4_e
		OD600
	Hours post-induction	pBAD-bARGSer-AxeTxe				pBAD-FP-AxeTxe
	0	0.205	0.222	0.212	0.224	0.244	0.27	0.241	0.246
	1	1.325	1.535	1.46	1.345	1.68	1.67	1.575	1.64
	3	7.02	7.11	7.31	7.59	7.24	7.05	7.25	7.32
	5	9.04	8.9	9.17	8.94	9.17	8.97	8.94	9.66
	7	8.1	8.11	7.89	8.2	9.12	9.04	8.87	9.04
	9	7.89	7.96	8.04	7.84	8.5	8.82	8.6	8.87
	11	7.44	7.25	7.65	7.37	8.27	8.41	8.29	8.49
	24	5.83	5.81	6.1	5.86	6.83	6.45	6.92	6.96
