# Supplementary material for: Genomically mined acoustic reporter genes for real-time in vivo monitoring of tumors and tumor-homing bacteria
Source: Nat Biotechnol. 2023 Jan 2;41(7):919–31. doi: 10.1038/s41587-022-01581-y (PMC10344784; doi:10.1038/s41587-022-01581-y)
Supplement: Source Data Extended Data Fig. 5 — Statistical Source Data [file 41587_2022_1581_MOESM23_ESM.xlsx]

## Sheet: EDF_5_a
		BURST SBR (dB)
	Hours post-induction	pBAD-bARGSer-AxeTxe				pBAD-FP-AxeTxe
	3	9.7425	7.92417	10.1791	11.753	1.88147	2.07774	2.75527	0.863317
	5	9.47762	10.3872	10.7507	14.0371	3.16232	0.754351	-0.49663	1.03455
	7	33.6758	36.5975	34.8417	35.1109	-0.35673	1.11931	0.700102	1.46158
	9	38.5585	38.4584	35.22	38.231	1.34365	0.898762	0.568239	1.68457
	11	37.9921	36.7687	34.238	36.9997	1.00219	4.12706	0.280283	0.520031
	24	37.4998	37.8524	36.2889	37.374	-0.47558	1.06211	1.24726	1.7361

## Sheet: EDF_5_c
		BURST SBR (dB)
	[L-arabinose] (%w/v)	pBAD-bARGSer-AxeTxe
	0.0001	1.43454	0.508901	2.31056	1.41067
	0.001	22.7917	23.9588	23.2855	19.8882
	0.01	37.3596	34.2725	40.4773	36.7403
	0.1	35.3787	36.0654	36.1542	41.0549
	1	35.655	40.1126	40.1889	39.3439

## Sheet: EDF_5_e
		BURST SBR (dB)
	Cells/mL	pBAD-bARGSer-AxeTxe			pBAD-FP-AxeTxe
	10000	3.63973	0.523553	4.01416	2.56772	-0.559597	2.1844
	100000	6.82412	7.75836	9.54216	2.393	0.896374	0.168746
	1000000	22.2985	17.9723	17.0169	0.523882	0.681113	0.070436
	10000000	37.9947	32.9993	35.5711	-0.54966	0.809069	0.26624
	50000000	40.0819	42.3345	43.1242	-0.22174	-0.727531	1.00928
	100000000	44.529	45.3909	46.512	-0.1384	0.615341	0.070508
	500000000	44.2876	44.8953	48.1032	-0.40043	0.172692	0.119034
	1000000000	42.1259	46.581	46.2683	0.808683	-0.4181	1.64686
	2000000000	41.3713	45.0493	46.1907	0.379748	0.427996	3.08609
