# Supplementary material for: Genomically mined acoustic reporter genes for real-time in vivo monitoring of tumors and tumor-homing bacteria
Source: Nat Biotechnol. 2023 Jan 2;41(7):919–31. doi: 10.1038/s41587-022-01581-y (PMC10344784; doi:10.1038/s41587-022-01581-y)
Supplement: Source Data Extended Data Fig. 6 — Statistical Source Data [file 41587_2022_1581_MOESM24_ESM.xlsx]

## Sheet: EDF_6_b
		xAM SBR (dB)
	Acoustic pressure (MPa)	pBAD-bARGSer-AxeTxe								pBAD-FP-AxeTxe
	0.0616468	0.051665	0.348828	-0.21392	-0.24608	0.254302	0.072378	-0.33326	-0.79382	0.570543	-0.02482	-0.07283	0.461082	-0.12088	-0.13428	-0.18788	-0.24634
	0.109067	0.15494	0.133302	-0.25633	-0.26048	0.309832	-0.09662	0.187678	-0.00319	0.389855	0.159481	-0.16664	-0.14576	0.143315	-0.49228	-0.2151	0.120623
	0.149193	-0.09692	-0.070949	0.261002	0.003203	-0.28174	-0.42535	-0.11732	0.060842	-0.25437	-0.1732	0.081242	-0.25341	0.177704	0.120841	0.01847	-0.31159
	0.203909	0.227017	-0.327804	-0.22684	-0.28668	0.038718	0.00175	-0.2635	-0.63673	0.019995	0.12114	-0.00019	-0.18412	0.342221	-0.06626	0.444794	0.181076
	0.258625	0.572261	0.0274177	-0.13148	-0.27139	-0.22575	-0.20181	0.148971	0.056981	0.1261	0.004425	-0.19214	0.080311	0.351077	-0.15456	0.130763	-0.20205
	0.313341	-0.15296	-0.0782121	0.383597	0.240148	0.341464	-0.38364	-0.13292	-0.39918	0.437128	-0.04859	0.051293	-0.34686	-0.50719	-0.11114	-0.2661	-0.11306
	0.375352	-0.30242	-0.131188	0.165876	-0.05724	0.231053	-0.21243	-0.0932	-0.15671	-0.4669	-0.52769	-0.04767	-0.35365	-0.5486	-0.53649	0.243346	0.432458
	0.448307	-0.1383	-0.246469	-0.03134	-0.37488	-0.47298	-0.53748	0.065594	0.051673	0.417447	0.018182	0.559206	0.398517	-0.06163	-0.20791	-0.26175	-0.29742
	0.503023	-0.13685	0.0104442	0.170924	0.03378	-0.01051	-0.06135	-0.22072	-0.45909	0.131447	0.53084	0.330104	0.226365	0.314192	-0.03264	0.333931	-0.41896
	0.586921	-0.27482	0.103866	0.221529	0.028194	0.534299	0.29288	-0.15827	-0.10379	-0.08625	-0.45423	-0.45908	0.016939	-0.46436	-0.11356	0.140034	0.377573
	0.663524	-0.05156	-0.0178828	0.357255	-0.06973	-0.12634	-0.15311	0.071159	-0.17147	-0.1364	0.048943	0.076145	0.281945	-0.15343	-0.41485	0.343689	-0.01895
	0.747422	-0.08064	0.152891	0.49284	0.560651	0.580517	0.452136	0.084198	-0.23251	-0.55388	0.031075	0.247118	0.534307	-0.18546	-0.00909	0.18641	0.231355
	0.834967	0.172112	0.0797534	0.534341	0.407904	0.224195	0.490098	0.253333	3.2e-05	0.048594	0.304268	0.202858	-0.35142	0.289073	0.323953	-0.18197	0.037966
	0.907922	0.875132	0.944734	0.645281	0.150979	0.661489	0.840682	0.93922	0.403525	-0.51326	0.360013	0.364666	0.190315	0.310206	0.108475	0.212821	-0.18057
	0.99182	1.48394	1.17375	1.30194	0.963912	1.43389	1.12371	2.07401	0.694839	-0.13329	0.153475	-0.07772	-0.03637	-0.22277	0.134916	-0.39066	-0.42751
	1.06113	2.66109	1.84535	3.02381	2.01394	2.63207	2.19524	2.74714	2.00847	-0.34807	-0.09399	0.111201	-0.00921	0.178544	0.121927	0.255154	0.593872
	1.10125	4.09958	3.19032	3.92691	2.79913	3.78238	3.2049	3.76119	2.97962	0.040202	0.155956	-0.21429	-0.30156	-0.14044	0.183963	0.1711	0.052109
	1.16691	5.21927	4.20584	5.29945	4.25486	5.32403	4.35097	5.099	4.06229	0.307505	-0.06335	-0.2038	-0.38041	0.184853	0.009402	0.418934	0.146207
	1.23622	7.01661	6.14126	6.56384	5.42891	6.53385	5.40534	5.68846	5.06597	0.571148	-0.17974	0.140804	-0.37186	0.212525	-0.05233	-0.22798	-0.57602
	1.33471	8.82359	7.79968	8.02613	7.31022	7.66413	6.38811	7.30408	6.89919	0.239973	-0.319	0.111486	0.160681	0.548142	0.22806	-0.26416	0.21759
	1.41496	10.3041	9.36636	8.96846	8.16791	8.83168	7.69893	8.47083	8.09602	-0.50502	0.186254	-0.18998	-0.16867	0.108092	-0.02165	0.028869	-0.23698
	1.48426	11.8258	10.6502	10.0706	9.84103	10.4328	9.36702	9.25433	9.12311	0.050106	0.12533	-0.07425	-0.01325	0.098659	-0.06054	-0.41028	-0.51804
	1.57181	12.6067	11.4799	11.1866	10.8516	11.2072	9.9847	10.5484	10.2555	0.246432	-0.02559	0.167445	0.001983	0.259909	0.057974	0.498487	-0.04865
	1.65571	13.6543	12.8845	12.1892	11.7648	11.9056	10.774	11.2071	11.1338	-0.34564	-0.14326	0.128666	0.003107	0.498166	0.259375	0.228574	0.297082
	1.71772	14.3347	13.8024	12.3124	12.2713	13.3133	12.293	12.043	11.9045	-0.32991	-0.22843	0.05263	0.127712	0.303179	-0.00729	-0.13212	0.062403
	1.81986	14.8528	14.5474	13.0722	13.0241	13.8653	12.7922	12.8016	12.2569	-0.18758	-0.11894	0.002345	-0.04975	0.158625	-0.12447	-0.387	0.047989
	1.86728	15.3638	14.9297	13.9948	13.7546	14.9911	13.7689	13.6329	12.9402	-0.08999	-0.0414	0.061082	-0.20137	0.627265	-0.11919	0.249935	-0.20822
	1.90376	15.275	15.2759	14.5025	14.3705	15.0349	13.8778	14.0168	13.0844	0.184078	0.170613	0.113821	-0.35062	0.275604	-0.53101	0.507565	-0.07562
	1.97306	16.0071	15.8467	14.3718	14.6877	15.6296	14.3207	15.1935	14.2256	0.060522	-0.1983	-0.10627	-0.43145	0.132839	-0.21131	-0.04113	0.253769
	2.07885	16.1827	15.9086	15.2464	15.4381	16.0053	14.679	14.866	14.0513	0.061236	-0.21014	0.785428	-0.00269	0.304694	-0.00427	0.13372	-0.12302
	2.1518	16.2239	15.9961	15.2429	15.3526	16.2508	14.8348	15.6087	14.6898	0.046113	-0.13876	-0.18842	-0.15524	0.532944	-0.43236	0.212839	0.332661
	2.21746	15.9469	15.6622	15.7826	15.8245	16.3654	15.378	15.7313	14.9506	-0.02833	-0.17855	-0.27797	-0.4832	0.394978	0.200985	0.208214	-0.17934
	2.23205	15.8072	15.7956	15.9503	15.988	16.3756	15.2878	16.3813	15.4245	-0.0772	0.152812	0.039309	0.302433	0.281194	-0.19013	-0.06121	-0.06784
	2.30501	16.0544	16.146	16.4424	16.4521	16.0264	15.6181	16.3685	15.4221	0.053887	0.078193	-0.36442	-0.91536	0.071765	-0.1818	-0.07557	0.148361
	2.38526	16.0755	16.1398	16.4378	16.6723	16.4642	16.2446	16.7124	15.6209	-0.58337	-0.66062	-0.09439	-0.09493	0.73168	0.308924	-0.56193	-0.00944
	2.4728	16.0148	16.2004	16.3988	16.5291	16.6391	16.3759	16.6537	15.5202	-0.21137	-0.05995	-0.17614	-0.26488	0.644184	-0.09659	-0.07638	-0.17721
	2.49469	15.7994	15.9322	16.6443	16.939	16.3508	16.452	16.6216	15.5379	0.363052	0.010681	-0.25417	-0.2277	0.809054	0.153783	-0.24473	0.112393
	2.53481	16.1053	15.9071	16.3303	16.6534	15.8821	15.9659	16.6681	15.7649	0.08985	-0.10332	-0.67972	-0.5107	0.775669	0.420738	-0.67425	-0.03044
	2.61142	16.3532	16.0721	16.6849	17.1586	15.8986	15.9616	16.8025	15.9021	-0.16315	-0.01536	-0.6169	-0.74966	0.683061	-0.2469	-0.01022	-0.05227
	2.65154	16.1903	15.9591	16.2048	16.7972	16.5497	16.4867	16.5987	15.649	-0.11509	-0.4785	-0.2899	-0.23121	0.493268	-0.15227	-0.00245	-0.39319
	2.66978	16.1979	16.1127	16.1103	16.7052	16.427	16.3662	16.5585	15.6158	-0.26724	-0.43247	-0.25667	-0.6165	0.42761	-0.41448	-0.07972	-0.0563
	2.7172	15.7163	15.8122	16.0782	16.7389	16.0483	16.003	16.5525	15.4801	-1.28947	0.158941	-0.68566	-0.66295	1.15978	-0.44012	-0.06373	-0.11523
	2.77556	15.9161	15.6511	15.9022	16.5025	15.8875	15.8723	16.5171	15.5451	0.486709	0.29628	-0.80214	-1.43996	0.228771	-0.37925	0.030489	-0.20731
	2.7938	15.5412	15.6549	16.1842	16.5413	16.0221	15.9628	16.162	15.1168	-0.29587	-0.14206	-1.33034	-1.49114	0.616022	-0.18427	-0.32139	-0.28558
	2.83028	15.2687	15.4697	16.3295	16.772	16.3671	16.447	16.4853	15.323	-0.79485	0.503576	-0.84877	-1.82868	0.813462	-0.08666	-0.13673	0.207957
	2.89959	15.143	15.3478	16.1545	16.8394	16.127	16.2043	16.4796	15.5179	-0.25213	-0.0404	-1.09719	-1.37444	0.804015	-0.40794	-0.53654	-0.02535
	2.95066	14.8342	14.9317	15.5656	16.2179	16.2006	16.288	16.0288	15.1642	-0.38688	0.378014	-1.08561	-1.36258	0.996535	-0.29155	-0.02133	0.465616
										-0.22323	0.000392	-0.16445	0.454879	0.385648	-0.3149	-0.6813	-0.15796

## Sheet: EDF_6_c
		xAM SBR (dB)
	Time (min)	pBAD-bARGSer-AxeTxe
	0.017833	0.331853	0.0114879	1.59199	0.356529	0.385351	0.250407	1.04237	0.65473
	0.03715	0.362445	-0.0561479	2.12158	1.52967	0.292685	0.51115	0.741977	-0.172251
	0.056333	0.545214	0.318942	1.89573	0.748126	0.54886	0.479834	0.809107	0.383769
	0.075467	0.297399	0.151898	1.29955	0.553034	0.439985	-0.0287805	0.768165	0.388775
	0.094683	0.33656	-0.441681	1.27343	0.583358	0.623848	0.626403	1.30846	0.482086
	0.1139	0.431761	0.29216	1.53443	1.20243	0.778832	0.48087	1.04609	0.217218
	0.133217	0.662717	0.226106	1.13559	0.542378	0.661298	0.350615	0.512888	0.493947
	0.1522	0.005786	-0.21522	1.12636	0.611645	0.503641	0.0750426	1.02883	0.252026
	0.171517	0.099918	0.00597297	1.53466	0.854329	0.266185	-0.15308	0.920599	0.585073
	0.190733	0.575513	0.315289	1.78223	1.21426	0.661265	0.434795	0.468996	0.121179
	0.2099	0.535808	0.281328	1.49646	0.628699	0.571422	-0.0513386	0.828107	0.164511
	0.229067	0.63527	-0.006081	1.69559	1.14205	0.417317	0.0446526	0.840336	0.430832
	0.24825	0.400672	0.173517	1.19672	0.571403	0.438964	0.0130241	0.58433	0.189459
	0.267467	0.013445	-0.269275	1.16682	0.4943	0.245438	0.250968	0.791368	0.247597
	0.28665	0.434362	-0.136422	1.39526	0.625946	0.706189	0.698537	0.659832	0.50778
	0.30585	0.256389	0.201574	1.35196	1.03302	0.629466	0.497798	0.64702	0.144632
	0.325033	0.607644	0.297642	1.82569	1.23144	0.59598	0.438637	0.354575	-0.0497932
	0.344233	0.372632	0.278886	1.53196	0.743149	0.675775	0.30102	0.985191	0.66192
	0.363433	0.301713	-0.289327	1.62324	0.879463	0.670761	0.364609	0.475007	0.294172
	0.382633	0.505686	0.263272	1.75653	1.06722	0.516071	0.10464	0.461336	0.108536
	0.40185	0.088898	-0.118492	1.25681	0.61917	0.235538	0.493626	0.754515	0.378583
	0.421083	0.052059	-0.0360686	1.34982	0.532317	0.749425	0.289978	0.905735	0.733843
	0.440267	0.332719	0.375781	1.48111	1.07606	0.27638	0.176661	0.691768	0.300588
	0.459517	0.545006	0.455302	1.46073	0.71126	0.335225	0.302587	0.751974	0.412729
	0.4788	0.528709	-0.200486	1.40714	1.12337	0.484295	0.415958	0.552619	0.154938
	0.4979	0.407024	0.226987	1.07725	0.225747	0.537033	0.143871	1.13741	0.606751
	0.517083	-0.2879	0.0445025	1.90514	1.10469	0.170155	0.419855	0.533884	0.191309
	0.536317	0.206763	0.170947	1.27732	0.743672	0.37106	0.221156	0.850438	0.309653
	0.5555	0.148041	0.0779689	1.0696	0.53227	0.435307	-0.100761	1.40259	1.07675
	0.574717	0.289925	0.280566	1.50174	0.814038	0.532105	-0.331587	0.512049	0.331034
	0.5939	0.478382	0.0177961	1.15656	0.584492	0.302467	0.10945	0.540185	0.143779
	0.613133	0.076855	-0.223436	1.58097	0.648048	0.250801	0.0898421	0.498077	0.202922
	0.6323	0.587237	0.0930457	1.3926	0.942909	0.455848	0.279944	0.355814	0.216172
	0.651517	0.3203	0.119303	1.26502	0.418443	0.562212	-0.155703	0.804188	0.385888
	0.670733	0.158607	0.0108858	1.51328	0.408045	0.713363	0.506672	0.968443	0.516534
	0.689917	0.383144	-0.0891387	0.97394	0.432014	0.32183	0.23595	0.727457	0.157272
	0.7091	-0.03191	-0.14546	1.27904	0.157387	0.347897	0.239506	0.485039	0.455688
	0.728317	0.073867	-0.262592	1.67942	0.719657	0.170435	0.316133	0.484738	0.154271
	0.747417	0.596075	0.261024	1.24947	0.623433	0.3633	-0.161717	0.64929	0.457649
	0.76665	0.341697	0.456561	1.68562	0.502594	-0.04884	0.214612	0.582942	0.274148
	0.78585	0.37281	-0.118419	1.53355	0.585966	0.737227	0.223307	0.62313	0.382024
	0.805117	0.264865	0.219654	1.59668	0.799586	0.393322	0.0300675	0.207325	0.264336
	0.824267	0.171856	0.00754923	1.3473	0.470615	0.257633	0.102015	0.243963	0.230646
	0.843467	0.345578	0.182944	1.40271	0.398949	0.505761	0.232268	0.897248	0.576246
	0.862633	0.113744	-0.316173	1.46421	0.693431	0.577968	0.320419	0.894033	0.437999
	0.881833	0.507813	0.444102	1.54052	0.599487	-0.22407	-0.0655887	0.67186	0.00867939
	0.901033	0.302663	0.012478	1.55875	0.833161	0.662165	0.481541	0.815008	0.587059
	0.920267	0.36102	-0.0796268	1.34403	0.936637	0.398412	0.335478	0.983864	0.376687
	0.939433	0.506272	0.264579	1.63477	0.76364	0.194676	0.206126	0.501066	0.316638
	0.958633	0.405067	0.202701	1.57224	0.740136	0.683169	0.166669	0.626116	0.126614
	0.9779	-0.29326	0.0445505	1.50257	0.877285	0.441825	0.336382	0.597458	0.219249
	0.997083	0.172543	0.0210943	1.09257	0.429383	0.652615	0.575205	0.68423	-0.0468405
	1.01622	0.268361	0.0051084	1.70639	0.791944	-0.06967	0.141902	0.291019	0.0847909
	1.03548	0.297	0.188163	1.49954	0.757162	0.518801	0.351221	0.59003	0.304699
	1.05465	0.104619	0.0139672	1.46074	0.29788	0.722271	0.544884	0.807674	0.43504
	1.07387	0.381066	0.114794	1.319	0.754326	1.03737	0.429772	0.437398	0.662361
	1.09305	0.015708	0.0544082	1.36547	0.576286	0.263959	0.0280857	0.788856	0.14721
	1.11223	0.295741	0.270437	1.43021	0.675392	0.66148	0.595321	0.685587	0.40669
	1.13148	0.517524	-0.253287	1.95499	0.632659	0.573369	0.256351	0.569396	0.530516
	1.15063	0.135643	0.246173	1.48722	0.656457	0.350099	0.189722	0.50864	0.300906
	1.1699	4.7341	2.95746	6.69966	5.21904	4.65524	3.68844	4.41439	2.5641
	1.18907	4.27985	2.7699	6.44119	5.17896	3.78018	3.27122	3.99725	2.84197
	1.20828	4.35027	2.66285	5.9109	5.00283	4.07745	3.47511	3.76998	2.74062
	1.22742	3.76629	2.00603	5.81428	4.33353	3.50214	3.05151	4.10321	2.65597
	1.2466	3.74013	1.79625	5.50543	4.11162	3.50581	2.51998	3.7481	2.71593
	1.26587	3.68705	2.63385	5.67533	4.21972	3.68946	2.80525	3.26612	2.25452
	1.28512	3.73312	2.36907	5.5299	4.16293	3.84624	2.95641	3.51784	2.43826
	1.30423	3.6361	2.58364	5.52739	3.97463	3.62537	2.80072	3.68292	2.8183
	1.32345	3.47611	2.36857	5.53596	4.22627	3.82954	3.2784	3.51092	2.21071
	1.34267	3.62708	2.20428	5.47199	4.52849	3.32727	2.64369	3.34362	2.00375
	1.36188	3.58924	2.49064	5.84107	4.82215	3.84768	3.17924	3.34031	2.11191
	1.38105	3.85225	2.38806	5.4261	4.20008	3.48648	2.65359	3.37001	2.30319
	1.40027	3.65007	2.41085	5.14674	3.64108	3.18302	2.30185	2.83653	2.22272
	1.41947	3.43406	2.13884	5.6892	4.25058	3.55853	2.79102	3.52201	2.28556
	1.43878	3.45155	2.31587	5.63251	3.92525	3.37076	2.94258	3.11004	2.17557
	1.45788	3.48587	2.545	5.56165	4.41541	3.76432	3.04536	3.78374	2.49697
	1.47708	3.11615	2.5125	5.54015	3.98702	3.30194	2.91927	3.39395	2.07811
	1.49623	3.94714	2.46727	5.26585	4.20959	3.46991	2.47267	3.11551	1.878
	1.51545	3.36376	1.95093	5.31731	3.9824	3.64643	2.84014	2.99573	2.05601
	1.53463	3.295	2.02744	5.40569	3.8255	3.16449	2.60694	2.72114	1.77948
	1.55387	3.78216	2.32072	5.61095	4.26017	3.02537	2.47714	2.89346	2.19773
	1.57313	3.33414	2.10387	5.29551	4.15677	3.10292	3.02642	3.02177	1.78918
	1.59223	3.50024	1.87834	5.53942	3.95817	3.57544	3.076	3.29997	2.53826
	1.61152	3.50112	1.98324	5.26629	3.90156	3.07173	2.80954	2.96341	1.94607
	1.63067	3.47451	2.41335	5.16253	3.81768	3.002	2.40292	3.63002	2.23599
	1.64983	3.36866	1.93917	5.91312	4.59565	3.51951	2.9303	2.96184	1.93362
	1.66908	3.62898	2.32532	5.21186	3.81881	3.3408	2.5897	3.13159	2.12314
	1.68825	3.12148	2.01941	5.15868	3.95684	3.21484	2.48561	3.19377	2.36849
	1.70752	3.38905	2.3929	5.21591	3.39876	3.32382	3.00345	3.56776	2.40254
	1.72665	3.4811	2.13847	5.21666	3.79367	3.02161	2.51124	3.01907	1.90847
	1.74587	3.28626	1.80102	5.12896	3.4823	3.26201	2.69715	3.26276	1.9384
	1.76518	3.25568	2.26872	5.35021	3.7206	3.29236	2.69475	3.07007	2.21189
	1.78418	3.42503	2.13078	5.32831	4.08366	3.18129	2.58445	3.23688	2.09268
	1.80348	3.37506	2.05237	5.11294	3.45342	3.15116	2.38943	3.09505	2.05126
	1.82265	3.42605	1.98612	5.19007	4.25405	3.22072	2.80158	2.93251	1.8991
	1.84183	3.28173	2.14535	5.5477	4.01904	3.83829	3.18674	2.50672	2.09109
	1.86105	3.44451	2.06206	4.91974	3.75168	3.28764	2.93883	3.07391	1.64166
	1.88028	3.26218	1.98996	5.33208	3.78623	3.13999	2.36348	2.51099	1.53452
	1.89947	3.3235	2.23206	5.14011	3.71085	3.02592	2.49163	2.79351	1.73643
	1.91858	3.26567	2.31738	5.1868	3.96444	2.99397	2.62602	2.72984	1.90667
	1.93785	3.22816	2.03488	5.07805	3.71113	3.31921	2.9997	2.96447	2.20352
	1.95703	2.95442	1.74675	5.36154	3.90078	3.08387	2.83249	2.40181	1.59305
	1.97628	3.2654	1.9449	5.05657	4.03928	3.08265	2.54772	2.83465	1.68597
	1.9955	3.14292	1.75111	4.9288	3.73526	3.15556	2.5698	3.35716	2.13241
	2.01468	3.18664	2.13799	5.03198	3.59018	2.81932	3.03349	2.52628	1.51691
	2.03387	3.47938	2.05321	5.10487	4.07458	2.76957	2.50828	2.87209	1.72307
	2.05307	3.26408	2.10962	5.10902	3.61946	3.00281	2.5366	2.4175	1.27169
	2.07223	3.52086	2.01136	5.27649	3.78287	3.14465	2.73217	2.69345	1.53585
	2.09148	3.09818	2.07394	5.04694	3.60952	3.16215	2.53026	3.06215	1.8649
	2.11065	3.25085	2.11823	5.40245	3.61791	3.49724	2.71203	2.91185	1.79989
	2.12988	3.39408	2.07278	5.18808	3.44422	2.65801	2.15498	3.12215	2.02101
	2.14912	3.45175	1.68714	5.20006	4.06819	3.29529	2.82746	3.00063	1.87247
	2.16832	3.66903	2.28423	4.78442	3.75136	2.79842	2.57994	2.6024	1.94036
	2.18748	3.42346	2.44066	4.84601	3.48491	3.04448	2.40658	2.549	1.96453
	2.20663	3.12945	2.37645	4.95789	3.55868	2.93103	2.47343	2.94616	1.98426
	2.22585	3.40729	1.8795	4.93074	3.76009	3.38519	2.62343	1.97305	1.48884
	2.24507	3.25415	2.31566	5.29499	3.62835	3.50257	2.60989	2.83704	1.94732
	2.26427	3.56554	2.26143	5.44123	3.84576	3.13101	2.70711	2.99051	2.11247
	2.2835	3.263	2.49275	5.32219	4.02358	3.40885	2.48935	2.86107	1.85523
	2.30265	3.36639	2.0305	4.98117	3.71154	3.06051	2.31821	2.51618	1.83706
	2.32187	10.0464	8.76724	11.184	10.299	10.6756	10.0875	9.69574	8.47372
	2.34108	9.86366	8.45671	10.3774	9.42272	9.83526	9.31325	8.94088	7.75738
	2.36027	9.49154	8.11207	10.0289	9.09599	8.91292	8.52724	8.67876	7.41277
	2.37945	9.45294	7.96526	9.50704	8.48695	9.41586	8.63295	8.38956	6.98676
	2.39868	9.34283	7.48617	9.60735	8.4195	8.92831	8.17465	8.52322	6.90876
	2.418	8.94984	7.39575	9.05148	8.09832	8.77784	7.79015	8.58465	7.10427
	2.43707	9.17262	7.66633	9.23403	8.30296	8.86735	8.26814	8.50913	7.22079
	2.45633	8.81825	7.68913	9.32651	8.36946	8.88346	8.28914	8.0733	6.75337
	2.47547	8.85459	7.24032	9.35656	8.07558	8.93004	8.17317	8.37842	6.67621
	2.4947	8.63727	7.07628	9.1153	8.05327	8.86185	8.01494	7.99109	6.57604
	2.51392	9.28597	7.63087	8.8444	7.96882	8.61577	7.66788	7.80827	6.41713
	2.53303	8.90822	7.25604	8.85449	8.31571	8.6143	7.91226	8.17492	6.79045
	2.5523	8.42488	7.16172	8.92595	7.58155	8.15728	7.55379	7.80706	6.68189
	2.57152	8.54478	6.95574	8.86715	8.06186	8.93355	8.22511	8.03846	6.52071
	2.59067	8.66061	7.10492	8.65648	7.84279	8.57194	8.10817	7.79321	6.57477
	2.60992	8.76326	6.8442	8.75233	7.99846	8.81064	8.06405	7.51192	6.21847
	2.62907	8.85928	7.42391	8.59469	7.97752	8.26138	7.44118	7.54495	6.43769
	2.64828	8.24654	6.89071	8.55117	7.8175	8.48757	7.75347	7.73912	5.92559
	2.66748	8.2878	6.7015	8.76568	7.67115	8.44078	7.64228	7.68158	6.08462
	2.68665	8.55806	6.94472	8.27464	7.48429	8.25083	7.30477	7.66352	6.53642
	2.70588	8.50494	7.00252	8.15354	7.36926	8.05224	7.29683	7.62607	5.94792
	2.72507	8.41293	6.69537	8.65523	7.78842	8.35549	7.62885	7.65074	6.27292
	2.7443	8.7267	7.03399	8.62532	7.79836	8.38215	7.51814	7.69569	6.04669
	2.76342	8.57363	6.98425	8.89573	8.32777	7.94819	7.3821	7.64147	6.44819
	2.78272	8.48494	7.12211	8.24121	7.09176	7.89533	7.32563	7.25403	5.69924
	2.80188	8.42131	7.01259	8.39105	7.53723	7.95866	7.1676	7.30152	5.85106
	2.82113	8.19592	6.55558	8.10635	7.36685	7.98608	7.45923	7.2697	5.52956
	2.8403	8.35004	6.52187	8.50223	7.58685	8.1603	7.10952	7.43012	6.17294
	2.85942	8.30115	6.59215	8.54852	7.34733	8.1453	7.24584	7.60081	6.28093
	2.8787	8.31485	6.68046	8.35571	7.69169	8.23392	7.30178	7.43337	6.20865
	2.89788	8.76887	7.09595	8.38697	7.28765	7.76485	7.10604	7.64279	6.2007
	2.91712	8.78943	6.75635	8.15159	7.11675	8.1783	7.33348	7.41473	5.89745
	2.93625	8.35752	6.55339	8.36586	7.29336	7.95919	7.58242	7.47026	5.92707
	2.95547	8.34057	6.96664	8.56674	7.51875	7.63626	7.05223	7.36216	5.64599
	2.97473	8.34309	6.42208	8.63216	7.48638	7.97154	7.45327	7.7109	6.50297
	2.99387	8.25749	6.50643	8.411	7.50242	7.98449	7.28101	7.62702	6.13784
	3.01307	8.3045	6.31808	8.41599	7.48366	7.9537	7.19287	7.77743	6.32177
	3.03227	8.53318	6.8288	8.28187	7.58242	8.11161	7.17091	7.60305	5.9098
	3.05153	8.61082	7.17233	8.25966	7.29094	7.89287	7.20892	7.16819	5.60252
	3.07068	8.36428	6.57969	7.93462	7.14753	7.77359	7.07806	7.28623	5.73538
	3.08988	8.32587	6.6654	8.07186	6.82609	7.93278	7.10422	7.55027	6.10293
	3.10913	8.01124	6.26698	7.84781	6.98192	8.05935	7.29102	7.45057	5.98912
	3.1283	8.33026	6.38553	8.26632	7.39579	7.76863	6.84816	7.62895	5.97705
	3.14748	7.8846	6.24132	8.39123	7.48628	8.16582	7.35275	6.9957	5.38891
	3.16668	8.32123	6.81301	8.20627	7.33669	7.80036	6.90217	7.26606	5.98724
	3.18592	8.67696	7.22217	8.00206	7.05513	7.98749	7.51469	6.94077	5.55578
	3.20508	8.1183	6.453	8.10751	7.28837	8.17262	7.57409	7.07999	5.51741
	3.2243	7.99646	6.28954	7.92521	7.00497	7.86844	7.15851	7.27855	5.92114
	3.2435	8.35513	6.66212	8.1719	7.27262	8.36052	7.30052	7.59389	6.06874
	3.2627	8.06991	6.55793	8.23091	7.1108	8.14271	7.4319	7.35171	5.93778
	3.28193	8.31203	6.56047	7.90307	6.97284	8.53381	7.43154	7.43649	5.75984
	3.30107	8.44132	6.90063	8.04529	7.15584	8.15616	7.30819	7.40414	5.9073
	3.3203	7.91428	6.27261	7.69968	6.90531	7.97598	7.07881	6.98641	5.29109
	3.33953	8.27576	6.65556	7.94239	6.98302	7.95781	7.28607	7.35467	5.58023
	3.35868	8.00944	6.55212	7.96378	7.13338	8.16493	7.3215	7.32031	5.71991
	3.37795	8.11732	6.29054	7.56592	6.67965	7.99	7.13102	7.26667	5.46106
	3.39707	8.06394	6.41459	7.60971	6.63851	8.11904	7.33217	7.42813	5.68713
	3.41632	7.96077	6.28465	7.97606	7.06502	8.15329	7.36564	7.26525	5.45686
	3.43553	8.0335	6.25449	8.12296	7.30902	7.76752	7.03645	6.9703	5.14088
	3.45467	8.29403	6.69061	8.04838	6.83961	7.67117	7.25568	7.18251	5.40053
	3.4739	14.7388	12.7162	14.3256	14.1022	14.4213	13.9225	14.1285	12.2569
	3.49313	14.366	12.1177	13.2723	13.0673	13.4467	12.7395	13.4214	11.924
	3.5123	14.1569	11.8185	12.9843	12.9945	13.0744	12.2061	12.4579	11.0734
	3.53147	13.8635	11.5422	12.3491	12.3406	12.7868	12.0697	12.2946	10.9447
	3.55072	13.7484	11.4808	12.3755	12.339	12.9668	12.2583	12.4422	10.9341
	3.56988	13.3807	11.3666	12.0649	11.937	12.4561	11.8109	12.0168	10.7765
	3.5891	13.2472	11.0752	11.9194	11.91	12.4849	11.7729	12.0636	10.8269
	3.60828	13.322	11.1174	12.1416	12.1946	12.5111	11.838	11.9793	10.7831
	3.62748	12.9815	10.9191	12.2462	12.0945	12.2582	11.7553	11.9607	10.62
	3.6467	13.2171	11.0627	11.8613	11.8899	12.1098	11.2822	11.6446	10.469
	3.66592	12.9798	11.1253	11.848	11.8497	12.1846	11.4894	11.5183	10.4408
	3.68512	13.1297	11.0869	11.5948	11.6984	12.4088	11.5406	11.5206	10.3567
	3.7043	13.0557	10.8591	11.4507	11.3897	12.0004	11.3624	11.6766	10.5878
	3.72352	12.6473	10.6113	11.6088	11.6743	12.1976	11.5812	11.2907	10.223
	3.74275	12.6621	10.7798	11.7288	11.7396	12.0526	11.1831	11.5476	10.4574
	3.76188	12.7586	10.7896	11.4733	11.2526	11.9349	11.4536	11.3375	10.1141
	3.78113	12.9678	10.9724	11.3882	11.3844	11.6447	11.0818	11.3853	10.0784
	3.8003	12.4883	10.6584	11.376	11.4183	11.715	10.9746	10.8985	10.1255
	3.81948	12.5657	10.825	11.1914	11.1093	11.5112	10.7216	11.0055	9.86568
	3.8387	12.3937	10.4178	11.2933	11.2389	11.5824	10.8906	11.0997	10.1585
	3.85787	12.307	10.2978	11.5662	11.7719	11.5165	11.0304	11.3606	10.3057
	3.87712	12.6501	10.65	11.4154	11.5247	9.30352	8.9353	11.548	10.5542
	3.8963	12.3373	10.4749	11.4906	11.4036	11.055	10.4316	11.0607	10.2586
	3.91547	12.6333	10.7177	11.3623	11.2643	10.6765	10.171	10.6141	9.71867
	3.93472	12.447	10.5195	11.1778	11.3262	10.7599	10.1862	10.5602	9.60064
	3.95395	12.7797	11.0356	11.1383	11.2533	10.9257	10.4389	10.735	9.88403
	3.9731	12.0611	10.0498	11.1174	11.0845	10.5952	10.0423	10.161	9.46112
	3.99233	12.1894	10.3036	11.5517	11.5313	10.6675	10.1177	10.9037	9.87193
	4.0115	12.4	10.6554	11.0074	11.3242	10.9459	10.4243	10.8331	9.98762
	4.03073	12.2892	10.4792	11.1945	11.2623	10.8786	10.0004	10.6528	9.82705
	4.04992	12.4356	10.5023	11.0327	11.1924	10.6943	10.0046	10.4583	9.40376
	4.06912	12.3889	10.4229	11.0983	11.1909	10.7088	9.94088	10.1705	9.24471
	4.0883	12.5373	10.5109	11.0027	10.9311	10.7953	10.0551	10.3227	9.67954
	4.10752	11.744	9.94487	10.9673	10.916	10.3449	9.89272	10.2996	9.52941
	4.1267	12.0367	10.0706	11.0089	11.041	10.6572	10.1053	10.8066	9.91096
	4.14592	12.1485	10.2057	10.8034	10.8663	10.7781	10.2506	10.3645	9.40773
	4.16517	12.1088	10.1251	11.2403	11.0164	10.4759	9.80384	10.5973	9.90347
	4.1843	12.1314	10.295	11.1178	11.1813	10.7072	9.90701	10.1051	9.43609
	4.20353	12.2852	10.4417	10.8767	11.0577	10.2633	9.7132	10.1619	9.33246
	4.22275	12.3179	10.4871	10.6892	10.6644	10.317	9.96214	10.318	9.5846
	4.24195	12.2579	10.3028	11.1987	11.0702	10.4666	9.94711	10.06	9.21075
	4.26108	11.9011	9.94337	11.1495	11.0744	10.6735	9.85835	10.4192	9.56138
	4.28038	12.1221	10.2518	11.0105	11.0282	10.7019	10.1208	10.3015	9.40299
	4.2997	11.9824	10.1732	10.2736	10.1087	10.7202	10.0985	10.1765	9.50783
	4.31883	12.3194	10.4749	10.6874	10.6647	10.4972	10.0206	9.92219	9.20605
	4.33802	12.3542	10.3697	10.6403	10.5136	10.3554	9.91723	10.2098	9.41783
	4.35722	12.2917	10.2346	10.5891	10.4245	10.6318	10.1396	10.354	9.5311
	4.37642	11.9918	9.96782	10.4107	10.2011	10.6067	10.0102	10.3546	9.56984
	4.39562	11.7197	9.90498	10.7615	10.7549	10.5974	10.0851	10.234	9.36166
	4.41483	11.9581	10.0299	10.9524	10.4777	10.6608	10.2129	10.3723	9.60399
	4.43398	11.9975	10.2214	10.73	10.5942	10.4122	9.87787	10.1847	9.61521
	4.45322	12.015	9.97772	10.651	10.5197	10.4408	9.98973	10.1007	9.19292
	4.47237	12.1648	10.2891	10.6146	10.4729	10.3307	9.80129	9.95021	9.24758
	4.49158	12.2828	10.5187	10.5793	10.4791	10.1778	9.76992	10.1838	9.37765
	4.51082	11.6808	10.0882	10.6717	10.3104	10.62	10.1828	10.0634	9.35635
	4.53	11.901	10.1731	10.5853	10.5482	10.3288	9.7617	10.049	9.10888
	4.54925	11.475	9.44966	10.7601	10.5073	10.6087	10.1243	10.1332	9.40916
	4.56842	11.9821	10.2411	10.8215	10.4707	10.6284	10.3227	9.98145	9.27461
	4.58758	11.8814	10.1051	10.5787	10.3667	10.3032	9.67984	9.79439	8.7922
	4.60678	11.699	9.74027	10.4562	10.3313	10.3148	9.98265	9.79073	9.17095
	4.62602	17.0352	15.2003	16.6872	16.6456	16.4798	16.0608	15.833	15.3582
	4.64523	16.7578	14.9264	15.6016	15.4764	15.7676	15.3693	14.7618	14.3797
	4.6644	16.4459	14.7303	14.9929	14.9392	14.9267	14.5598	14.3007	13.7235
	4.68358	15.6983	13.9875	15.0156	14.7809	14.7727	14.2952	14.0685	13.6411
	4.70278	15.5204	13.7837	14.8142	14.4446	14.5851	14.055	14.0502	13.5553
	4.722	15.2134	13.5094	13.8682	13.6869	14.4483	14.0056	13.6275	13.1728
	4.74117	15.2373	13.4827	14.1485	14.0366	14.2106	13.9159	13.9271	13.3492
	4.76033	14.9804	13.0998	14.1647	14.1056	14.2122	13.8108	13.7079	13.1784
	4.7796	15.0895	13.32	13.7725	13.7032	14.1042	13.5919	13.7282	13.2646
	4.79877	15.0541	13.3645	13.8899	13.6538	13.9304	13.5265	13.2171	12.6014
	4.81798	15.1733	13.452	13.6631	13.3438	13.7447	13.2714	12.7653	12.3772
	4.83727	15.0047	13.2008	13.6747	13.3874	13.6625	13.2569	13.2784	12.8387
	4.85642	14.45	12.695	13.3897	13.1942	13.7455	13.4153	13.0757	12.4536
	4.87562	14.8056	12.9909	13.2829	13.1221	13.7997	13.3986	13.403	12.8818
	4.89483	14.209	12.5651	13.2746	13.069	13.7232	13.3798	13.2481	12.7375
	4.91397	14.6185	12.7744	13.4151	13.2297	13.7327	13.4188	13.009	12.4465
	4.93322	14.6886	12.9869	13.5515	13.3406	13.2377	12.9624	12.6648	12.1706
	4.95235	14.7376	13.1172	13.0063	12.8395	13.138	12.9206	12.6484	12.249
	4.97157	14.8409	13.0871	13.0915	13.031	13.5913	13.291	12.4846	12.0583
	4.9908	13.8038	12.0203	12.8193	12.8272	13.2437	13.0437	12.4677	12.0264
	5.01	14.2415	12.3769	13.1168	13.1254	13.2831	13.0149	13.2032	12.6667
	5.02915	13.8617	12.3056	13.0268	12.918	13.3032	13.0108	12.6031	11.9647
	5.04843	14.4831	12.6558	13.0778	12.9857	13.0656	12.9477	12.7637	12.1535
	5.06757	14.2516	12.5235	13.2232	12.9756	13.0925	12.8787	12.1501	11.5806
	5.08677	14.2868	12.6729	12.9656	12.6976	12.845	12.7035	12.2379	11.832
	5.106	14.5355	12.8483	12.9339	12.5938	12.6307	12.5036	12.6105	12.0997
	5.12522	13.8579	12.2759	12.9153	12.8125	12.7325	12.5819	12.2898	11.7234
	5.1444	13.9904	12.2592	12.8396	12.5687	13.0905	12.7853	12.2915	11.8168
	5.16357	13.904	12.1677	12.6762	12.2611	12.919	12.7513	12.6822	12.3423
	5.18278	13.9128	12.1517	12.9919	12.6916	12.9968	12.6728	12.4866	12.1345
	5.20198	14.0706	12.3673	12.6997	12.632	12.7175	12.6436	11.9568	11.5127
	5.22147	14.1089	12.4022	12.6871	12.4159	12.7274	12.4556	12.0727	11.574
	5.24042	14.1511	12.4382	12.6729	12.4442	12.6895	12.5516	12.1258	11.5663
	5.25967	13.509	11.7284	12.2892	11.9272	12.7435	12.409	11.7751	11.4931
	5.27883	13.6433	12.0338	12.5082	12.2573	12.7198	12.5298	12.4268	11.8582
	5.29802	13.7645	12.0066	12.7295	12.3108	12.8568	12.7007	12.3139	11.8145
	5.31718	13.6695	12.0305	12.753	12.3749	12.2175	11.9921	12.1997	11.6983
	5.33637	13.8177	12.2007	12.6952	12.4809	12.0754	11.8243	11.7713	11.439
	5.35563	13.9202	12.3159	12.6026	12.4736	11.917	11.8407	11.9783	11.6768
	5.37472	13.7018	12.114	12.4045	11.9998	11.506	11.3141	11.8754	11.5189
	5.394	13.6344	12.0899	12.2967	12.3561	11.7547	11.6364	11.905	11.6037
	5.41322	13.6721	12.0681	12.1336	12.0064	11.7492	11.7305	11.7272	11.4316
	5.4324	13.6425	12.005	12.2923	11.8433	11.8297	11.7937	11.8556	11.4783
	5.4516	13.8396	12.2646	12.6185	12.4025	12.0711	11.9687	11.8794	11.5277
	5.4708	13.5888	11.9588	12.5593	12.3254	11.7115	11.6571	11.4219	11.0215
	5.49002	13.7543	12.1409	12.7375	12.2797	11.6744	11.5567	11.6927	11.2716
	5.50925	13.5115	11.9038	12.3203	12.0967	11.6485	11.3021	11.3962	11.0356
	5.52837	13.5246	11.9226	12.3382	12.0787	11.6486	11.55	11.5146	11.2408
	5.54755	13.4549	11.8968	12.304	11.9125	11.791	11.6617	11.8708	11.5911
	5.5668	13.0251	11.5609	11.9687	11.8674	11.8464	11.7685	11.7943	11.4019
	5.58597	13.3082	11.7651	12.2491	11.8833	11.9106	11.8225	11.718	11.2159
	5.60517	13.5306	12.0505	12.2446	11.9341	11.8177	11.7217	10.9539	10.5286
	5.62443	13.4481	11.905	12.3302	12.0724	11.6416	11.5132	11.5793	11.0495
	5.64357	13.3965	11.9088	12.0744	11.7605	11.8385	11.7693	11.2185	10.7952
	5.66277	13.2657	11.5864	12.1324	11.7437	11.7322	11.5717	11.3828	10.9924
	5.682	13.2573	11.7295	12.2281	11.8918	11.5372	11.3617	11.5599	11.2019
	5.70122	13.2737	11.6474	12.456	12.1008	11.7998	11.6817	11.9629	11.7552
	5.7204	13.6387	11.9491	12.1544	12.1588	11.5583	11.288	11.7366	11.3914
	5.73962	13.225	11.7153	12.1032	11.9178	12.0396	11.8984	11.1634	10.8852
	5.75882	13.3684	11.6985	12.3653	12.2714	11.6758	11.4854	11.2313	10.8909
	5.77818	17.9494	16.9765	17.4039	17.2311	17.3457	17.1546	16.5655	16.4172
	5.79722	17.1016	16.1171	16.7202	16.453	16.6669	16.3141	15.9379	15.7344
	5.8164	16.3556	15.4849	16.0554	15.8109	15.7939	15.5185	15.3394	15.185
	5.83563	16.2003	15.5222	15.5804	15.2127	15.1925	14.8537	14.9094	14.7541
	5.85478	15.9278	15.1243	14.9886	14.7298	15.229	14.9801	14.8599	14.7115
	5.874	15.557	14.6983	15.2676	14.8483	15.0091	14.7195	14.9793	14.9554
	5.89328	15.6757	14.8935	15.0413	14.7247	15.1032	14.7358	14.6639	14.5864
	5.9124	15.3802	14.4829	15.1158	14.9197	14.7925	14.3765	14.7514	14.5933
	5.93167	15.226	14.5446	15.0267	14.986	14.8287	14.425	14.0994	14.3061
	5.95083	15.7273	14.9906	14.698	14.7149	14.2548	14.0189	14.0039	13.9762
	5.97003	15.4204	14.506	14.2023	14.1006	14.6896	14.2717	13.8413	13.902
	5.98913	15.2714	14.4108	14.0578	14.0665	14.4385	14.0201	14.0917	14.0434
	6.00838	14.6247	13.9735	14.3398	14.4157	14.045	13.6272	14.0641	14.1265
	6.02763	14.7611	13.9934	14.1966	14.1902	14.2904	13.7937	13.9174	14.007
	6.0468	15.101	14.3865	14.1731	14.2138	14.3033	14.0973	13.8952	13.7536
	6.06598	14.5712	13.9344	14.2308	14.2905	14.4699	13.9986	13.5928	13.6008
	6.08523	14.8364	14.0349	13.7647	13.8359	13.8315	13.4692	13.3176	13.45
	6.1044	14.9801	14.3076	13.8886	13.878	13.4369	13.2683	13.2038	13.1992
	6.1236	14.559	13.7886	13.7609	13.9271	13.5399	13.168	13.6202	13.5975
	6.14278	14.0725	13.2801	13.621	14.0056	13.4456	13.3159	13.3332	13.2968
	6.162	14.4267	13.5409	13.7531	13.9892	13.7699	13.4576	13.3475	13.3661
	6.18125	14.5879	13.9233	13.7718	13.8292	13.8254	13.6582	13.4643	13.5265
	6.2004	14.4462	13.7351	13.6716	13.7556	13.3152	13.0623	13.2856	13.2215
	6.21965	14.4799	13.7637	13.6012	13.6092	13.3839	13.0313	12.8918	12.9673
	6.23882	14.6543	13.9489	13.3814	13.7549	13.099	12.6615	12.8356	12.888
	6.25798	14.5736	13.8113	13.2305	13.4718	13.2983	12.855	13.0558	13.2424
	6.27723	13.8874	13.2364	13.7062	13.8499	13.1305	12.8493	12.8316	12.9595
	6.2964	13.9978	13.3405	13.3857	13.5315	13.1951	12.8476	12.9162	12.9969
	6.31562	13.872	13.2239	13.0505	13.2305	13.4361	13.3197	12.6604	12.7737
	6.33485	14.0329	13.4967	13.1432	13.3818	13.4663	13.1092	12.8437	12.8593
	6.35402	13.9752	13.3836	13.1868	13.3605	13.4581	13.1787	12.542	12.5786
	6.37323	13.8611	13.3624	13.2175	13.3237	12.8328	12.5382	12.7024	12.6387
	6.39243	13.8048	13.3791	13.0054	13.2187	13.0613	12.9064	12.5893	12.6119
	6.41162	13.8433	13.3414	12.9115	13.0893	12.7876	12.5052	12.7039	13.0274
	6.4308	13.688	13.2196	12.9068	12.9823	12.9463	12.6699	12.8501	12.889
	6.45003	13.6756	13.1808	13.3634	13.4634	12.7346	12.6826	12.6356	12.7339
	6.46927	13.5632	13.1886	13.0609	13.1803	12.7613	12.5452	12.7369	12.8836
	6.48845	13.8672	13.3991	13.072	13.0595	12.7246	12.5477	12.313	12.4598
	6.5076	13.7782	13.2618	12.9849	13.1524	12.3857	12.2149	12.315	12.6323
	6.5268	13.7552	13.3519	12.6158	12.715	12.7272	12.5016	12.6188	12.815
	6.54602	13.3268	12.8458	12.7584	12.8927	12.3998	12.1457	12.1655	12.4621
	6.56523	13.4866	13.0032	13.0465	12.9068	12.4663	12.1768	12.5098	12.608
	6.5844	13.1412	12.7221	12.7526	12.9766	12.5502	12.4884	12.5518	12.737
	6.60363	13.5692	13.0095	12.9159	13.1123	10.633	10.7686	12.6863	12.7053
	6.62287	13.301	12.8881	12.6125	12.6572	11.6312	11.3933	11.8325	12.073
	6.642	13.4122	12.9637	12.6338	12.8295	11.7708	11.6237	12.1109	12.1893
	6.66122	13.6004	13.003	12.6069	12.6265	11.5667	11.2891	12.1783	12.3495
	6.68042	13.4839	12.9567	12.5729	12.6422	11.2956	11.0646	12.0385	12.2292
	6.69962	13.0183	12.5117	12.8605	12.7959	11.5885	11.5804	12.3296	12.4941
	6.71882	13.3003	12.8947	12.8808	12.7736	12.0212	11.9835	12.1099	12.3185
	6.73802	13.2078	12.8506	12.5839	12.6294	11.76	11.5256	12.2565	12.5283
	6.75722	13.5385	13.1586	12.6593	12.7401	11.6533	11.5268	12.2328	12.1913
	6.77642	13.4127	12.9593	12.6677	12.5731	11.2964	11.098	11.8601	12.097
	6.79562	13.2983	12.8616	12.4605	12.4681	11.5463	11.3991	11.9646	12.271
	6.81483	13.3027	12.9222	12.2724	12.3689	11.318	10.9553	11.9518	11.9827
	6.83402	12.9361	12.6144	12.0547	12.2527	11.4125	11.25	11.9463	12.1745
	6.85322	13.0022	12.7274	12.268	12.3493	11.3194	11.2922	12.1354	12.2818
	6.8725	13.1059	12.7014	12.5199	12.4671	11.7874	11.6359	12.1059	12.5038
	6.89175	13.2985	12.9734	12.6498	12.6865	11.5852	11.226	11.9018	12.0734
	6.91093	12.9479	12.5326	12.4776	12.6843	11.2343	11.1008	12.1132	12.3318
	6.93008	17.4843	17.4099	17.4133	17.3278	16.895	16.8621	17.172	17.5132
	6.94932	16.9351	16.7233	16.8149	16.8697	16.1744	16.1643	16.3373	16.6126
	6.96887	16.4862	16.2567	16.0299	16.0593	15.492	15.7023	15.5014	15.8709
	6.98778	16.4249	16.1537	15.4826	15.3886	15.1044	15.2354	14.9265	15.2964
	7.0069	16.1559	15.9148	15.591	15.4992	15.4152	15.4447	14.6868	14.9959
	7.02607	15.8101	15.6751	15.3306	15.1552	14.8303	14.934	14.9568	15.2067
	7.0452	15.8427	15.5754	15.1931	15.0235	14.8835	15.0072	14.8663	15.1679
	7.06443	15.3954	15.1219	15.0217	14.9013	14.4828	14.7075	14.5476	14.947
	7.08367	15.1476	14.9874	14.6554	14.5577	14.8008	14.9432	14.3445	14.5169
	7.10285	15.4522	15.0954	15.0289	14.9194	14.9039	14.9314	13.9959	14.4518
	7.122	15.2738	14.8194	14.539	14.3728	13.9575	13.9293	14.0486	14.3817
	7.14122	14.9995	14.5147	14.7118	14.3643	14.0978	14.2775	14.0822	14.3621
	7.16043	14.9674	14.4906	14.5425	14.2588	13.4548	13.5245	14.2027	14.407
	7.17963	14.9881	14.5401	14.0301	13.9223	14.0299	14.0944	14.2396	14.6669
	7.19883	14.4373	13.987	14.2343	14.0214	13.901	14.0279	13.7427	14.0714
	7.21795	14.8316	14.2844	14.4413	14.2935	13.8538	14.0041	13.5936	13.9647
	7.2372	14.7536	14.319	13.9817	13.8754	13.8995	14.0138	13.3834	13.5936
	7.25643	14.6103	14.0286	13.8384	13.7077	13.1495	13.03	13.468	13.7082
	7.27565	14.3933	13.891	13.9198	13.756	13.459	13.3567	13.133	13.733
	7.29482	14.2699	13.8203	13.7416	13.6574	13.6571	13.5653	13.6234	13.9119
	7.31403	14.4093	13.912	13.5799	13.4538	13.6124	13.4857	13.2843	13.6961
	7.33323	14.4034	14.0398	13.5522	13.3214	13.8044	13.5498	13.5357	13.9289
	7.3524	14.3459	14.0149	13.5023	13.4343	13.5878	13.391	13.1191	13.5228
	7.3716	14.2148	13.8473	13.8321	13.7184	13.4176	13.4073	12.8353	13.3804
	7.39087	14.2277	13.806	13.5688	13.4793	13.0428	12.9876	12.8724	13.3793
	7.41002	14.1618	13.7867	13.0196	13.0653	13.3848	13.2646	12.9907	13.3639
	7.42922	14.142	13.8395	13.0508	13.0409	13.2259	13.0475	12.9661	13.5174
	7.44845	14.4106	13.9405	12.915	12.5526	13.254	13.1295	12.6876	13.2435
	7.46762	13.4908	13.105	12.8495	12.62	13.1145	12.9144	13.1234	13.6911
	7.48685	13.8913	13.497	13.2215	12.9855	13.1029	12.9736	12.9206	13.4632
	7.50605	14.007	13.6445	12.9065	12.6162	12.913	12.9119	12.4548	12.9286
	7.5252	13.8297	13.5798	13.2477	12.884	12.5651	12.544	12.6617	13.1028
	7.54447	13.7821	13.5854	12.6569	12.4726	13.0657	12.8063	12.4695	13.0293
	7.56365	13.7178	13.344	13.1355	12.7676	13.0875	13.0339	12.5671	12.9802
	7.58277	13.4168	13.063	12.6653	12.3519	12.9209	12.8029	12.5847	13.003
	7.60213	13.5581	13.2864	12.8055	12.4985	12.6852	12.6749	12.4557	13.0288
	7.62138	13.4914	13.1816	12.9771	12.7113	12.9386	12.7876	12.5907	13.0292
	7.64045	13.4392	13.2062	12.7078	12.5142	12.5351	12.3369	12.2021	12.5793
	7.65965	13.6764	13.3335	12.6997	12.6905	12.5165	12.2056	12.5079	12.8992
	7.67887	13.4815	13.2086	12.4749	12.3336	12.3439	12.2383	12.2686	12.7805
	7.69807	13.2892	13.1049	12.7926	12.585	12.5333	12.3762	11.8046	12.488
	7.71728	13.3383	13.1401	12.2058	12.0076	12.4714	12.2496	12.1694	12.8902
	7.73642	13.4708	13.0546	12.3539	12.322	12.4845	12.4526	12.4951	12.9668
	7.75565	13.5941	13.3726	12.7142	12.7683	12.9246	12.8041	12.0935	12.632
	7.77482	13.541	13.1468	12.5298	12.4988	12.834	12.5824	11.988	12.6598
	7.79403	13.2048	12.9725	12.4353	12.3417	12.3898	12.3151	12.3397	12.7391
	7.81325	13.4638	13.0385	12.4724	12.4054	12.3439	12.1294	12.1485	12.5663
	7.83242	13.5124	13.1786	12.1905	12.223	12.2929	12.1929	12.013	12.4058
	7.85165	13.2256	12.8449	12.0335	11.9535	12.3314	12.0659	11.9573	12.3847
	7.87085	13.3646	13.016	12.0394	11.9261	12.2966	12.1579	12.3661	12.6899
	7.89005	13.1345	12.5554	12.3765	12.5669	12.302	12.3574	12.2335	12.6709
	7.90923	13.281	13.0441	12.0074	12.0793	12.3394	12.2477	11.8243	12.1881
	7.92838	13.4743	13.2438	11.9746	12.0857	12.2025	12.216	11.9517	12.1537
	7.94765	13.3212	13.0422	12.3487	12.3593	12.0533	11.8294	12.185	12.4463
	7.96685	13.0431	12.5971	11.9449	11.8803	11.8777	11.8639	12.2501	12.7873
	7.98602	13.2276	12.848	12.0571	12.0897	12.1088	11.8149	11.8758	12.346
	8.00528	13.0597	12.7008	12.5573	12.4749	11.9794	11.8764	12.207	12.5826
	8.02447	13.0774	12.6886	12.2902	12.2307	12.0732	11.9842	12.298	12.7218
	8.04362	13.179	12.8325	12.1272	12.1296	11.7588	11.6789	12.1202	12.4715
	8.06285	13.2568	12.8828	12.1579	12.2038	12.0904	11.885	12.4435	12.767
	8.08205	16.9081	16.7499	16.2439	16.2306	16.776	16.7433	16.5894	16.8339
	8.10122	16.8729	16.6129	16.2379	16.2144	15.9322	15.9098	16.2319	16.338
	8.12043	16.7108	16.3715	15.8412	15.6444	15.3721	15.2062	15.5969	15.7375
	8.13965	16.2431	15.8673	15.4769	15.2226	15.278	14.9693	15.2415	15.3602
	8.15885	15.9893	15.6918	15.1998	15.0732	14.5238	14.2561	15.121	15.2608
	8.17805	15.4299	14.9791	15.0596	14.7314	14.6339	14.3152	14.7135	14.7426
	8.1973	15.5006	14.9726	14.8954	14.6122	14.6459	14.221	14.8744	14.886
	8.21642	14.6443	14.2313	14.6036	14.4524	14.5033	14.1589	14.8687	14.8167
	8.23565	14.9656	14.5016	14.6131	14.3668	14.8889	14.5793	14.7105	14.8738
	8.25483	15.0346	14.6818	14.6776	14.2715	14.2229	13.9915	14.1976	14.1717
	8.2741	15.1295	14.6219	14.255	13.9221	13.9981	13.6146	14.1481	14.1469
	8.29328	14.5702	14.0037	14.415	13.9298	13.9953	13.7119	14.0692	13.9334
	8.31243	15.0906	14.548	14.0848	13.8342	14.049	13.8209	13.7112	13.648
	8.33167	14.6317	13.9492	13.6847	13.3308	13.8164	13.5125	13.9588	13.9982
	8.35083	14.3707	13.7982	13.7662	13.415	13.9987	13.7437	13.9924	14.0349
	8.37005	14.1992	13.6853	14.1687	13.8053	13.9647	13.6347	13.8085	13.724
	8.38923	14.5282	13.963	13.7802	13.3747	13.6972	13.3451	13.401	13.4097
	8.40842	14.5394	14.1236	13.6932	13.3643	13.3879	13.2045	13.6362	13.5775
	8.42767	14.2184	13.6176	13.3495	13.0471	13.4248	13.1188	13.5622	13.3673
	8.44685	14.2982	13.7104	13.3407	12.9893	13.5029	13.2405	13.4389	13.3041
	8.46605	13.8157	13.2807	13.1344	12.6471	13.1314	12.8301	13.5364	13.3981
	8.48527	13.7019	13.2052	13.4539	13.0752	13.8185	13.6025	13.3491	13.2579
	8.50448	13.8675	13.3269	13.412	12.9738	13.7403	13.4935	13.3752	13.3105
	8.52387	13.9203	13.3364	13.6203	13.1931	13.2817	13.022	12.9285	12.8157
	8.54285	13.8674	13.2723	13.3454	12.6862	12.8219	12.5746	12.5237	12.5273
	8.56203	14.2162	13.7309	12.8693	12.3342	12.7815	12.6146	12.7223	12.7357
	8.5813	13.7625	13.143	13.0278	12.7088	13.1095	12.7839	12.6785	12.7016
	8.60048	13.6681	13.0011	12.9477	12.4205	13.1007	12.7666	12.8803	12.9547
	8.61965	13.3185	12.707	13.0103	12.4746	13.1009	12.8171	13.2892	13.334
	8.63885	13.6692	13.0824	13.189	12.6858	13.0823	12.895	13.0086	12.8845
	8.65803	13.7462	13.2378	12.791	12.4874	12.8191	12.6379	12.4854	12.4989
	8.67728	13.4644	12.9679	13.1727	12.7049	12.9535	12.6824	12.5323	12.4399
	8.6964	13.581	12.8277	12.8795	12.4872	12.8765	12.6622	12.8288	12.6333
	8.71565	13.2108	12.5797	12.7534	12.5283	12.6018	12.2719	12.138	12.1594
	8.73492	13.2122	12.5411	12.2185	11.8541	12.667	12.3907	12.6819	12.6685
	8.75405	12.9723	12.3299	12.6363	12.2409	12.9219	12.6282	12.5053	12.5207
	8.77325	13.1318	12.5249	12.739	12.4442	12.705	12.5467	12.9959	13.0372
	8.7926	13.2537	12.7461	12.7631	12.3833	12.8663	12.6132	12.5899	12.5711
	8.8117	13.4603	12.7587	12.5443	12.2027	12.6728	12.3614	12.2167	12.3543
	8.83087	13.3612	12.9816	12.4756	12.0569	12.3984	12.1361	11.8134	11.9015
	8.85007	13.2009	12.695	12.4703	11.9729	12.477	12.2278	12.071	11.9259
	8.86923	13.0792	12.6259	12.0814	11.7074	12.5795	12.1489	12.1776	12.3275
	8.88847	13.0656	12.5451	12.4553	12.1463	12.6268	12.3138	12.3331	12.4924
	8.90772	12.9129	12.4057	12.3667	12.0148	12.5959	12.4197	12.413	12.4821
	8.92687	13.0636	12.5004	12.4176	12.0575	12.8094	12.5202	12.1306	12.1913
	8.94605	13.137	12.6012	12.51	12.0012	12.1322	11.9047	12.0864	12.3673
	8.9653	13.1647	12.7567	12.1417	11.7311	12.2837	11.8707	11.9125	11.9096
	8.98443	12.9145	12.3824	11.8877	11.4107	12.1995	12.0382	12.1486	12.2046
	9.00365	13.0418	12.5015	11.8745	11.2824	12.3144	12.1433	12.0852	12.1931
	9.0229	12.8316	12.3038	11.699	11.4531	12.2538	12.1038	12.3035	12.487
	9.04212	12.7446	12.355	12.0519	11.5827	12.4436	12.2346	12.1214	12.2595
	9.06125	12.6913	12.1393	12.1758	11.6753	12.2299	12.0102	12.2004	12.3792
	9.0805	12.5987	11.9885	12.2966	11.8854	12.2689	11.8533	11.9438	11.9463
	9.0996	12.659	12.2676	12.0188	11.3983	11.8548	11.6616	11.8876	11.9788
	9.11883	12.3329	11.8417	12.1464	11.5487	12.0027	11.703	11.5364	11.6488
	9.13813	11.9165	11.5512	12.0981	11.5983	11.9357	11.4644	11.5975	11.8696
	9.15743	12.1217	11.9116	11.7861	11.3066	12.1068	11.8539	12.2535	12.2348
	9.17648	12.2792	11.9513	12.1848	11.6689	11.8963	11.6535	12.3223	12.5962
	9.19572	12.2372	11.894	12.1417	11.7691	12.0919	11.7665	11.9177	11.9629
	9.21485	12.6394	12.0613	11.9034	11.6343	11.8463	11.4792	11.7188	11.9558
	9.23408	16.3502	16.18	15.8105	15.2061	16.1999	16.0099	15.9333	16.4857
	9.25328	15.5893	15.3847	15.5462	15.131	15.5878	15.4924	15.1408	15.5182
	9.27258	15.938	15.8473	15.1704	14.8025	15.1663	14.8685	14.7843	15.0837
	9.29172	15.6649	15.5277	14.7697	14.4319	14.6565	14.3648	13.7364	14.1213
	9.31082	15.5328	15.1855	13.9353	13.4065	14.4295	14.2088	13.6349	13.8864
	9.33012	15.1537	14.9604	14.2762	13.8904	14.4035	14.1599	13.6443	13.9136
	9.34925	15.0372	14.8804	13.756	13.3989	14.1628	14.0263	13.5279	13.7247
	9.36845	14.5746	14.2961	13.8088	13.4641	14.226	14.0009	13.6435	13.8171
	9.38777	14.8702	14.5691	14.0484	13.5073	14.3984	14.2152	13.6833	13.9019
	9.4069	14.9096	14.6067	13.6701	13.3216	13.5562	13.3714	13.112	13.2194
	9.4261	14.7386	14.4416	13.584	13.135	13.241	13.0935	12.6518	12.9826
	9.44527	14.6782	14.3231	13.0652	12.68	13.3498	13.3216	12.7566	12.9955
	9.46453	13.6791	13.3975	13.1646	12.6117	13.0938	12.8765	12.6913	12.8758
	9.48372	14.1521	13.7323	13.1139	12.5121	13.2228	13.1572	12.858	13.0435
	9.50285	13.7264	13.376	13.2643	12.6004	13.0853	12.9537	13.1026	13.238
	9.5221	14.086	13.6353	13.3562	12.8366	13.3489	13.2772	12.891	13.2224
	9.54132	14.292	14.0334	13.0679	12.6411	13.2528	12.9976	12.3451	12.4851
	9.56047	14.159	13.6551	13.2791	12.5153	12.763	12.5176	12.3	12.5496
	9.5797	14.0438	13.652	12.8369	12.2351	12.7841	12.484	12.2083	12.3303
	9.59888	13.8092	13.3879	12.6097	12.0653	12.9039	12.6577	12.1792	12.3172
	9.61805	13.8682	13.3852	12.5932	12.1922	12.6579	12.3868	12.1257	12.2768
	9.6373	13.5915	13.1399	12.759	12.1219	13.0809	12.8252	12.2934	12.6332
	9.6565	13.8509	13.5056	12.8048	12.3049	13.0402	12.7618	12.5145	12.4453
	9.6757	13.6333	13.3722	12.8282	12.1475	12.6762	12.305	12.1231	12.077
	9.69485	13.808	13.4298	12.5862	12.0266	12.5609	12.357	11.9701	12.1031
	9.71415	13.9954	13.5136	12.1836	11.708	12.2427	11.9294	11.8287	12.0043
	9.73328	13.5244	13.1092	12.0921	11.6157	12.1328	11.88	11.5987	11.7352
	9.7525	13.4519	12.9193	11.9078	11.3303	12.3487	12.1307	11.9104	12.1093
	9.7717	13.2972	12.8763	12.1341	11.5675	12.3139	11.9745	12.2281	12.2406
	9.79097	13.462	13.1986	12.3781	11.8363	12.6386	12.4696	12.0547	12.1939
	9.8101	13.5493	13.1047	12.2455	11.7785	12.7462	12.4783	11.534	11.6544
	9.82928	13.6291	13.173	12.3104	11.8198	11.9198	11.6761	11.6898	11.797
	9.84863	13.7031	13.308	12.0007	11.4266	11.935	11.6474	11.8591	11.8397
	9.86767	13.1133	12.7787	12.0491	11.6602	11.7997	11.7355	11.598	11.4506
	9.8869	13.0948	12.6979	11.8201	11.2219	12.1363	11.9431	11.5218	11.6703
	9.9061	13.0392	12.7189	11.4546	10.9137	12.2582	12.1742	12.0843	12.1578
	9.92528	12.7615	12.3948	12.2716	11.8069	12.3964	12.1565	12.2125	12.2693
	9.9445	13.1383	12.6645	12.0892	11.6664	12.4552	12.2276	11.6491	11.8375
	9.96407	13.2488	12.8701	12.1769	11.5178	11.7818	11.5616	11.355	11.4556
	9.98288	13.1858	12.641	11.6273	10.9835	11.9281	11.6279	11.1687	11.3114
	10.0021	12.9952	12.3137	11.524	11.026	11.7587	11.488	11.1314	11.1029
	10.0213	12.9713	12.3763	11.3857	10.9514	12.0105	11.9072	11.3224	11.4441
	10.0405	12.9724	12.2755	11.6428	11.2971	11.958	11.7098	11.835	11.9295
	10.0597	12.9527	12.4983	11.7955	11.3572	11.8986	11.5667	11.6773	11.8015
	10.079	13.1236	12.5991	11.9423	11.4113	11.9892	11.7445	11.2806	11.4008
	10.0981	13.1935	12.6463	11.8314	11.4012	11.9732	11.9237	11.2921	11.2662
	10.1173	12.8402	12.1602	11.4915	11.0707	11.3622	11.0172	11.2837	11.3122
	10.1365	12.9616	12.307	11.5186	11.0318	11.4527	10.9932	11.3215	11.1944
	10.1557	12.9947	12.2917	11.4517	10.9392	11.637	11.3081	11.2908	11.3664
	10.1749	12.5556	12.0565	11.1057	10.7703	11.4204	11.2416	11.4717	11.5222
	10.1941	12.6258	11.9626	11.7212	11.4982	12.0262	11.5927	11.5266	11.6445
	10.2133	13.201	12.6328	11.6571	11.3025	12.1149	11.874	11.502	11.576
	10.2325	12.8198	12.3214	11.7324	11.4914	11.8983	11.6803	11.3611	11.3262
	10.2517	12.8187	12.2701	11.3141	10.8395	11.1913	10.7566	11.0525	11.0485
	10.2709	12.6177	12.2038	11.2848	10.7466	11.4525	11.1112	11.0463	11.0374
	10.2901	12.2915	11.8344	10.7419	10.2644	11.5098	11.2394	11.1056	10.9941
	10.3093	12.4497	11.9736	10.9174	10.5126	11.6555	11.3041	11.3809	11.37
	10.3285	12.5974	12.0906	11.542	10.8448	11.7927	11.5247	11.3766	11.3301
	10.3477	12.9056	12.269	11.5063	11.1976	11.9097	11.5967	11.3311	11.238
	10.3669	12.8896	12.3383	11.7018	11.1595	11.1928	10.8983	10.3257	10.216
	10.3862	14.4509	13.9596	13.226	12.8502	13.5947	13.599	13.1789	13.3948
	10.4053	13.8011	13.4468	13.5274	13.4912	13.6336	13.558	13.1127	13.3629
	10.4245	14.4874	14.0023	13.5709	13.2704	13.0681	13.1388	12.365	12.5648
	10.4437	14.2995	13.8282	12.9801	12.5745	12.4176	12.5925	12.0893	12.2202
	10.4629	14.2866	13.8649	12.9907	12.5069	12.9358	13.0739	12.7828	12.5619
	10.4821	13.4264	13.022	12.8964	12.5956	12.5858	12.4932	12.7385	12.782
	10.5014	13.7699	13.3588	12.4935	12.2296	12.9739	13.0223	12.6159	12.6005
	10.5205	13.5087	13.0978	12.8089	12.4903	12.9628	13.0997	12.766	12.77
	10.5397	14.1003	13.5763	12.8871	12.4939	13.0793	12.9899	12.8743	12.8059
	10.559	13.9236	13.4291	12.8806	12.5652	12.6969	12.8751	12.0341	12.0574
	10.5781	13.9613	13.5832	12.7762	12.4409	12.4592	12.5328	11.8657	11.9336
	10.5973	13.9023	13.4994	12.2502	12.1299	12.3981	12.5054	12.1612	12.2608
	10.6165	13.6514	13.1536	12.4537	12.2194	12.1182	12.279	11.9181	11.7954
	10.6357	13.5828	13.0402	12.3006	12.1735	12.4185	12.2936	12.004	11.9073
	10.6549	13.1614	12.7569	12.2223	11.9703	12.3039	12.3606	12.2093	12.2394
	10.6741	13.6551	13.1271	12.1888	12.0392	13.0185	12.8062	12.4567	12.4873
	10.6933	13.3177	13.1297	12.5373	12.2526	12.7122	12.5074	11.4214	11.5486
	10.7125	13.2483	12.9756	12.3731	12.1115	12.0307	11.9606	11.9056	11.9711
	10.7317	13.3772	13.1293	11.9428	11.7234	12.3886	12.4243	12.0957	11.8848
	10.7509	13.2451	12.8284	11.9768	11.7527	11.9882	11.9407	11.5739	11.4657
	10.7701	13.0938	12.4394	11.769	11.4379	12.404	12.3702	11.5758	11.5424
	10.7895	13.0359	12.7565	12.2093	11.8961	12.3058	12.2311	12.0513	11.9402
	10.8087	13.25	12.767	12.1855	12.2366	12.3919	12.3038	12.1241	11.9128
	10.8277	12.8485	12.4734	12.1848	12.087	12.3162	12.306	11.5062	11.3869
	10.8469	13.1008	12.7893	12.1035	12.0046	11.5168	11.4686	11.5342	11.348
	10.8661	13.448	12.9837	11.5379	11.2372	12.0655	11.9515	11.6152	11.6303
	10.8853	12.9586	12.6064	11.8658	11.7118	11.9763	11.8517	11.3931	11.3778
	10.9045	12.9891	12.5419	11.6752	11.4716	11.9239	11.9329	11.8759	11.6675
	10.9238	12.7266	12.2563	11.6801	11.6373	12.1373	11.9696	11.8924	11.7196
	10.9429	13.1398	12.5563	11.9261	11.8553	12.2552	12.3211	11.7584	11.6902
	10.9621	13.1284	12.6489	11.8223	11.8178	12.0515	11.8107	11.4643	11.2783
	10.9813	13.0028	12.5479	12.0178	11.8211	11.5578	11.473	11.1531	11.0405
	11.0005	13.0388	12.5639	11.5416	11.398	11.8182	11.4112	11.6068	11.4861
	11.0197	12.8863	12.4442	11.3449	11.2343	11.7684	11.4551	11.1344	10.9969
	11.0389	12.7565	12.3222	11.1923	11.1075	11.6181	11.3312	11.7206	11.539
	11.0582	12.5081	12.0623	10.9682	10.9364	12.1019	11.8606	11.8218	11.6488
	11.0773	12.5503	12.0861	11.5341	11.431	11.9903	11.8837	11.6567	11.4767
	11.0965	12.6934	12.291	11.6218	11.5667	11.6797	11.6728	11.4661	11.2318
	11.1157	13.1832	12.5596	11.6612	11.494	11.3658	11.1244	11.3499	11.2426
	11.1349	12.5875	12.1289	11.1859	10.9565	11.3434	11.1215	11.2355	11.0856
	11.1541	12.993	12.407	11.1741	11.2476	11.2975	11.2556	11.3288	11.2786
	11.1733	12.9245	12.4173	11.1787	10.9941	11.1826	11.1024	11.5547	11.3973
	11.1925	12.2294	11.7197	11.2882	11.0144	11.3195	11.1984	11.7617	11.6435
	11.2117	12.5078	11.8986	11.5268	11.4699	12.1318	12.0587	11.5243	11.2237
	11.2309	12.5543	12.2721	11.232	10.9878	11.7234	11.6578	11.489	11.3752
	11.2501	12.9559	12.6084	11.407	11.2526	11.3755	11.0584	11.3728	11.216
	11.2693	12.4526	11.9905	10.9703	10.8709	11.5605	11.2966	11.0233	10.9242
	11.2885	12.6046	12.0592	10.6825	10.4257	11.1569	11.1034	11.0143	10.8865
	11.3077	12.7513	12.0468	11.1007	10.7977	11.471	11.4041	11.5478	11.2662
	11.3269	12.2569	11.6946	11.1139	10.9305	11.1849	11.02	11.5097	11.4695
	11.3462	12.3039	11.8147	11.215	10.9869	11.2716	11.2106	11.5227	11.2838
	11.3653	12.647	11.9853	11.1659	10.925	11.5631	11.6769	11.5534	11.2968
	11.3845	12.8191	12.1044	11.16	10.9619	10.8453	10.9271	10.6834	10.5679
	11.4037	12.3324	11.8515	10.9501	10.7047	11.2446	11.16	10.8951	10.6387
	11.423	12.394	11.9101	10.8931	10.7655	11.1597	11.0954	10.9733	10.6479
	11.4421	12.2757	11.7433	10.8279	10.5001	11.4679	11.2969	11.1575	10.9366
	11.4613	12.3499	11.6081	10.8006	10.8068	10.8947	10.8316	11.3481	11.2361
	11.4805	12.673	12.0408	11.2752	11.0775	11.0818	10.9247	11.3763	11.2154
	11.4997	12.1691	11.6278	11.2325	11.2989	11.0457	11.0417	10.9491	10.7275
	11.5189	12.2146	11.5456	10.7753	10.693	10.7349	10.5569	10.0162	9.86782
	11.5381	12.7354	12.1092	10.8919	10.8067	10.9901	10.9413	10.8489	10.7078

## Sheet: EDF_6_d
		xAM SBR (dB)
	[L-arabinose] (%w/v)	pBAD-bARGSer-AxeTxe
	0.0001	-0.22169	-0.14083	0.231161	0.834948
	0.001	0.385085	0.395408	0.247364	1.38631
	0.01	1.12323	1.12128	1.38163	1.72832
	0.1	11.9949	11.5533	10.6231	11.7894
	1	2.69354	3.56125	4.36814	4.62495

## Sheet: EDF_6_f
		BURST SBR (dB)
	[L-arabinose] (%w/v)	pBAD-bARGSer-AxeTxe
	0.0001	5.08862	4.79558	4.86199	3.90064
	0.001	44.7532	43.9247	42.1008	40.235
	0.01	48.1432	49.7855	49.1503	49.8003
	0.1	55.7522	54.687	51.7026	56.059
	1	41.5448	42.2765	45.0783	39.7621

## Sheet: EDF_6_h
		xAM SBR (dB)
	Cells/mL	pBAD-bARGSer-AxeTxe			pBAD-FP-AxeTxe
	10000	0.251481	0.384517	0.73645
	100000	0.403692	0.436696	0.346837
	1000000	0.394851	0.544068	0.734019
	10000000	0.489396	0.942123	0.215378
	50000000	2.45706	3.32056	2.29806
	100000000	5.38577	4.77297	4.46563
	500000000	9.28536	9.29515	9.8877
	1000000000	11.5937	12.7394	11.5186	0.078375	0.367892	0.430988
	2000000000	15.2216	14.3915	14.318

## Sheet: EDF_6_j
		BURST SBR (dB)
	Cells/mL	pBAD-bARGSer-AxeTxe			pBAD-FP-AxeTxe
	10000	0.92494	3.98351	3.30503
	100000	5.45676	1.93835	1.78819
	1000000	28.4531	26.197	27.946
	10000000	39.9837	42.1161	43.3581
	50000000	48.9056	47.6946	50.9647
	100000000	54.277	51.8978	54.5975
	500000000	57.75	56.9097	52.3657
	1000000000	57.019	57.5864	55.1656	1.7418	0.586075	0.994189
	2000000000	57.6942	58.4106	57.7287
