# Supplementary material for: Genomically mined acoustic reporter genes for real-time in vivo monitoring of tumors and tumor-homing bacteria
Source: Nat Biotechnol. 2023 Jan 2;41(7):919–31. doi: 10.1038/s41587-022-01581-y (PMC10344784; doi:10.1038/s41587-022-01581-y)
Supplement: Source Data Extended Data Fig. 7 — Statistical Source Data [file 41587_2022_1581_MOESM25_ESM.xlsx]

## Sheet: EDF_7_e
	xAM SBR (dB)
	1 day post-induction	Re-expressed	Uninduced	FP (control)
	24.1971	18.7707	4.44431	2.58188
	19.4606	14.0445	1.3396	3.84597
	15.0669	16.0495	2.49916	5.85333
	18.2048	12.536	4.13395	2.86901
	18.7485	20.1567	3.6289	3.84575
