# Supplementary material for: Genomically mined acoustic reporter genes for real-time in vivo monitoring of tumors and tumor-homing bacteria
Source: Nat Biotechnol. 2023 Jan 2;41(7):919–31. doi: 10.1038/s41587-022-01581-y (PMC10344784; doi:10.1038/s41587-022-01581-y)
Supplement: Source Data Extended Data Fig. 8 — Statistical Source Data [file 41587_2022_1581_MOESM26_ESM.xlsx]

## Sheet: EDF_8_b
GvpA/B	gvpA					gvpA-WPRE
0	4.98514	5.8181	4.21252	5.41782	8.11326	4.98514	5.8181	4.21252	5.41782	8.11326
1	30.171	26.6918	31.591	29.6702	29.3687	42.2658	42.5891	42.8406	41.4261	43.554
2	40.8334	38.135	42.0756	40.2403	41.8192	50.0606	49.3979	49.4243	48.7545	50.7647
4	49.2598	49.4981	50.1851	48.927	49.6414	55.6803	54.3393	54.6575	54.385	54.7705
6	54.0554	52.9505	54.8744	53.5992	53.8084	56.9924	57.1247	57.9569	56.852	56.6111
8	55.8989	54.4067	56.4216	54.8608	55.9093	58.2456	57.4141	59.2375	56.8888	58.1842

## Sheet: EDF_8_c
+gvpC	∆gvpC	B. mega	GFP
48.4902	51.2939	31.5126	4.02092
48.3305	50.0099	36.8015	3.02221
49.5312	52.9729	36.6921	4.15511
49.203	49.9743	34.9018	4.36049
49.4652	50.7618	38.545	6.13662
44.8948	50.9716	32.1088	5.06749

## Sheet: EDF_8_f
concentration (cells/mL)	3T3 (~80%)				MDA (96%)				HuH7 (~91%)
30000000	34.4436	34.1302	33.0848	33.1729	34.53	33.8402	33.9668	33.8648	31.7654	32.1491	32.0711	31.0844
3000000	21.4588	23.0932	19.4891	18.1574	20.3969	21.1099	22.6855	21.2969	21.0893	20.6594	21.253	19.9408
300000	3.85059	8.86858	3.22615	4.5581	8.87964	4.54267	4.36355	4.57819	8.30422	6.01738	5.56536	4.35228
30000	-0.206749	-0.0986962	-0.139361	4.04761	1.26271	0.847921	-0.105504	5.55417	0.443779	0.821974	0.800645	1.93216
3000	-0.243492	-0.164001	0.109062	-0.14024	-0.455436	-0.222881	0.197252	-0.457824	-0.159947	-0.226582	0.0755021	-0.0297712
300	-0.401661	-0.282629	1.92463	0.0306854	-0.309811	-0.28218	-0.153357	0.0479411	-0.05099	-0.125787	0.0510257	0.0847241
0	0.0986883	0.170195	-0.383311	-0.2062	-0.436759	-0.478565	-0.296048	-0.358966	0.246111	-0.670537	-0.177801	-0.295899

## Sheet: EDF_8_g
concentration (cells/mL)	3T3 (~80%)				MDA (96%)				HuH7 (~91%)
30000000	55.2493	55.3257	55.1328	54.9401	55.2086	55.5963	55.7828	55.3497	52.0859	52.9055	52.1953	51.1244
3000000	44.3659	45.4323	45.1231	45.5977	45.7405	46.3879	44.4493	46.3721	40.023	40.4594	40.6047	41.1495
300000	32.8249	33.4326	31.3146	36.0484	35.8673	33.2803	34.1878	34.6803	30.1101	30.4136	28.3362	29.1084
30000	21.1277	20.142	16.2354	23.6286	25.0325	16.4974	23.0249	19.7658	18.8261	15.6114	13.212	14.4954
3000	2.2741	6.80918	5.09127	7.75417	7.05706	7.69661	2.32157	13.6645	1.5545	1.78107	8.01404	-0.200391
300	9.20717	0.362761	-0.0609254	-1.97271	0.777214	5.72568	7.00733	0.484513	8.70074	1.03774	1.71334	0.484366
0	0.487457	1.43701	1.86971	1.79252	-0.229438	7.9621	3.9767	1.3358	1.42706	0.857142	1.05975	0.791849
