# Supplementary material for: Genomically mined acoustic reporter genes for real-time in vivo monitoring of tumors and tumor-homing bacteria
Source: Nat Biotechnol. 2023 Jan 2;41(7):919–31. doi: 10.1038/s41587-022-01581-y (PMC10344784; doi:10.1038/s41587-022-01581-y)
Supplement: Source Data Extended Data Fig. 9 — Statistical Source Data [file 41587_2022_1581_MOESM27_ESM.xlsx]

## Sheet: EDF_9_b
Voltage	PBS							1cm Liver
2	0.322273	-0.7618	-0.189943	0.32119				-0.612106	-0.0629341	-0.0725983	0.00994847	0.286021	-0.0146283	0.238745
2.5	-0.25329	0.482353	0.352872	-0.178259				0.563193	0.397988	0.348116	0.196606	-0.199869	-0.367419	-0.870162
3	0.239862	-0.212649	-0.0594084	0.039098				-0.160734	0.230418	-0.308246	0.0561939	-0.112871	-0.361863	-0.162144
3.5	0.0666252	0.0969066	0.240181	-0.391683				0.237014	0.203514	-0.405708	0.361104	0.178472	-0.487431	-0.496571
4	0.381495	0.118064	0.305587	0.366977				-0.132365	0.340939	0.241872	-0.279922	0.412394	-0.478981	0.673722
4.5	5.31333	3.9995	4.99442	2.14386				-0.506162	0.18093	-0.507463	0.231636	-0.476187	0.0020593	0.264192
5	16.8645	15.9754	16.8949	11.3426				-0.261447	0.766915	-0.090924	-0.228101	-0.369554	-0.0317381	0.136709
5.5	26.954	25.8037	26.6509	22.4348				0.456476	1.21169	-0.103918	0.428058	0.0148294	0.782305	-0.459497
6	33.4444	32.0406	33.1956	29.6348				0.215808	0.924299	0.0173215	0.51839	-0.422978	0.520662	-0.856577
6.5	36.9496	35.6053	36.1428	33.613				-0.349486	0.838622	-0.0233332	-0.126889	-0.384096	0.669321	0.085632
7	38.8681	37.1012	38.1678	34.6592				0.175292	0.849692	-0.498073	-0.450706	0.429152	0.407084	-0.148559
7.5	39.0465	37.4104	37.9165	35.1469				0.528318	1.60575	-0.311268	0.27713	0.28283	1.50387	-0.365239
8	38.6002	36.6822	38.4157	35.1523				0.00144421	1.32205	0.0789682	0.46984	2.19865	0.292324	-0.226248
8.5	37.607	35.6185	37.8129	35.2977				0.429457	1.77486	0.45007	0.901939	3.46161	0.958436	0.260144
9	37.05	35.1524	36.3203	34.6513				0.720725	1.50902	0.403345	0.276909	4.9956	1.10991	0.21604
9.5	36.707	34.7872	35.9072	33.8266				1.85695	1.7326	0.933007	0.295086	7.08285	2.08614	1.80943
10	35.92	35.2295	35.742	33.2238				3.26276	2.45078	1.05442	1.4143	10.5991	4.71238	2.8358
10.5	34.7446	35.4876	34.5596	32.9097				6.25292	2.54524	2.31096	3.68875	12.1665	9.86612	5.91103
11	34.081	34.3186	34.366	32.7281				9.74818	3.62639	3.06609	7.19956	14.0936	13.8752	9.19111
11.5	33.5066	33.813	33.5112	32.2283				13.0758	4.71077	6.36996	10.6551	15.9193	18.4634	13.2916
12	33.4125	32.3498	32.8826	31.1791				15.8768	5.82507	10.3582	13.7517	17.5554	22.3632	16.8109
12.5	32.9578	30.8982	32.3002	30.7977				18.8268	8.49219	12.7576	16.9836	18.9413	23.8432	20.0169
13	32.838	30.2789	31.8251	30.7373				21.3732	11.4776	15.1454	20.0098	20.1181	26.6723	22.7445
13.5	32.6996	30.1462	31.5104	30.6838				23.1433	12.9523	18.2425	22.334	21.3701	27.9386	24.6609
14	32.1525	30.1613	31.255	30.598				25.2044	16.1403	20.8948	23.7213	23.1139	29.2996	26.252
14.5	32.4079	30.5458	31.5086	30.8976				26.631	18.9982	22.6456	25.9744	24.0009	30.2185	27.1296
15	32.5165	30.9117	31.4358	30.9383				27.549	19.2846	23.6655	27.2422	24.6671	30.7993	28.4779
15.5	31.2777	31.3209	32.3809	31.2903				28.3379	22.5833	24.2007	28.5561	25.9607	31.1771	29.2683
16	32.6122	32.0517	32.5828	31.5024				29.1086	23.8451	25.7897	29.0174	26.4304	31.4001	29.9438
16.5	33.1886	32.4317	32.7326	29.4076				29.9066	24.1743	26.3552	29.8116	26.5388	32.2791	30.8686
17	33.2851	32.8224	32.5389	31.8082				29.9104	25.5267	26.6025	30.4494	26.9437	32.6096	31.9077
17.5	33.8225	33.2106	32.787	32.2946				30.2462	25.8838	27.0272	30.6445	27.9133	32.4989	31.7633
18	33.9997	33.4059	33.2739	32.2682				29.7502	27.5104	27.3241	30.4466	28.0127	32.487	31.6944
18.5	34.0264	33.6501	33.6146	32.7273				29.0647	27.3633	27.7659	31.0566	28.6725	32.4341	31.7918
19	34.1115	33.9525	33.2852	32.314				29.2177	27.7239	27.9283	30.4401	28.5096	32.6285	31.9251
19.5	34.4187	33.9249	33.5404	32.8981				29.205	27.2767	27.8717	30.454	28.3885	31.8077	31.0821
20	34.1258	33.9354	33.611	32.7974				28.8129	27.9905	28.0227	29.8682	28.7923	31.411	30.9253
20.5	34.0345	34.2759	33.4076	32.6463				28.5697	27.4701	27.6013	29.9474	28.9688	31.7598	30.7033
21	33.9884	34.3104	33.2767	32.8707				28.6292	26.6253	27.4629	29.1206	28.4429	30.9979	30.5101
21.5	33.9903	34.1036	33.2583	32.7388				28.343	26.6273	26.8646	28.8071	28.4771	30.9902	29.7143
22	34.0727	34.2556	33.6159	32.8973				27.9889	25.9417	27.1338	28.7816	28.1483	30.5512	29.7684
22.5	34.3511	33.9489	33.6298	32.9662				28.1268	25.5414	26.2763	28.725	27.0579	29.8233	29.0061
23	34.0144	34.1302	32.9762	32.9153				27.6285	25.0503	26.4133	28.6151	26.1852	29.3304	28.6815
23.5	33.7111	33.945	33.493	33.4847				26.8958	23.9518	26.1378	28.343	25.4351	28.4371	27.9527
24	34.0681	33.5128	33.5117	33.1267				26.8587	23.4128	25.4197	28.956	25.0592	27.4367	27.5812
24.5	34.384	34.1538	33.1424	33.258				26.0779	23.0835	25.2314	28.974	24.5896	27.5797	26.8961
25	34.4872	33.9907	33.1935	33.3414				25.5643	21.8727	24.5369	29.0208	24.648	26.3095	26.4037
25.5								24.862	21.615	23.8578	28.5397	23.9804	25.5998	25.9248
26								24.4022	21.0997	24.257	28.7194	23.6446	25.5597	25.8265
26.5								23.9522	21.3035	24.2325	28.3293	24.1507	24.4203	24.9276
27								22.8832	21.0979	23.3203	28.2355	23.6561	23.6754	24.6979
27.5								22.4903	20.2153	22.3448	28.077	23.2755	23.8804	24.2457
28								21.904	20.3568	22.3674	27.86	23.0906	23.7506	23.9107
28.5								21.7894	19.7653	22.123	26.9934	22.3202	23.2049	23.7107
29								21.3433	19.2499	20.8095	26.7314	22.2251	22.9246	23.3925
29.5								20.9112	19.1494	20.9835	26.8744	21.3874	23.1023	22.5808
30								20.3365	18.61	20.7218	26.2897	20.6294	22.4038	22.8525
